# Supplementary material for: CIGB-300-Regulated Proteome Reveals Common and Tailored Response Patterns of AML Cells to CK2 Inhibition
Source: Front Mol Biosci. 2022 Mar 11;9:834814. doi: 10.3389/fmolb.2022.834814 (PMC8962202; doi:10.3389/fmolb.2022.834814)
Supplement: Supplementary file 1 [file Table2.XLSX]

## Sheet: HL-60 30min
Differentially modulated proteome in HL-60 cells treated with CIGB-300 peptide during 30 min respect to non-treated cells (p-value < 0.05 and |FC| >= 1.5)
Gene names	Protein names	-log10 (p-value)	log2 FC (treated vs control)	Modulation Tag	LFQ intensity c3ht1-1	LFQ intensity c3ht1-2	LFQ intensity c3ht1-3	LFQ intensity c3hct1-1	LFQ intensity c3hct1-2	LFQ intensity c3hct1-3	Peptides	Razor + unique peptides	Unique peptides	Sequence coverage [%]	Unique + razor sequence coverage [%]	Unique sequence coverage [%]	Mol. weight [kDa]	Q-value	Score	Intensity	MS/MS count	Protein IDs	Majority protein IDs
STYX	Serine/threonine/tyrosine-interacting protein	2.78538	-5.32896	DOWN	24.4141	23.5454	25.075	28.5833	30.122	30.3161	2	2	2	13.9	13.9	13.9	25.492	0	5.6055	5609000000	5	Q8WUJ0	Q8WUJ0
NFE2	Transcription factor NF-E2 45 kDa subunit	1.57443	-1.89442	DOWN	23.3886	23.817	23.5988	24.5577	26.4248	25.5052	3	3	3	7.5	7.5	7.5	41.472	0.00015154	2.5363	324290000	8	Q16621;F8W1N9	Q16621;F8W1N9
MRPL52	39S ribosomal protein L52, mitochondrial	1.32601	-1.42956	DOWN	25.587	25.9028	25.1808	27.5218	27.3653	26.0722	1	1	1	14.6	14.6	14.6	13.664	0	70.456	685320000	14	Q86TS9;G3V3U6;Q86TS9-2;Q86TS9-3	Q86TS9;G3V3U6;Q86TS9-2;Q86TS9-3
TUBA4A	Tubulin alpha 4a	2.49526	-1.2989	DOWN	32.2713	32.8709	32.5231	33.8642	34.0381	33.6597	8	1	1	63.5	5.8	5.8	17.671	0.0001495	2.3491	91090000000	42	C9JDS9	C9JDS9
DERL3	Derlin-3	1.38402	-1.24823	DOWN	25.0017	25.5497	25.7321	25.9662	27.1248	26.9372	4	4	3	26.8	26.8	23.4	26.678	0	10.211	527090000	8	Q96Q80;Q96Q80-5;Q96Q80-4;Q96Q80-3;Q96Q80-2;E7EVA4	Q96Q80;Q96Q80-5;Q96Q80-4;Q96Q80-3;Q96Q80-2
CEP55	Centrosomal protein of 55 kDa	1.78051	-0.999963	DOWN	25.1473	25.1107	25.8112	26.301	26.5653	26.2028	6	6	6	14.2	14.2	14.2	54.178	0	3.6047	411370000	16	Q53EZ4;Q53EZ4-2;H0Y432	Q53EZ4;Q53EZ4-2
GTPBP2	GTP-binding protein 2	1.55906	-0.971314	DOWN	24.1733	24.1449	23.916	24.599	25.5478	25.0012	5	5	5	11	11	11	65.768	0	11.017	213330000	9	Q9BX10;H0Y7A5;Q9BX10-2;Q9BX10-4;X6RJ09;H0Y4M5;H0Y5J1;Q9BX10-3	Q9BX10;H0Y7A5;Q9BX10-2;Q9BX10-4
CDIPT	CDP-diacylglycerol--inositol 3-phosphatidyltransferase	1.54744	-0.946122	DOWN	28.2272	27.6642	27.2671	28.6325	28.6146	28.7498	3	3	3	15	15	15	23.539	0	25.166	2844400000	18	O14735;B3KY94;O14735-3;H3BUR9;O14735-2	O14735;B3KY94;O14735-3;H3BUR9
RALGPS2;RALGPS1	Ras-specific guanine nucleotide-releasing factor RalGPS2;Ras-specific guanine nucleotide-releasing factor RalGPS1	1.30042	-0.927284	DOWN	24.6321	25.5549	24.5691	25.6604	25.8711	26.0066	2	2	2	3.4	3.4	3.4	65.166	0.00014769	2.1398	358290000	8	Q86X27;A0A0A0MR31;Q86X27-2;Q86X27-3;Q5JS13;Q5JS13-2;H7C2H2;Q5JS13-4;Q5JS13-3;Q5JS13-7	Q86X27;A0A0A0MR31;Q86X27-2;Q86X27-3;Q5JS13;Q5JS13-2;H7C2H2;Q5JS13-4;Q5JS13-3;Q5JS13-7
SDR39U1	Epimerase family protein SDR39U1	1.33827	-0.922387	DOWN	25.9584	26.2576	26.7565	27.6786	27.1271	26.9339	4	4	4	17.4	17.4	17.4	31.076	0	8.3389	877150000	15	Q9NRG7-2;Q9NRG7;G3V4N6;G3V5T1;Q86TZ5;F6RWC2;Q9NRG7-3;G3V4Z0	Q9NRG7-2;Q9NRG7;G3V4N6;G3V5T1;Q86TZ5;F6RWC2;Q9NRG7-3
FBXO28	F-box only protein 28	1.36737	-0.785534	DOWN	24.8944	25.5019	25.7706	26.1628	26.0603	26.3005	6	6	6	19.8	19.8	19.8	41.149	0	11.425	502590000	15	Q9NVF7;Q9NVF7-2;B4E0H5	Q9NVF7;Q9NVF7-2
TMEM63A	CSC1-like protein 1	2.48087	-0.749819	DOWN	26.7774	27.0432	27.1086	27.6431	27.6842	27.8513	8	8	8	10.2	10.2	10.2	92.125	0	7.7643	1379300000	29	O94886;X6RI56	O94886
EI24	Etoposide-induced protein 2.4 homolog	2.39874	-0.710426	DOWN	26.1101	25.8381	25.9103	26.4889	26.7575	26.7434	7	7	7	19.4	19.4	19.4	38.964	0	10.021	623350000	15	O14681;O14681-3;E9PM05;E9PS58;E9PK61;E9PL33;E9PLB8;B7ZB74;E9PQN7;A0A087WV44	O14681;O14681-3;E9PM05;E9PS58;E9PK61;E9PL33
RERE	Arginine-glutamic acid dipeptide repeats protein	1.77181	-0.645318	DOWN	25.0889	25.4568	25.5999	25.979	25.9559	26.1467	6	6	6	5.2	5.2	5.2	172.42	0	85.45	406850000	5	Q9P2R6;B1AKN3;Q9P2R6-2;D6RA28;H7BYW9	Q9P2R6;B1AKN3;Q9P2R6-2
RARS2	Probable arginine--tRNA ligase, mitochondrial	1.5175	-0.616188	DOWN	27.4656	27.4363	27.6156	28.2804	28.3212	27.7644	8	8	8	13.1	13.1	13.1	65.505	0	9.5088	1550700000	18	Q5T160;H0Y450	Q5T160;H0Y450
ITGA6	Integrin alpha-6;Integrin alpha-6 heavy chain;Integrin alpha-6 light chain;Processed integrin alpha-6	1.33705	-0.59343	DOWN	25.9237	25.457	25.2572	26.1869	26.0123	26.2189	8	8	8	8.6	8.6	8.6	119.47	0	7.8525	463770000	14	P23229-2;P23229-9;P23229-6;P23229;P23229-4;P23229-3;P23229-5;P23229-7;H7BZ97;C9JXX7	P23229-2;P23229-9;P23229-6;P23229;P23229-4;P23229-3;P23229-5;P23229-7
PARP16	Mono [ADP-ribose] polymerase PARP16	1.73102	0.599169	UP	25.1366	25.1512	25.1452	24.7667	24.6253	24.2434	3	3	3	10.9	10.9	10.9	36.382	0	5.6727	279830000	14	Q8N5Y8;Q8N5Y8-3;Q8N5Y8-2;H3BV75	Q8N5Y8;Q8N5Y8-3;Q8N5Y8-2
TTC13	Tetratricopeptide repeat protein 13	1.95274	0.613958	UP	25.3163	25.7295	25.3402	24.8979	24.7893	24.857	6	6	6	8.6	8.6	8.6	96.812	0	6.4575	267290000	13	Q8NBP0;Q8NBP0-2;H0YB10	Q8NBP0;Q8NBP0-2
NCEH1	Neutral cholesterol ester hydrolase 1	1.89347	0.615627	UP	28.5484	28.9545	28.5446	28.1578	28.0075	28.0353	10	10	10	23.5	23.5	23.5	45.807	0	29.795	2579300000	56	Q6PIU2;A0A0A0MTJ9;Q6PIU2-2;H7C046;Q6PIU2-3;F8WE33	Q6PIU2;A0A0A0MTJ9;Q6PIU2-2;H7C046;Q6PIU2-3
SLC9A6	Sodium/hydrogen exchanger 6	1.74907	0.653846	UP	25.5374	25.5711	25.5959	24.6846	24.8176	25.2406	3	3	3	5.5	5.5	5.5	72.259	0	4.5067	310130000	5	Q92581-3;Q92581-2;A0A0D9SFM4;Q92581;A0A0D9SGH0	Q92581-3;Q92581-2;A0A0D9SFM4
SNRPC	U1 small nuclear ribonucleoprotein C	2.02625	0.820236	UP	28.9762	29.2152	29.5719	28.4496	28.3829	28.4701	2	2	2	13.2	13.2	13.2	17.394	0	19.305	4610100000	33	P09234;A0A0A0MRR7;Q5TAL2	P09234;A0A0A0MRR7;Q5TAL2
HMGN1	Non-histone chromosomal protein HMG-14	1.67509	0.821169	UP	32.7784	32.2211	32.248	31.3656	31.8137	31.6047	8	8	8	53	53	53	10.659	0	52.496	46240000000	53	P05114;A6NL93;A6NEL0;F2Z2W6;F2Z2Y5;H7BXJ5	P05114;A6NL93;A6NEL0;F2Z2W6;F2Z2Y5;H7BXJ5
GTPBP8	GTP-binding protein 8	1.75838	0.993739	UP	32.6824	32.9865	33.4396	32.2024	31.79	32.1348	5	5	5	18.3	18.3	18.3	32.146	0	4.4037	39608000000	11	Q8N3Z3;F8WBY6;Q9P025;A0A087WUP3;Q8N3Z3-3;Q8N3Z3-2;C9J8V5	Q8N3Z3;F8WBY6;Q9P025;A0A087WUP3;Q8N3Z3-3;Q8N3Z3-2
MRPS36	28S ribosomal protein S36, mitochondrial	1.55817	2.04032	UP	28.1604	28.9089	27.2659	25.4571	26.0176	26.7395	3	3	3	48.5	48.5	48.5	11.466	0	99.264	1533200000	10	P82909;D6R941	P82909
TRIAP1	TP53-regulated inhibitor of apoptosis 1	2.70662	2.86653	UP	28.0338	27.2792	28.6278	25.2242	25.1516	24.9655	1	1	1	18.4	18.4	18.4	8.7858	0.00015131	2.514	990450000	7	O43715	O43715

## Sheet: HL-60 3h
Differentially modulated proteome in HL-60 cells treated with CIGB-300 peptide during 3 h respect to non-treated cells (p-value < 0.05 and |FC| >= 1.5)
Gene names	Protein names	-log10 (p-value)	log2 FC (treated vs control)	Modulation Tag	LFQ intensity c3ht2-1	LFQ intensity c3ht2-2	LFQ intensity c3ht2-3	LFQ intensity c3hct2-1	LFQ intensity c3hct2-2	LFQ intensity c3hct2-3	Peptides	Razor + unique peptides	Unique peptides	Sequence coverage [%]	Unique + razor sequence coverage [%]	Unique sequence coverage [%]	Mol. weight [kDa]	Q-value	Score	Intensity	MS/MS count	Protein IDs	Majority protein IDs
MRPL42	39S ribosomal protein L42, mitochondrial	2.06569	-2.32258	DOWN	25.9882	26.4769	25.557	27.5408	28.5791	28.8699	1	1	1	10.6	10.6	10.6	16.661	0.00016329	4.3152	1380900000	8	Q9Y6G3;S4R360;J3KPP0;S4R2Z7	Q9Y6G3;S4R360;J3KPP0;S4R2Z7
TAF1B	TATA box-binding protein-associated factor RNA polymerase I subunit B	1.54936	-1.34068	DOWN	23.1619	23.7967	24.269	25.4645	24.6494	25.1358	2	2	2	3.4	3.4	3.4	68.831	0.00015378	3.0618	75831000	8	Q53T94;Q53T94-2;F8WDU0;F8WE32	Q53T94;Q53T94-2;F8WDU0;F8WE32
RCN2	Reticulocalbin-2	1.60487	-1.13998	DOWN	28.4006	27.7108	27.4356	28.6947	29.0608	29.2114	9	9	9	34.4	34.4	34.4	36.876	0	72.715	2549300000	31	Q14257;Q14257-2;H0YL43;A8MXP8	Q14257;Q14257-2;H0YL43
RPE;RPEL1	Ribulose-phosphate 3-epimerase;Ribulose-phosphate 3-epimerase-like protein 1	2.02816	-0.760019	DOWN	26.699	26.4118	26.8679	27.3628	27.2957	27.6002	4	4	4	18	18	18	24.927	0	41.056	1403800000	17	Q96AT9;C9J6A7;Q96AT9-5;Q96AT9-3;Q96AT9-2;C9IYE8;E7ESZ6;C9J8S0;C9J9T0;C9IZU8;Q96AT9-4;Q2QD12;C9JCL8	Q96AT9;C9J6A7;Q96AT9-5;Q96AT9-3;Q96AT9-2;C9IYE8;E7ESZ6;C9J8S0;C9J9T0;C9IZU8;Q96AT9-4;Q2QD12
TPM3	Tropomyosin alpha-3 chain	1.53708	0.591045	UP	33.5643	33.9621	33.5436	32.8877	33.1321	33.2771	23	1	0	69.4	5.2	0	28.922	0.0001542	3.102	75003000000	176	P06753-6	P06753-6
TAF5	Transcription initiation factor TFIID subunit 5	1.68187	0.606927	UP	28.4597	28.6063	28.965	27.9436	28.1008	28.1657	15	15	15	22.8	22.8	22.8	86.829	0	27.666	2811500000	31	Q15542;Q15542-2	Q15542;Q15542-2
SF1	Splicing factor 1	1.31789	0.618276	UP	25.195	25.1379	25.7927	24.6244	24.8304	24.816	2	2	1	16.1	16.1	11.7	18.639	0	8.8354	317940000	12	H7C0N4	H7C0N4
ATP1A2	Sodium/potassium-transporting ATPase subunit alpha-2	1.49955	0.635054	UP	31.379	31.4576	31.7293	30.559	31.0788	31.023	9	1	1	13.3	1.2	1.2	112.26	0.0012955	2.0619	24588000000	97	P50993;B1AKY9;H0Y7C1	P50993;B1AKY9;H0Y7C1
EIF4G3	Eukaryotic translation initiation factor 4 gamma 3	1.53907	0.644346	UP	30.1403	30.3166	30.6463	29.4767	29.8332	29.8603	34	29	29	25.2	22.7	22.7	180.5	0	60.842	8274000000	104	A0A0A0MSA7;O43432;O43432-3;O43432-4;O43432-2	A0A0A0MSA7;O43432;O43432-3;O43432-4
GBAS	Protein NipSnap homolog 2	1.32953	0.657932	UP	30.2405	30.2762	30.9347	29.8871	29.7224	29.868	7	7	7	22.7	22.7	22.7	33.742	0	8.7005	10527000000	24	O75323;H7C333;C9J7B1;C9K068;O75323-2;F8WBI5	O75323;H7C333;C9J7B1;C9K068;O75323-2
ARMC8	Armadillo repeat-containing protein 8	1.48933	0.661561	UP	28.6558	28.8559	29.2169	28.0597	28.2024	28.4819	11	1	1	34.8	5.3	5.3	44.499	0.00015931	3.785	3048600000	37	G5E9V6;Q8IUR7-6;G5E9V7;H7C5B7	G5E9V6;Q8IUR7-6;G5E9V7
ATP2A1	Sarcoplasmic/endoplasmic reticulum calcium ATPase 1	1.71732	0.670738	UP	31.7227	32.041	31.9629	31.3017	30.9551	31.4576	16	1	1	15.3	1.7	1.7	110.25	0.00016923	5.1958	27592000000	122	O14983;O14983-2;O14983-3	O14983;O14983-2;O14983-3
EXOC3	Exocyst complex component 3	1.33487	0.673701	UP	29.2687	29.2567	29.7349	28.4384	28.753	29.0479	22	22	22	33.6	33.6	33.6	86.844	0	68.47	4188500000	82	O60645;O60645-2;O60645-3;D6RB59;H0Y995;D6RBR9	O60645;O60645-2;O60645-3;D6RB59
LPPR3	Lipid phosphate phosphatase-related protein type 3	1.66603	0.678893	UP	26.0268	25.7303	26.3641	25.3053	25.4062	25.373	3	3	3	8.5	8.5	8.5	76.036	0.00015344	3.0325	387320000	13	Q6T4P5;Q6T4P5-2;Q6T4P5-3;Q6T4P5-4	Q6T4P5;Q6T4P5-2;Q6T4P5-3;Q6T4P5-4
GPX1	Glutathione peroxidase 1;Glutathione peroxidase	1.36668	0.70726	UP	30.495	30.5193	31.2266	29.9851	30.0484	30.0855	7	7	7	36.9	36.9	36.9	22.088	0	39.02	12915000000	71	P07203;A0A087WUQ6;P07203-2	P07203;A0A087WUQ6
NDUFAF1	Complex I intermediate-associated protein 30, mitochondrial	1.81639	0.717965	UP	26.4543	26.2107	26.8034	25.7119	25.7556	25.847	6	6	6	22.3	22.3	22.3	37.763	0	8.2616	678860000	19	Q9Y375;H0YL22;H0YNN4;H0YNB7	Q9Y375;H0YL22
ICMT	Protein-S-isoprenylcysteine O-methyltransferase	1.39179	0.725077	UP	28.0591	28.1843	28.7625	27.4996	27.8303	27.5007	3	3	3	9.9	9.9	9.9	31.938	0	18.52	1933900000	19	O60725	O60725
MOB4	MOB-like protein phocein	2.36053	0.727739	UP	29.8062	29.909	30.1493	29.0911	29.3414	29.2487	4	1	1	24.4	4.4	4.4	26.032	0.0012863	1.9641	7260300000	45	Q9Y3A3;Q9Y3A3-3;F8WAQ8;F8W8B0	Q9Y3A3;Q9Y3A3-3
WDR77	Methylosome protein 50	1.47244	0.732606	UP	29.258	29.4341	29.6254	28.3607	28.689	29.0698	7	7	7	33.6	33.6	33.6	36.724	0	66.13	4896400000	23	Q9BQA1;Q9BQA1-2;H0Y711	Q9BQA1;Q9BQA1-2
SLC2A3;SLC2A14	Solute carrier family 2, facilitated glucose transporter member 3;Solute carrier family 2, facilitated glucose transporter member 14	1.70628	0.737403	UP	31.0711	30.8754	31.471	30.5725	30.2853	30.3474	8	8	8	15.9	15.9	15.9	53.924	0	263.71	18000000000	77	P11169;Q8TDB8;Q8TDB8-4;Q8TDB8-2;Q8TDB8-5;Q8TDB8-3;F5GYR5	P11169;Q8TDB8;Q8TDB8-4;Q8TDB8-2;Q8TDB8-5
SNX18	Sorting nexin-18	1.84744	0.738393	UP	25.6159	25.5854	25.8291	24.8587	25.2473	24.7093	4	4	4	9.1	9.1	9.1	68.894	0	11.599	360900000	12	Q96RF0;Q96RF0-2;Q96RF0-3	Q96RF0;Q96RF0-2;Q96RF0-3
PYCRL	Pyrroline-5-carboxylate reductase 3;Pyrroline-5-carboxylate reductase	1.60661	0.750827	UP	26.7971	27.0811	27.4334	26.349	26.5445	26.1656	5	5	5	19.7	19.7	19.7	28.663	0	6.2737	1162600000	21	Q53H96;A0A0A0MQS1;Q53H96-2;F8WEI0;B5MD87	Q53H96;A0A0A0MQS1;Q53H96-2
LCMT1	Leucine carboxyl methyltransferase 1	1.81352	0.751701	UP	28.241	28.1316	28.1634	27.1509	27.3587	27.7713	8	8	8	24	24	24	38.379	0	13.62	1887800000	36	Q9UIC8;Q9UIC8-2;I3L4A2;Q9UIC8-3;I3L2E3;I3L2Q8;I3L537	Q9UIC8;Q9UIC8-2;I3L4A2;Q9UIC8-3
TAPT1	Transmembrane anterior posterior transformation protein 1 homolog	1.37357	0.753421	UP	28.4775	28.3676	29.0689	28.1443	27.6924	27.817	11	11	11	28	28	28	64.259	0	40.271	3023400000	54	Q6NXT6;Q6NXT6-2;H0Y985;D6RBK3	Q6NXT6;Q6NXT6-2
ST14	Suppressor of tumorigenicity 14 protein	1.38536	0.761658	UP	26.0311	26.0156	25.8008	24.6971	25.4112	25.4543	5	5	5	8.3	8.3	8.3	94.769	0	11.653	459400000	12	Q9Y5Y6	Q9Y5Y6
MDP1	Magnesium-dependent phosphatase 1	1.52874	0.76521	UP	26.8174	26.5615	27.266	25.9087	26.1959	26.2446	4	1	1	28.4	9.7	9.7	20.109	0	8.4779	919580000	5	Q86V88	Q86V88
TMEM87A	Transmembrane protein 87A	1.92844	0.770961	UP	27.7347	27.5194	27.7763	27.1267	26.6031	26.9876	7	7	7	14.1	14.1	14.1	63.429	0	67.748	1225100000	29	Q8NBN3;Q8NBN3-3;Q8NBN3-2;H3BMU0;H3BTS6	Q8NBN3;Q8NBN3-3;Q8NBN3-2
CDK5RAP2	CDK5 regulatory subunit-associated protein 2	1.35464	0.774832	UP	27.9923	27.9144	28.7028	27.4839	27.5533	27.2478	13	13	13	8.8	8.8	8.8	215.04	0	80.381	1578100000	24	Q96SN8;Q96SN8-3;Q96SN8-2;A0A0A0MRG9;Q96SN8-4;F8WCI3;F8WF55;B1AMJ5;Q5JTU8;F8WBJ0;C9K0C9	Q96SN8;Q96SN8-3;Q96SN8-2;A0A0A0MRG9;Q96SN8-4;F8WCI3;F8WF55
NQO1	NAD(P)H dehydrogenase [quinone] 1	1.54483	0.780554	UP	26.5064	26.7119	27.1344	25.7219	26.1197	26.1694	6	6	6	24.1	24.1	24.1	30.867	0	8.3359	888800000	15	P15559;B4DLR8;P15559-3;P15559-2;H3BNV2;H3BRK3	P15559;B4DLR8;P15559-3;P15559-2;H3BNV2;H3BRK3
PSTPIP2	Proline-serine-threonine phosphatase-interacting protein 2	1.69011	0.790709	UP	28.5316	29.0224	29.1632	27.9334	28.2305	28.1813	9	9	9	30.8	30.8	30.8	38.858	0	16.152	2649000000	36	Q9H939;Q9H939-2	Q9H939;Q9H939-2
MOCS2	Molybdopterin synthase catalytic subunit	1.31426	0.799966	UP	26.091	25.5949	26.3721	25.0275	25.0677	25.5629	5	5	5	31.9	31.9	31.9	20.944	0	92.317	386570000	8	O96007	O96007
DCTN3	Dynactin subunit 3	1.46088	0.816434	UP	29.3659	29.4488	30.1444	28.6774	28.9093	28.9231	7	7	7	28.5	28.5	28.5	21.119	0	12.068	5626200000	33	O75935;O75935-3;X6RA56;X6RCK5;A0A0A0MRV8;X6RLR1;O75935-2	O75935;O75935-3;X6RA56;X6RCK5;A0A0A0MRV8;X6RLR1;O75935-2
MED17	Mediator of RNA polymerase II transcription subunit 17	1.40347	0.835387	UP	28.8762	29.1552	29.7498	28.2203	28.5096	28.5452	14	14	14	27.3	27.3	27.3	72.889	0	76.332	3913800000	41	Q9NVC6;E9PJZ4;E9PM72;E9PKQ4	Q9NVC6
INTS9	Integrator complex subunit 9	1.46712	0.841791	UP	27.7234	27.4172	28.3082	26.9563	26.8977	27.0695	10	10	10	18.4	18.4	18.4	73.814	0	17.209	1490200000	37	Q9NV88;Q9NV88-3;Q9NV88-2;G3XAN1;H0YBH8;E5RG70;E5RJ88;E5RK47;H0YBK3	Q9NV88;Q9NV88-3;Q9NV88-2;G3XAN1;H0YBH8;E5RG70
SBDS	Ribosome maturation protein SBDS	1.56955	0.846373	UP	31.4708	31.1017	31.786	30.3455	30.8637	30.6101	13	13	13	43.2	43.2	43.2	28.763	0	61.227	16121000000	56	Q9Y3A5;A0A087X020;F8WE72	Q9Y3A5;A0A087X020
ADNP2	ADNP homeobox protein 2	1.55711	0.854176	UP	27.2441	27.8482	28.0654	26.8009	26.8127	26.9815	11	11	11	12.7	12.7	12.7	122.83	0	11.758	1316800000	26	Q6IQ32;H0YLN6;H0YM09	Q6IQ32
SLC25A20	Mitochondrial carnitine/acylcarnitine carrier protein	1.34495	0.859527	UP	29.5028	28.7624	29.7516	28.4481	28.4457	28.5443	9	9	9	21.9	21.9	21.9	32.943	0	10.987	4816400000	25	O43772;C9JPE1	O43772;C9JPE1
SEC13	Protein SEC13 homolog	1.83561	0.862165	UP	30.8628	30.8613	31.2328	29.9136	29.9994	30.4575	9	9	9	28.3	28.3	28.3	35.54	0	48.754	14430000000	82	P55735;A0A0C4DFR6;P55735-2;P55735-3;A8MXL6;E7ERC8	P55735;A0A0C4DFR6;P55735-2;P55735-3;A8MXL6
SAP130	Histone deacetylase complex subunit SAP130	1.534	0.867961	UP	29.6345	29.7679	30.2722	28.6892	29.277	29.1046	14	14	14	17.3	17.3	17.3	111.28	0	52.504	7565900000	42	H7BXF5;Q9H0E3-3;Q9H0E3;Q9H0E3-2;C9J683	H7BXF5;Q9H0E3-3;Q9H0E3;Q9H0E3-2
C2CD2L	C2 domain-containing protein 2-like	1.4685	0.888589	UP	26.0556	26.2206	26.8404	25.1894	25.6145	25.6469	4	4	4	8.8	8.8	8.8	76.18	0	8.7933	568210000	10	O14523;O14523-2;E9PK05	O14523;O14523-2
PIH1D1	PIH1 domain-containing protein 1	1.51964	0.889324	UP	30.362	30.1832	30.312	29.9188	29.2129	29.0575	7	7	7	24.5	24.5	24.5	32.363	0	14	6658800000	22	Q9NWS0;M0R3A4;M0QYA2;M0R2P8;M0QYF4;M0QXD5;M0R028;M0QZM3;M0QZ61;M0QZZ1;M0R1R3;M0R3A8	Q9NWS0;M0R3A4;M0QYA2;M0R2P8;M0QYF4;M0QXD5
NCAPD3	Condensin-2 complex subunit D3	1.35725	0.902676	UP	30.3551	30.2173	31.0245	29.3518	29.9818	29.5553	20	20	20	17.6	17.6	17.6	168.89	0	45.666	8133500000	59	P42695;G3V1A9;E9PKK4;E9PQA3;E9PLE0	P42695;G3V1A9
LRRK1	Leucine-rich repeat serine/threonine-protein kinase 1	1.33158	0.909031	UP	26.4437	26.5186	26.1529	25.0942	25.2383	26.0556	5	5	5	2.7	2.7	2.7	225.39	0.00015249	2.9525	507140000	7	Q38SD2;H0YEW1;E9PMK9;E9PK39	Q38SD2
TSPAN14	Tetraspanin-14;Tetraspanin	1.68861	0.926878	UP	27.7847	27.4897	27.9988	26.803	27.1917	26.4979	6	6	5	22.6	22.6	18.9	30.69	0.00016798	4.9778	1393400000	12	Q8NG11;Q8NG11-2;H7BXY6;A6NEP9;Q8NG11-3	Q8NG11;Q8NG11-2;H7BXY6;A6NEP9;Q8NG11-3
PRR12	Proline-rich protein 12	1.376	0.929212	UP	26.9449	27.0482	27.6591	25.8853	26.6553	26.324	11	11	11	7.7	7.7	7.7	211.04	0	14.982	1067200000	18	Q9ULL5-3;Q9ULL5-2;Q9ULL5	Q9ULL5-3;Q9ULL5-2;Q9ULL5
C1GALT1	Glycoprotein-N-acetylgalactosamine 3-beta-galactosyltransferase 1	1.52865	0.933203	UP	28.0635	28.0206	28.7007	27.3612	27.6159	27.0082	8	8	8	27	27	27	42.202	0	106.96	1794000000	21	Q9NS00;Q9NS00-2;C9K0C8;C9JDX1	Q9NS00;Q9NS00-2
PLEKHG4	Puratrophin-1	1.60588	0.935205	UP	26.7169	26.5242	27.0741	25.4628	25.8474	26.1994	8	8	8	8.1	8.1	8.1	130.8	0	18.655	688860000	21	Q58EX7;Q58EX7-2;J3QSC9;H3BPQ5;H3BME5;H3BQE6;H3BPA8;H3BQP9;Q58EX7-3	Q58EX7;Q58EX7-2
PDPR	Pyruvate dehydrogenase phosphatase regulatory subunit, mitochondrial	1.46855	0.950052	UP	28.3063	28.1962	28.704	26.9482	27.6128	27.7954	13	13	13	16.7	16.7	16.7	99.363	0	16.87	1992600000	40	Q8NCN5;A8MT40;B7ZAR9;H3BQG3;Q8NCN5-2;H3BUH3;H3BV59;H3BU60	Q8NCN5;A8MT40
TTN	Titin	1.71562	0.961185	UP	30.6609	29.8356	30.4087	29.4343	29.2079	29.3794	18	18	1	0.7	0.7	0	3653	0	7.0474	6832400000	23	Q8WZ42-5;H7C1P9	Q8WZ42-5
NDUFC1	NADH dehydrogenase [ubiquinone] 1 subunit C1, mitochondrial	2.1872	0.974597	UP	28.4544	28.5235	28.0921	27.1623	27.6157	27.3682	3	3	3	32.9	32.9	32.9	8.7341	0	13.046	1984900000	22	O43677	O43677
HMBOX1	Homeobox-containing protein 1	1.71746	0.978199	UP	25.1281	25.0797	25.6802	24.0403	24.6302	24.2828	4	4	4	13.6	13.6	13.6	47.278	0.00016113	4.0192	237080000	7	Q6NT76;E5RGZ2;H0YKJ1;Q6NT76-2;Q6NT76-3;Q6NT76-5;H0YLF2;Q6NT76-4	Q6NT76;E5RGZ2;H0YKJ1;Q6NT76-2;Q6NT76-3;Q6NT76-5;H0YLF2;Q6NT76-4
TOMM5	Mitochondrial import receptor subunit TOM5 homolog	1.4101	0.98387	UP	30.0358	29.8858	29.9387	28.3625	29.0867	29.4595	3	3	3	49	49	49	6.0352	0.00015652	3.3651	5823900000	21	Q8N4H5;F8W8Z9;Q8N4H5-3;Q8N4H5-2;H3BUX3;H0YFG9	Q8N4H5;F8W8Z9;Q8N4H5-3;Q8N4H5-2
NDUFA13	NADH dehydrogenase [ubiquinone] 1 alpha subcomplex subunit 13	1.80057	1.00072	UP	31.736	31.4635	31.533	30.6024	30.1576	30.9703	7	7	7	52.1	52.1	52.1	16.698	0	58.793	21535000000	88	Q9P0J0;Q9P0J0-2;B4DEZ3;K7EJE1;E7ENQ6;U3KQP3;K7EP87	Q9P0J0;Q9P0J0-2;B4DEZ3;K7EJE1;E7ENQ6
TBC1D13	TBC1 domain family member 13	1.34355	1.02372	UP	28.3109	28.016	28.945	27.7898	27.0011	27.4098	10	10	10	28.5	28.5	28.5	46.553	0	22.44	2018400000	36	Q9NVG8;Q9NVG8-2;Q9NVG8-3	Q9NVG8;Q9NVG8-2
ULK3	Serine/threonine-protein kinase ULK3	1.54685	1.04756	UP	26.682	27.1371	26.0996	25.422	25.6711	25.683	4	4	4	10.2	10.2	10.2	53.444	0.0001511	2.7938	546980000	7	Q6PHR2;Q6PHR2-3;Q6PHR2-4	Q6PHR2;Q6PHR2-3;Q6PHR2-4
SLC25A15	Mitochondrial ornithine transporter 1	1.49448	1.04926	UP	26.8815	26.96	27.371	25.5619	25.9525	26.5503	5	5	5	13.3	13.3	13.3	32.736	0.00016499	4.5321	834900000	12	Q9Y619;Q5VZD9;F2Z354	Q9Y619;Q5VZD9
MPHOSPH8	M-phase phosphoprotein 8	2.007	1.0638	UP	29.2405	28.9102	29.6693	28.1517	28.1323	28.3448	13	13	13	22	22	22	97.181	0	49.943	3243400000	33	Q99549;Q99549-2;A0A0A0MT47	Q99549;Q99549-2
TPM1	Tropomyosin alpha-1 chain	1.42372	1.07919	UP	31.0818	30.5444	30.9668	30.3819	29.3247	29.649	6	2	2	24.9	12.2	12.2	28.524	0.00087668	2.2991	10707000000	49	F5H7S3;P09493-5;H7BYY1;H0YK48;B7Z596;H0YN06	F5H7S3;P09493-5;H7BYY1;H0YK48;B7Z596
ASS1	Argininosuccinate synthase	1.97671	1.08242	UP	28.5792	28.2699	28.7234	27.6324	27.0462	27.6466	7	7	7	16.3	16.3	16.3	46.53	0	9.1218	1987900000	18	P00966;Q5T6L5;Q5T6L6	P00966;Q5T6L5;Q5T6L6
OSBPL1A	Oxysterol-binding protein-related protein 1	1.34998	1.08756	UP	29.3289	29.5431	30.5451	28.6643	28.7015	28.7887	12	12	12	15.4	15.4	15.4	108.47	0	17.611	4642200000	34	Q9BXW6;Q9BXW6-4;Q9BXW6-2;J3KRT6;E7ER58;J3QSB8	Q9BXW6;Q9BXW6-4
IPO13	Importin-13	1.40677	1.09231	UP	28.2342	28.471	29.2943	27.2616	27.8292	27.6318	10	10	10	13.2	13.2	13.2	108.19	0	114.54	2667800000	29	O94829;Q5T4X2	O94829
DCAF8	DDB1- and CUL4-associated factor 8	1.34727	1.09442	UP	29.1269	29.0887	30.2389	28.471	28.3167	28.3836	8	5	5	14.9	7.3	7.3	84.752	0	18.206	4657700000	48	G3V3G9;Q5TAQ9;V9GY54;H0YDY4;Q5TAQ9-2;V9GZ39;V9GYZ9;Q5TAQ8	G3V3G9;Q5TAQ9
FIG4	Polyphosphoinositide phosphatase	1.45867	1.10138	UP	26.6238	26.9718	27.6217	26.0975	25.5915	26.2242	7	7	7	8.3	8.3	8.3	103.63	0	7.7016	776790000	13	Q92562;H0Y6G7;Q5JRV4;Q5TCS4;Q5TCS5	Q92562
REXO1	RNA exonuclease 1 homolog	2.12297	1.11785	UP	26.7571	26.2703	26.6499	25.1079	25.5674	25.6486	7	7	7	6.9	6.9	6.9	131.51	0	9.305	520250000	11	Q8N1G1	Q8N1G1
VPS8	Vacuolar protein sorting-associated protein 8 homolog	1.36607	1.13754	UP	28.2593	27.907	28.0994	26.2261	27.4826	27.1443	8	8	8	6.4	6.4	6.4	161.75	0	9.2793	1610200000	21	Q8N3P4;C9JJN9;Q8N3P4-3;Q8N3P4-2;H7C058	Q8N3P4;C9JJN9;Q8N3P4-3;Q8N3P4-2
NOTCH1	Neurogenic locus notch homolog protein 1;Notch 1 extracellular truncation;Notch 1 intracellular domain	1.73765	1.19561	UP	25.8125	26.4263	26.6879	25.0316	24.8672	25.4411	5	4	4	2	1.7	1.7	272.5	0	6.0018	530930000	8	P46531	P46531
LIX1L	LIX1-like protein	1.8416	1.22741	UP	26.411	27.1207	27.3532	25.8879	25.7305	25.5843	4	4	4	15.1	15.1	15.1	36.562	0.00015029	2.6888	684510000	8	Q8IVB5	Q8IVB5
SMAD1	Mothers against decapentaplegic homolog 1	1.35502	1.30343	UP	26.3593	26.2869	26.9693	24.536	25.2694	25.8998	6	6	1	14.8	14.8	3.2	52.259	0.00016667	4.7705	533650000	10	Q15797;D6RBH9;D6RAY1;D6REQ3;D6RDN7;D6RD62;D6R9D4;D6RIZ9;D6RBB4	Q15797
CITED2	Cbp/p300-interacting transactivator 2	1.53833	1.35698	UP	24.9264	24.7869	26.007	23.9181	23.6429	24.0884	2	2	2	13.7	13.7	13.7	28.496	0	5.3249	233350000	6	Q99967;Q99967-2;A0A0A0MTM3	Q99967;Q99967-2;A0A0A0MTM3
YOD1	Ubiquitin thioesterase OTU1	1.39411	1.38684	UP	24.9239	25.4984	26.5035	24.1647	24.3133	24.2874	3	3	3	12.4	12.4	12.4	38.322	0	44.671	349610000	11	Q5VVQ6;Q5VVQ6-2	Q5VVQ6;Q5VVQ6-2
FANCB	Fanconi anemia group B protein	2.10556	1.41831	UP	27.8752	27.2309	27.8676	26.5184	26.3297	25.8707	5	5	5	6.9	6.9	6.9	97.725	0.00016762	4.9372	1144200000	6	Q8NB91;C9J5X9	Q8NB91;C9J5X9
NSMCE1	Non-structural maintenance of chromosomes element 1 homolog	1.53919	1.44937	UP	26.4415	25.1326	25.8755	23.9443	24.6038	24.5534	3	3	3	12.8	12.8	12.8	30.855	0	5.2743	254500000	6	Q8WV22;I3L1I3;H3BSL0;H3BR73;H3BR31;H3BN81;H3BV05	Q8WV22;I3L1I3;H3BSL0;H3BR73
PRDM15;ZNF298	PR domain zinc finger protein 15	1.52103	1.45605	UP	26.6642	25.5914	25.8075	23.9824	24.7562	24.9564	4	4	4	3	3	3	169.27	0.00015389	3.074	194490000	8	P57071;E7ER26;P57071-3;P57071-2;P57071-5;Q4W8S1;P57071-6	P57071;E7ER26;P57071-3;P57071-2;P57071-5;Q4W8S1;P57071-6
TPST2	Protein-tyrosine sulfotransferase 2	1.44263	1.51693	UP	25.6376	25.8234	25.3813	23.2317	24.2052	24.8547	2	2	2	5.8	5.8	5.8	41.911	0.00029691	2.5154	348200000	7	O60704;B1AHJ7;B1AHJ6	O60704;B1AHJ7;B1AHJ6
TTC26	Intraflagellar transport protein 56	1.43376	1.531	UP	26.241	25.0498	26.6819	24.2716	24.5323	24.5757	4	4	4	9.7	9.7	9.7	64.177	0	38.949	452080000	12	A0AVF1;B7Z2T3;A0AVF1-3;B7Z6R6;A0AVF1-2;F8WEZ4;Q96CU4	A0AVF1;B7Z2T3;A0AVF1-3;B7Z6R6;A0AVF1-2
TUBGCP5	Gamma-tubulin complex component 5	1.3955	1.55501	UP	27.3576	28.396	29.1312	26.6153	26.8663	26.7381	10	10	6	9.8	9.8	6.6	118.32	0	8.5953	1957400000	24	Q96RT8;Q96RT8-2;A0A0G2JQX1;A0A0G2JPW5;A0A0G2JSA7;A0A087X1Z1;A0A0G2JR45;A0A0G2JQI0;A0A0G2JQK2;A0A087WVL9;A0A0G2JQK7	Q96RT8;Q96RT8-2;A0A0G2JQX1;A0A0G2JPW5;A0A0G2JSA7;A0A087X1Z1
TRMT112	Multifunctional methyltransferase subunit TRM112-like protein	1.83454	1.67565	UP	30.2763	30.4269	31.0967	29.3419	28.2969	29.1342	6	6	6	53.6	53.6	53.6	14.199	0	75.737	8126100000	24	Q9UI30;F5GX77;F5GYQ2;Q9UI30-2	Q9UI30;F5GX77;F5GYQ2;Q9UI30-2
ATRIP	ATR-interacting protein	1.50774	1.8449	UP	27.5977	26.9476	28.7619	26.3069	25.808	25.6575	4	4	4	6.6	6.6	6.6	85.837	0	17.964	1050000000	8	Q8WXE1;Q8WXE1-2;Q8WXE1-5;Q8WXE1-3;A0A0D9SEH2;F8WE08;C9IZM8	Q8WXE1;Q8WXE1-2;Q8WXE1-5;Q8WXE1-3;A0A0D9SEH2
SYNJ1	Synaptojanin-1	1.35988	1.94105	UP	25.088	27.2215	26.8889	24.3436	24.4318	24.5999	5	5	5	4.2	4.2	4.2	173.1	0	29.997	1662900000	6	O43426;A0A0D9SGJ6;J3KQV8;O43426-4;C9JW66;J3KPK1;C9JFZ1;O43426-5;O43426-2	O43426;A0A0D9SGJ6;J3KQV8;O43426-4;C9JW66;J3KPK1;C9JFZ1;O43426-5;O43426-2
CD53	Leukocyte surface antigen CD53	1.62228	2.08465	UP	25.2099	26.8062	26.4214	23.3998	24.5107	24.2731	1	1	1	3.7	3.7	3.7	24.341	0.0096528	1.2377	223350000	6	P19397	P19397
MTRF1	Peptide chain release factor 1, mitochondrial	1.59951	2.41959	UP	25.8482	26.0875	27.4136	23.0425	24.5369	24.5111	3	3	3	5.6	5.6	5.6	52.305	0.0022403	1.7166	245420000	4	O75570;O75570-2	O75570;O75570-2
GTF2A2	Transcription initiation factor IIA subunit 2	1.5516	2.5354	UP	27.1104	29.4302	28.7462	26.3117	26.0684	25.3004	2	2	1	14.7	14.7	8.3	12.457	0	6.4476	1949800000	10	P52657;A8MYR4;H0YK39	P52657;A8MYR4;H0YK39
MRPL52	39S ribosomal protein L52, mitochondrial	1.71554	2.90456	UP	27.8953	27.5002	27.0207	25.4922	23.1419	25.0685	1	1	1	14.6	14.6	14.6	13.664	0	25.402	676530000	16	Q86TS9;G3V3U6;Q86TS9-2;Q86TS9-3	Q86TS9;G3V3U6;Q86TS9-2;Q86TS9-3
SMN1	Survival motor neuron protein	2.19025	2.92632	UP	28.796	28.8399	27.7542	25.9433	25.9998	24.668	4	4	1	29.2	29.2	9.2	27.135	0	28.062	1348200000	8	Q16637-4;Q16637-2;H0YBZ9;A0A0G2JRX5;A0A0G2JRY6	Q16637-4;Q16637-2;H0YBZ9;A0A0G2JRX5;A0A0G2JRY6
KIAA0430	Meiosis arrest female protein 1	1.46736	3.96929	UP	31.1095	28.5703	30.128	25.7487	27.822	24.3293	8	8	8	6	6	6	192.86	0	26.273	4360100000	7	Q9Y4F3;Q9Y4F3-3;Q9Y4F3-4;G8JLP4;Q9Y4F3-5;F8VVB8;F8VRS5;Q9Y4F3-6	Q9Y4F3;Q9Y4F3-3;Q9Y4F3-4;G8JLP4;Q9Y4F3-5;F8VVB8

## Sheet: OCI-AML3 30min
Differentially modulated proteome in OCI-AML3 cells treated with CIGB-300 peptide during 30 min respect to non-treated cells (p-value < 0.05 and |FC| >= 1.5)
Gene names	Protein names	-log10 (p-value)	log2 FC (treated vs control)	Modulation Tag	LFQ intensity c3ot1-1	LFQ intensity c3ot1-2	LFQ intensity c3ot1-3	LFQ intensity c3oct1-1	LFQ intensity c3oct1-2	LFQ intensity c3oct1-3	Peptides	Razor + unique peptides	Unique peptides	Sequence coverage [%]	Unique + razor sequence coverage [%]	Unique sequence coverage [%]	Mol. weight [kDa]	Q-value	Score	Intensity	MS/MS count	Protein IDs	Majority protein IDs
TDRD15	Tudor domain-containing protein 15	2.01257	-5.0346	DOWN	25.8681	27.588	24.0764	30.1794	30.9496	31.5073	2	2	2	1	1	1	221.72	0.0066198	1.5967	9261200000	21	B5MCY1	B5MCY1
MYO5C	Unconventional myosin-Vc	2.014	-2.78981	DOWN	24.3858	25.6692	25.8745	27.7645	27.6789	28.8555	2	2	2	0.9	0.9	0.9	202.81	0.0059731	1.6771	1252600000	5	Q9NQX4	Q9NQX4
ABHD5	1-acylglycerol-3-phosphate O-acyltransferase ABHD5	1.86963	-2.09667	DOWN	25.5031	25.6426	25.0449	27.9627	26.5672	27.9506	4	4	4	18.1	18.1	18.1	39.095	0	9.7268	217920000	6	Q8WTS1;F8W7B5;H7BZY9	Q8WTS1
SEMA4D	Semaphorin-4D	1.30564	-1.93065	DOWN	25.1835	25.4685	25.4019	26.5195	26.6725	28.6539	2	2	2	2.4	2.4	2.4	96.149	0.0013166	2.2889	572230000	6	Q92854;E9PFD9;Q92854-2	Q92854;E9PFD9;Q92854-2
AAGAB	Alpha- and gamma-adaptin-binding protein p34	1.97092	-0.860092	DOWN	25.4216	25.8608	25.7838	26.8053	26.3534	26.4878	4	4	4	21.6	21.6	21.6	34.593	0	28.514	474960000	18	Q6PD74;Q6PD74-2;H0YL49	Q6PD74;Q6PD74-2;H0YL49
AFF4	AF4/FMR2 family member 4	1.71685	-0.759958	DOWN	24.9913	25.356	25.3847	25.9551	26.2938	25.763	6	6	6	7.2	7.2	7.2	127.46	0	68.755	333770000	6	Q9UHB7;Q9UHB7-2	Q9UHB7
PTP4A2	Protein tyrosine phosphatase type IVA 2	2.00903	0.587973	UP	28.9382	29.2649	29.3037	28.6413	28.6236	28.478	5	5	2	24	24	17.4	19.127	0	22.732	3069500000	18	Q12974;Q12974-3;E9PMY3;E9PML8;E9PJC0;E9PRR9;Q12974-2;Q12974-4;E9PL34	Q12974;Q12974-3;E9PMY3;E9PML8;E9PJC0;E9PRR9;Q12974-2;Q12974-4
TUBG1;TUBG2	Tubulin gamma-1 chain;Tubulin gamma-2 chain	1.30054	0.592804	UP	30.6201	30.6762	30.7354	29.6657	30.339	30.2485	13	13	13	39.2	39.2	39.2	51.169	0	111.25	8666700000	63	P23258;Q9NRH3;K7EKE5;K7EIS0	P23258;Q9NRH3
ZYX	Zyxin	2.27797	0.596328	UP	30.3198	30.6529	30.4589	29.811	29.9742	29.8574	13	13	13	32.9	32.9	32.9	61.277	0	323.31	7371800000	45	Q15942;H0Y2Y8;Q15942-2;H7C3D3;C9IZ41;H7C3R3;C9JJK5	Q15942;H0Y2Y8;Q15942-2
DNAJA1	DnaJ homolog subfamily A member 1	1.49333	0.597192	UP	31.1976	31.2861	31.3653	30.7202	30.9767	30.3606	12	12	12	43.1	43.1	43.1	44.868	0	271.45	15011000000	99	P31689;P31689-2	P31689;P31689-2
ZC3H15	Zinc finger CCCH domain-containing protein 15	1.3019	0.60548	UP	30.8241	31.056	30.9606	30.0411	30.7391	30.2441	14	14	14	36.9	36.9	36.9	48.602	0	167.86	10883000000	89	Q8WU90;Q8WU90-2;H7C466;F8WB26	Q8WU90
RBL2	Retinoblastoma-like protein 2	1.92496	0.61137	UP	25.8813	25.5584	25.744	24.9391	25.2981	25.1123	8	8	8	7.6	7.6	7.6	128.37	0	11.157	276480000	12	Q08999;A0A0A0MTM7;Q08999-2;F5H837;J3KSF7	Q08999;A0A0A0MTM7;Q08999-2;F5H837
ALKBH3	Alpha-ketoglutarate-dependent dioxygenase alkB homolog 3	1.78526	0.611397	UP	26.0525	25.9566	25.7324	25.2114	25.1541	25.5418	2	2	2	8.4	8.4	8.4	33.374	0.00030917	3.0445	304340000	4	Q96Q83;E9PN35;E9PSA5	Q96Q83;E9PN35;E9PSA5
E2F4	Transcription factor E2F4	1.56822	0.623276	UP	27.4283	27.6021	27.5704	26.9122	27.2122	26.6067	4	4	4	13.8	13.8	13.8	43.96	0	6.121	1162300000	11	Q16254;H3BMP3;H3BTM3;H3BVE4	Q16254;H3BMP3;H3BTM3;H3BVE4
JAK1	Tyrosine-protein kinase JAK1	2.12109	0.62544	UP	29.765	29.6504	29.4684	28.9708	29.1736	28.8631	12	12	11	10.8	10.8	10.1	133.28	0	8.8876	4149100000	30	P23458	P23458
MAPK14	Mitogen-activated protein kinase 14	1.74224	0.646745	UP	30.977	31.2243	31.1026	30.1517	30.609	30.6029	12	2	2	45	8.1	8.1	41.493	0	23.936	11807000000	50	Q16539-2	Q16539-2
GNB2	Guanine nucleotide-binding protein G(I)/G(S)/G(T) subunit beta-2	1.70488	0.671459	UP	33.2373	33.4408	33.2236	32.375	32.9359	32.5765	9	9	1	20.9	20.9	6.5	37.331	0	79.552	52189000000	105	P62879;C9JZN1;C9JIS1;C9JXA5	P62879;C9JZN1;C9JIS1;C9JXA5
MAX	Protein max	1.74251	0.673502	UP	28.332	28.6872	28.5783	27.6624	28.1278	27.7869	6	6	5	59.6	59.6	44.4	17.202	0	40.67	1985700000	29	P61244-2;P61244;Q6V3B1;G3V563;G3V2R5;G3V5L1;P61244-3;P61244-4;G3V570;P61244-6;P61244-5	P61244-2;P61244;Q6V3B1;G3V563;G3V2R5;G3V5L1;P61244-3;P61244-4
DHRS1	Dehydrogenase/reductase SDR family member 1	1.68723	0.701462	UP	28.9721	29.0227	29.3867	28.4721	28.6352	28.1698	5	5	5	21.7	21.7	21.7	33.909	0	4.9632	2869400000	10	Q96LJ7;H0YNC2	Q96LJ7
PPP1R3D	Protein phosphatase 1 regulatory subunit 3D	1.32525	0.715146	UP	27.2278	27.3235	27.4348	26.1231	26.8737	26.844	4	4	4	17.7	17.7	17.7	32.559	0	8.954	829070000	10	O95685	O95685
NDUFC1	NADH dehydrogenase [ubiquinone] 1 subunit C1, mitochondrial	1.45817	0.71564	UP	28.6026	28.5985	28.4373	27.4219	28.1819	27.8877	2	2	2	32.9	32.9	32.9	8.7341	0	59.821	1875600000	20	O43677	O43677
GRWD1	Glutamate-rich WD repeat-containing protein 1	1.58927	0.716384	UP	29.8954	30.2943	30.0605	29.0353	29.4573	29.6084	8	8	8	20.2	20.2	20.2	49.419	0	40.875	5471800000	30	Q9BQ67;M0QX71	Q9BQ67
TK2	Thymidine kinase 2, mitochondrial	1.31495	0.725143	UP	27.1936	26.6148	26.8467	25.831	26.1397	26.509	3	3	3	17.4	17.4	17.4	31.004	0.00030874	3.0062	643400000	8	O00142;J3QRP0;H3BP77;E5KNQ5;O00142-2;O00142-3;J3QL12;J3KS73;A0A0A0MSY7;O00142-5;O00142-4	O00142;J3QRP0;H3BP77;E5KNQ5;O00142-2;O00142-3
TOR1A	Torsin-1A	1.44456	0.7255	UP	28.7463	29.0848	28.8847	27.8105	28.5439	28.1849	8	8	8	26.5	26.5	26.5	37.808	0	13.018	2517100000	26	O14656;O14656-2	O14656
MYL12A;MYL12B;MYL9	Myosin regulatory light chain 12A;Myosin regulatory light chain 12B;Myosin regulatory light polypeptide 9	1.72083	0.735143	UP	32.8991	33.3628	33.0965	32.1245	32.5991	32.4294	12	12	12	73.1	73.1	73.1	19.794	0	323.31	54432000000	211	P19105;J3QRS3;O14950;P24844;J3KTJ1;P24844-2	P19105;J3QRS3;O14950;P24844;J3KTJ1;P24844-2
FADD	FAS-associated death domain protein	1.64354	0.762987	UP	27.9191	27.9382	27.4737	26.7648	27.2763	27.0009	4	4	4	37	37	37	23.279	0	70.14	1214400000	24	Q13158	Q13158
RPP30	Ribonuclease P protein subunit p30	2.02673	0.771111	UP	28.8555	28.9099	28.9269	27.809	28.3506	28.2193	5	5	5	20.1	20.1	20.1	29.321	0	6.8936	2361700000	19	P78346;P78346-2;Q5VU10;Q5VU11	P78346;P78346-2;Q5VU10;Q5VU11
C5orf22	UPF0489 protein C5orf22	1.55889	0.771184	UP	26.9669	27.0705	27.1808	25.9184	26.6775	26.3088	3	3	3	8.8	8.8	8.8	49.967	0.00030488	2.8132	678890000	11	Q49AR2;Q49AR2-2;Q49AR2-3	Q49AR2;Q49AR2-2
CHPT1	Cholinephosphotransferase 1	2.38617	0.784981	UP	26.187	25.8484	26.0759	25.1165	25.2231	25.4168	2	2	2	5.7	5.7	5.7	45.096	0.00016108	3.7946	322330000	11	Q8WUD6;F8W1B3;Q8WUD6-2	Q8WUD6;F8W1B3;Q8WUD6-2
RPS15	Ribosomal protein S15	1.50907	0.7914	UP	33.0971	32.8382	32.7063	32.3795	32.2154	31.6726	7	7	1	78	78	10.2	13.742	0	83.884	43992000000	98	A0A0B4J2B4;K7EM56;S4R417;S4R456	A0A0B4J2B4;K7EM56;S4R417
GUK1	Guanylate kinase	1.55966	0.798408	UP	27.8376	27.8837	27.8632	26.799	27.5323	26.8579	5	1	1	35	10.1	10.1	23.711	0.0077933	1.4999	1205200000	13	B1ANH0;Q16774-2;B1ANG9;B1ANH2;Q16774-3;B1ANH3	B1ANH0;Q16774-2;B1ANG9;B1ANH2;Q16774-3
CDC42SE2	CDC42 small effector protein 2	1.34953	0.829714	UP	27.1846	27.6157	27.2979	26.2364	26.3251	27.0475	2	2	2	66.7	66.7	66.7	9.2234	0	19.472	891060000	14	Q9NRR3;D6REL0	Q9NRR3;D6REL0
TRIM32	E3 ubiquitin-protein ligase TRIM32	1.32412	0.840946	UP	28.0657	28.4077	27.4792	26.8998	27.2515	27.2784	7	7	7	13.6	13.6	13.6	71.988	0	12.182	1344200000	24	Q13049;Q5JVY0	Q13049;Q5JVY0
METTL10	Protein-lysine N-methyltransferase METTL10	1.34398	0.841456	UP	26.865	26.8846	26.9295	26.5589	26.0491	25.5468	2	2	1	11.7	11.7	6.2	31.83	0	30.033	669170000	7	Q5JPI9;A0A087WVN1;G3V238	Q5JPI9;A0A087WVN1;G3V238
TMED4	Transmembrane emp24 domain-containing protein 4	2.60424	0.843017	UP	29.2541	29.3941	29.1202	28.2998	28.335	28.6045	6	6	6	32.6	32.6	32.6	25.943	0	16.067	2954000000	38	Q7Z7H5;Q7Z7H5-3;Q7Z7H5-2;F8W7F7	Q7Z7H5;Q7Z7H5-3;Q7Z7H5-2;F8W7F7
HOXA10	Homeobox protein Hox-A10	1.65981	0.845406	UP	28.5627	29.0475	28.834	27.7	27.8849	28.3231	3	3	2	15.4	15.4	13.4	42.414	0	50.529	2294100000	10	P31260	P31260
ERLEC1	Endoplasmic reticulum lectin 1	1.30131	0.850339	UP	27.4261	27.3341	27.2809	25.9258	26.605	26.9594	7	7	7	15.7	15.7	15.7	54.858	0	8.2343	827780000	18	Q96DZ1;Q96DZ1-3;Q96DZ1-2	Q96DZ1;Q96DZ1-3;Q96DZ1-2
PDIA6	Protein disulfide-isomerase A6	1.41111	0.856201	UP	34.1374	34.2625	34.2478	32.9088	33.8723	33.2979	18	18	18	50.2	50.2	50.2	48.121	0	323.31	102610000000	207	Q15084;Q15084-3;Q15084-4;Q15084-5;Q15084-2	Q15084;Q15084-3;Q15084-4;Q15084-5;Q15084-2
RAC1	Ras-related C3 botulinum toxin substrate 1	4.15413	0.875844	UP	33.0909	33.0273	32.9987	32.0969	32.1468	32.2457	5	4	2	21.4	15.6	7.8	21.45	0	8.7823	39559000000	54	P63000;P63000-2	P63000;P63000-2
GUK1	Guanylate kinase	1.31117	0.896056	UP	28.2703	28.6163	28.3147	26.9553	27.993	27.5649	5	5	1	35.5	35.5	8.1	21.725	0	8.1123	1699100000	22	Q16774;B1ANH5;B1ANH6	Q16774;B1ANH5;B1ANH6
NUDT4	Diphosphoinositol polyphosphate phosphohydrolase 2	1.31437	0.896223	UP	30.4125	30.6169	30.2511	28.9579	29.9792	29.6547	6	6	2	42.2	42.2	7.8	20.306	0	27.97	6831500000	53	Q9NZJ9;F8VRL4;F8VRR0;A0A0C4DGJ4;Q96G61;Q8NFP7	Q9NZJ9;F8VRL4;F8VRR0;A0A0C4DGJ4
NCOA6	Nuclear receptor coactivator 6	2.34537	0.903815	UP	27.9771	27.7683	28.0398	26.7744	27.2321	27.0673	6	6	6	3.2	3.2	3.2	219.14	0	11.403	1222700000	13	Q14686;F6M2K4;F6M2K2	Q14686
P2RX4	P2X purinoceptor 4;P2X purinoceptor	1.83766	0.905227	UP	27.0185	26.7636	26.9254	25.6106	26.3155	26.0656	2	2	2	7.2	7.2	7.2	43.369	0	4.7292	533560000	13	Q99571;Q99571-3;Q99571-2;F6SFZ6	Q99571;Q99571-3;Q99571-2;F6SFZ6
ANAPC10	Anaphase-promoting complex subunit 10	1.58508	0.911518	UP	27.282	27.3778	27.5596	26.0347	26.8993	26.5508	2	2	2	13	13	13	21.252	0	4.5695	753020000	10	Q9UM13;D6R9Q5;D6RA92	Q9UM13;D6R9Q5;D6RA92
IPCEF1;CNKSR3	Interactor protein for cytohesin exchange factors 1	1.71357	0.91963	UP	26.9812	27.1469	27.0999	25.7599	26.5823	26.1268	8	8	8	19.7	19.7	19.7	48.992	0	10.632	601960000	13	Q8WWN9;G3V132;G9CGD6;Q8WWN9-2;E5RGB6;E5RJQ7;E5RGN6	Q8WWN9;G3V132;G9CGD6;Q8WWN9-2
OVCA2	Ovarian cancer-associated gene 2 protein	1.35738	0.941261	UP	28.4266	28.6914	28.4324	26.9574	27.8097	27.9595	4	4	4	34.4	34.4	34.4	24.418	0	35.055	1754900000	19	Q8WZ82	Q8WZ82
RCN2	Reticulocalbin-2	1.42329	0.950773	UP	26.4125	26.4431	25.8705	24.8136	25.4072	25.6531	5	5	5	16.7	16.7	16.7	36.876	0	24.177	371540000	12	Q14257;Q14257-2;H0YL43;A8MXP8	Q14257;Q14257-2;H0YL43
PIAS1;PIAS2	E3 SUMO-protein ligase PIAS1;E3 SUMO-protein ligase PIAS2	1.39398	0.960999	UP	27.1114	26.6572	27.0403	25.4081	26.1637	26.3541	3	3	3	6.5	6.5	6.5	71.835	0	6.1985	578420000	9	O75925;O75925-2;O75928;B4DGW0;A0A087WUY7;O75928-3;O75928-2;Q9Y6X2;E9PHH8	O75925;O75925-2;O75928;B4DGW0;A0A087WUY7;O75928-3;O75928-2
GORASP2	Golgi reassembly-stacking protein 2	1.35114	0.974165	UP	28.9165	29.057	29.0626	27.4172	28.5605	28.1359	4	4	4	14.2	14.2	14.2	47.145	0	22.177	2408500000	17	Q9H8Y8;Q9H8Y8-2;Q9H8Y8-3	Q9H8Y8;Q9H8Y8-2;Q9H8Y8-3
ARFIP2	Arfaptin-2	1.32265	0.987092	UP	27.8962	28.1151	27.8004	26.5322	27.6165	26.7017	4	4	4	19.4	19.4	19.4	37.855	0	113.63	1149600000	21	P53365;A0A087X1E4;P53365-3;P53365-2;E9PPY7;E9PRV8	P53365;A0A087X1E4;P53365-3;P53365-2
PNPLA4	Patatin-like phospholipase domain-containing protein 4	2.63577	0.997513	UP	30.9667	30.8974	31.1661	30.2145	29.7992	30.0239	4	4	4	19	19	19	27.98	0.00030239	2.6892	11033000000	7	P41247;C9IZF6;P41247-2	P41247;C9IZF6;P41247-2
CCR1	C-C chemokine receptor type 1	1.30324	1.01775	UP	26.7734	27.2596	27.135	25.5062	25.9499	26.6587	3	3	3	9.3	9.3	9.3	41.172	0	5.4162	699160000	4	P32246	P32246
MYSM1	Histone H2A deubiquitinase MYSM1	1.87586	1.02971	UP	27.5353	27.4461	27.9196	26.5185	26.9761	26.3173	7	7	7	11.6	11.6	11.6	95.031	0	13.011	994280000	12	Q5VVJ2;Q5VVJ2-2	Q5VVJ2
ARSD	Arylsulfatase D	1.3048	1.0413	UP	25.4114	25.4351	24.6201	23.6104	24.4839	24.2484	3	3	3	8.9	8.9	8.9	64.859	0	5.9084	191610000	9	P51689;H7C327;P51689-3	P51689;H7C327;P51689-3
QTRTD1	Queuine tRNA-ribosyltransferase subunit QTRTD1	1.48506	1.05497	UP	28.898	28.8815	29.0309	27.2486	28.3307	28.0663	5	5	5	18.3	18.3	18.3	46.712	0	14.519	2309700000	14	Q9H974;Q9H974-4;Q9H974-2;Q9H974-3;C9K0B6;C9JJ71	Q9H974;Q9H974-4;Q9H974-2;Q9H974-3
HAAO	3-hydroxyanthranilate 3,4-dioxygenase	1.4264	1.06092	UP	26.619	26.7162	25.9228	24.9797	25.2939	25.8017	4	4	4	14.7	14.7	14.7	32.556	0	4.693	398420000	7	P46952;P46952-2;C9IY88	P46952;P46952-2;C9IY88
IVNS1ABP	Influenza virus NS1A-binding protein	2.25261	1.10128	UP	29.5107	29.5697	29.9721	28.3565	28.5477	28.8445	5	5	5	14.8	14.8	14.8	71.729	0	50.259	3822700000	14	Q9Y6Y0;H0Y5Y2;X6R674	Q9Y6Y0
P2RY8	P2Y purinoceptor 8	4.5544	1.12375	UP	26.715	26.5628	26.6102	25.5419	25.4532	25.5216	2	2	2	7.5	7.5	7.5	40.635	0.00030647	2.8792	491310000	9	Q86VZ1	Q86VZ1
ACCS	1-aminocyclopropane-1-carboxylate synthase-like protein 1	1.74804	1.13408	UP	25.5429	25.483	25.7546	23.9197	24.8621	24.5965	3	3	3	7	7	7	57.323	0	4.3813	222690000	11	Q96QU6;E9PRT9;Q96QU6-2	Q96QU6;E9PRT9
EGR1	Early growth response protein 1	1.96581	1.13765	UP	27.1781	27.3017	26.6228	25.7162	26.1779	25.7955	4	4	4	7.9	7.9	7.9	57.506	0	6.5274	624930000	11	P18146;P11161;Q06889;Q06889-2;P11161-2	P18146
KCTD9	BTB/POZ domain-containing protein KCTD9	1.3842	1.15877	UP	24.897	25.4327	25.805	23.8335	24.7835	24.0414	3	3	3	8.2	8.2	8.2	42.566	0.0035481	1.9286	228000000	7	Q7L273;K7ENB5;K7EQN1	Q7L273
CLNS1A	Methylosome subunit pICln	1.52438	1.19414	UP	28.7114	28.744	28.2006	26.7903	27.8825	27.4008	6	6	6	38.4	38.4	38.4	26.215	0	323.31	1724100000	32	P54105;E9PMI6;J3KN38;E9PJF4	P54105;E9PMI6;J3KN38;E9PJF4
ESYT1	Extended synaptotagmin 1	1.50833	1.19715	UP	30.5265	31.0241	30.53	28.8562	29.938	29.6948	5	1	1	62.5	18.2	18.2	10.103	0.00015681	3.3255	7528300000	22	F8VZB1	F8VZB1
CASP7	Caspase-7;Caspase-7 subunit p20;Caspase-7 subunit p11	1.43545	1.23519	UP	25.3038	25.0621	24.2043	23.3167	24.0511	23.4968	1	1	1	4.6	4.6	4.6	34.276	0.0025718	2.0007	137290000	7	P55210;A0A0A0MRL7;P55210-4;P55210-3	P55210;A0A0A0MRL7;P55210-4;P55210-3
DCTPP1	dCTP pyrophosphatase 1	1.60409	1.40076	UP	29.8057	29.9276	29.8253	27.6765	28.9976	28.6822	9	9	9	44.7	44.7	44.7	18.681	0	20.05	4062800000	58	Q9H773;H3BSA6	Q9H773
C4orf3	Uncharacterized protein C4orf3	2.601	1.65452	UP	27.5187	27.4599	27.1682	25.5167	25.4995	26.167	2	2	2	40.9	40.9	40.9	7.6035	0.00015763	3.4154	709570000	13	Q8WVX3;Q8WVX3-2	Q8WVX3;Q8WVX3-2
CD53	Leukocyte surface antigen CD53	1.39827	1.93362	UP	28.0142	28.0057	27.6063	25.8759	24.8842	27.0653	2	2	2	6.8	6.8	6.8	24.341	0.0064953	1.6104	921040000	8	P19397	P19397
MRPL34	39S ribosomal protein L34, mitochondrial;Ribosomal protein L34	1.45282	2.0361	UP	27.0105	27.9204	28.7469	25.8002	25.1674	26.6019	2	2	2	26.1	26.1	26.1	10.165	0.00060305	2.6506	1098300000	5	Q9BQ48;M0R226	Q9BQ48;M0R226
SPTBN5	Spectrin beta chain, non-erythrocytic 5	2.2128	2.09229	UP	29.4281	28.5142	28.5122	27.0452	26.229	26.9035	4	4	4	1.4	1.4	1.4	416.75	0.0040776	1.8286	3032700000	7	Q9NRC6	Q9NRC6
TANK	TRAF family member-associated NF-kappa-B activator	3.55419	2.28367	UP	28.8181	28.9476	28.9427	26.4786	26.9877	26.3911	3	3	3	11.5	11.5	11.5	47.815	0	6.3694	1792000000	7	Q92844;E7EQA9;E7EWR8;E7EM55;E7ERM9;E7EMT6;E7EVA2;Q92844-2;Q92844-3;E7EV32;E7ENY2;H7BZ28;E7EW82;H7C3L4	Q92844;E7EQA9;E7EWR8;E7EM55;E7ERM9;E7EMT6;E7EVA2;Q92844-2;Q92844-3
LRFN1	Leucine-rich repeat and fibronectin type III domain-containing protein 1	1.3506	2.74652	UP	26.0842	28.3184	25.4512	23.1577	24.474	23.9826	2	2	2	2.9	2.9	2.9	82.317	0.0021586	2.0701	51000000	7	Q9P244	Q9P244
SH2B1	SH2B adapter protein 1	1.89596	2.93109	UP	25.5186	26.971	26.4651	22.3199	23.9152	23.9264	2	1	1	2.6	1.6	1.6	79.366	0.0064908	1.605	62892000	7	Q9NRF2;Q9NRF2-2;Q9NRF2-3	Q9NRF2;Q9NRF2-2;Q9NRF2-3
STMN1	Stathmin	1.49772	2.99199	UP	30.3176	27.3155	28.5933	25.4014	26.3755	25.4736	12	12	10	62.4	62.4	49.7	17.302	0	76.568	2306600000	42	P16949;P16949-2;A2A2D0;Q9H169;E5RIR6;E7EVN3;Q9H169-3;Q9H169-4;Q9H169-2	P16949;P16949-2;A2A2D0
STMN2	Stathmin-2;Stathmin	1.56644	3.91372	UP	32.2464	30.5899	30.6286	27.9174	28.5541	25.2523	3	1	1	16.2	5.6	5.6	20.828	0	11.981	13700000000	17	Q93045;E5RGX5;Q93045-2	Q93045;E5RGX5;Q93045-2

## Sheet: OCI-AML3 3 h
Differentially modulated proteome in OCI-AML3 cells treated with CIGB-300 peptide during 3 h respect to non-treated cells (p-value < 0.05 and |FC| >= 1.5)
Gene names	Protein names	-log10 (p-value)	log2 FC (treated vs control)	Modulation Tag	LFQ intensity c3ot2-1	LFQ intensity c3ot2-2	LFQ intensity c3ot2-3	LFQ intensity c3oct2-1	LFQ intensity c3oct2-2	LFQ intensity c3oct2-3	Peptides	Razor + unique peptides	Unique peptides	Sequence coverage [%]	Unique + razor sequence coverage [%]	Unique sequence coverage [%]	Mol. weight [kDa]	Q-value	Score	Intensity	MS/MS count	Protein IDs	Majority protein IDs
RTTN	Rotatin	2.92759	-5.28726	DOWN	26.5397	25.3738	25.5942	30.2359	32.077	31.0566	3	3	3	1.3	1.3	1.3	248.63	0.0061183	1.0989	20234000000	8	Q86VV8;Q86VV8-3;J3KTD2;Q86VV8-2;Q86VV8-4	Q86VV8;Q86VV8-3
PPAPDC2	Presqualene diphosphate phosphatase	1.39162	-1.50211	DOWN	24.1998	24.9106	25.3056	25.7419	26.1359	27.0446	2	2	2	6.8	6.8	6.8	32.193	0.0057283	1.1388	470260000	6	Q8IY26	Q8IY26
NACAP1	Putative nascent polypeptide-associated complex subunit alpha-like protein	2.21321	-0.914567	DOWN	29.5959	29.1789	29.2703	30.0275	30.3805	30.3807	2	1	1	13.1	7	7	23.306	0	31.053	6027500000	34	Q9BZK3	Q9BZK3
GORASP2	Golgi reassembly-stacking protein 2	1.51047	0.588436	UP	28.6929	28.8006	28.8466	27.9132	28.5123	28.1493	4	4	4	14.2	14.2	14.2	47.145	0	25.82	2754700000	16	Q9H8Y8;Q9H8Y8-2;Q9H8Y8-3	Q9H8Y8;Q9H8Y8-2;Q9H8Y8-3
LIN54	Protein lin-54 homolog	1.36374	0.594514	UP	27.3102	27.4244	27.0076	26.3494	26.7098	26.8994	7	7	7	12.1	12.1	12.1	79.493	0	5.6803	900540000	16	Q6MZP7;Q6MZP7-3;Q6MZP7-2;Q6MZP7-4;Q6MZP7-5	Q6MZP7;Q6MZP7-3;Q6MZP7-2
GSDMD	Gasdermin-D	1.94297	0.597055	UP	27.5131	27.3536	27.5566	26.9372	26.6466	27.0483	5	5	5	14.5	14.5	14.5	52.8	0	6.8862	1249400000	20	P57764;G3V1A6;E9PIB2;E9PQ48;E9PNZ0;E9PQR9	P57764;G3V1A6;E9PIB2
MLKL	Mixed lineage kinase domain-like protein	1.54919	0.60199	UP	30.3565	30.44	30.2667	29.4424	29.7786	30.0362	18	18	18	30.8	30.8	30.8	54.478	0	23.54	8600600000	76	Q8NB16;I3L4A6;I3L2T9;Q8NB16-2;I3L4Z5	Q8NB16;I3L4A6
NEDD4L	E3 ubiquitin-protein ligase NEDD4-like	2.11779	0.606986	UP	27.9893	27.7064	27.9928	27.1773	27.436	27.2542	9	9	7	11.1	11.1	9.1	111.93	0	12.699	1473300000	15	Q96PU5;Q96PU5-5;Q96PU5-2;Q96PU5-6;Q96PU5-7;Q96PU5-9;Q96PU5-4;Q96PU5-3;K7ERN1;K7EKL1;K7ENS6	Q96PU5;Q96PU5-5;Q96PU5-2;Q96PU5-6;Q96PU5-7;Q96PU5-9;Q96PU5-4;Q96PU5-3;K7ERN1
VPS13A	Vacuolar protein sorting-associated protein 13A	1.3455	0.608685	UP	29.1485	28.9248	28.5988	28.078	28.2208	28.5472	16	16	16	5.8	5.8	5.8	360.27	0	13.82	2869200000	34	Q96RL7;Q96RL7-2;Q96RL7-4;Q96RL7-3	Q96RL7;Q96RL7-2;Q96RL7-4;Q96RL7-3
GSTCD	Glutathione S-transferase C-terminal domain-containing protein	1.41195	0.613441	UP	28.7171	28.5524	28.069	27.7766	27.777	27.9445	9	9	9	17.5	17.5	17.5	71.078	0	7.0654	2050800000	29	Q8NEC7;Q8NEC7-3;D6R9W2;D6RCC4;D6RCC9	Q8NEC7;Q8NEC7-3;D6R9W2
GPS1	G protein pathway suppressor 1	1.30598	0.614291	UP	31.7118	31.738	31.7487	30.6839	31.3959	31.2759	15	1	0	39.9	4.7	0	54.964	0.00086455	1.7005	20755000000	59	A0A096LP07;A8K070	A0A096LP07;A8K070
SH3PXD2B	SH3 and PX domain-containing protein 2B	1.6717	0.61761	UP	29.0194	28.6949	28.6769	28.0168	28.4273	28.0943	11	11	9	17.9	17.9	15.7	101.58	0	17.063	2403500000	38	A1X283;G3V144	A1X283
COTL1	Coactosin-like protein	1.38428	0.618924	UP	33.1918	33.0758	33.0078	32.7103	32.072	32.6363	8	8	8	57	57	57	15.945	0	19.246	52384000000	87	Q14019;H3BT58	Q14019;H3BT58
NFKBIL1	NF-kappa-B inhibitor-like protein 1	1.38357	0.620776	UP	29.1768	28.7735	28.9971	28.0141	28.5296	28.5415	7	7	7	24.1	24.1	24.1	43.203	0	3.8531	2879200000	18	Q9UBC1;A0A0A0MRT5;Q9UBC1-3;Q5STV6;Q9UBC1-2;F2Z390	Q9UBC1;A0A0A0MRT5;Q9UBC1-3;Q5STV6;Q9UBC1-2;F2Z390
POLR2J2;POLR2J;POLR2J3	DNA-directed RNA polymerase II subunit RPB11-b1;DNA-directed RNA polymerase II subunit RPB11-a;DNA-directed RNA polymerase II subunit RPB11-b2	1.41169	0.631931	UP	27.962	27.6043	27.4671	26.7525	27.2169	27.1683	4	4	4	39.1	39.1	39.1	13.088	0	5.7335	1287800000	21	Q9GZM3;P52435;Q9H1A7;A0A0B4J2F8;F6S314;E2QRJ6;A6NFM0;F8WF84;D6RAG0;E7EP90;A0A0B4J1Z8;E7EWC6;Q9GZM3-2;H0Y980	Q9GZM3;P52435;Q9H1A7;A0A0B4J2F8;F6S314;E2QRJ6;A6NFM0;F8WF84;D6RAG0;E7EP90;A0A0B4J1Z8;E7EWC6;Q9GZM3-2
GCLM	Glutamate--cysteine ligase regulatory subunit	1.58236	0.632964	UP	30.9185	30.8145	30.3753	30.1292	29.9157	30.1646	5	5	5	23	23	23	30.727	0	14.558	10979000000	23	P48507;P48507-2	P48507;P48507-2
HDDC3	Guanosine-3,5-bis(diphosphate) 3-pyrophosphohydrolase MESH1	2.34308	0.657606	UP	29.1657	29.1778	29.3587	28.3851	28.662	28.6823	8	8	8	47.5	47.5	47.5	20.329	0	45.207	3653700000	35	Q8N4P3;H0YNP9;Q8N4P3-2;H0YKT9	Q8N4P3;H0YNP9;Q8N4P3-2;H0YKT9
EIF3J	Eukaryotic translation initiation factor 3 subunit J	1.41792	0.659043	UP	31.7695	31.8624	31.7655	31.3623	30.712	31.3459	10	1	1	65.6	3.8	3.8	23.026	0.0085964	0.97812	22291000000	75	O75822-3	O75822-3
KLHL11	Kelch-like protein 11	1.40958	0.668666	UP	27.6248	27.0843	26.9696	26.383	26.6796	26.6101	4	4	4	7.2	7.2	7.2	80.147	0	3.4601	1068400000	11	Q9NVR0	Q9NVR0
EMSY;C11orf30	Protein EMSY	1.41162	0.688103	UP	26.0388	26.3857	25.9459	25.7896	25.1757	25.3408	7	7	7	5.8	5.8	5.8	141.47	0	7.611	364930000	11	Q7Z589;Q7Z589-2;Q7Z589-5;Q7Z589-4;Q7Z589-7;E9PMC9;Q7Z589-6;H0YCS3;E9PPE6;H0YET8	Q7Z589;Q7Z589-2;Q7Z589-5;Q7Z589-4;Q7Z589-7;E9PMC9;Q7Z589-6
PTEN	Phosphatidylinositol 3,4,5-trisphosphate 3-phosphatase and dual-specificity protein phosphatase PTEN	1.56942	0.692924	UP	25.822	26.4732	26.1361	25.4062	25.3463	25.6	4	4	4	9.4	9.4	9.4	47.166	0	2.8026	380990000	14	P60484;P60484-2;A0A087X033	P60484;P60484-2;A0A087X033
GNG7	Guanine nucleotide-binding protein G(I)/G(S)/G(O) subunit gamma-7;Guanine nucleotide-binding protein subunit gamma	1.8374	0.734289	UP	26.6391	26.8727	26.2972	25.9855	25.7781	25.8425	4	4	4	61.8	61.8	61.8	7.5217	0	25.912	538150000	12	O60262;K7ESC6	O60262;K7ESC6
FPGS	Folylpolyglutamate synthase, mitochondrial	1.55049	0.74158	UP	25.8988	26.1777	26.4424	25.2389	25.7373	25.318	4	4	4	8.3	8.3	8.3	64.608	0	3.1642	476930000	6	Q05932;Q05932-3;Q05932-2;Q05932-4;Q5JU21;Q5JU20;Q5JU23	Q05932;Q05932-3;Q05932-2;Q05932-4;Q5JU21;Q5JU20;Q5JU23
MTPN	Myotrophin	1.66573	0.766654	UP	31.9086	32.0027	31.7416	31.0127	31.4956	30.8447	4	4	4	34.7	34.7	34.7	12.895	0	233.21	21024000000	70	P58546;C9JL85	P58546;C9JL85
METAP1	Methionyl aminopeptidase 1	1.54511	0.785295	UP	27.3823	27.251	27.0401	26.0325	26.5386	26.7464	2	1	1	21.6	21.6	21.6	13.147	0.00015145	2.3335	1720300000	9	H0Y903	H0Y903
HMGN1	Non-histone chromosomal protein HMG-14	3.4339	0.786198	UP	30.8714	30.8099	31.0279	30.0783	30.102	30.1703	6	6	6	53	53	53	10.659	0	60.938	21649000000	61	P05114;A6NL93;A6NEL0;F2Z2W6;F2Z2Y5;H7BXJ5	P05114;A6NL93;A6NEL0;F2Z2W6;F2Z2Y5;H7BXJ5
ZC3H8	Zinc finger CCCH domain-containing protein 8	2.70339	0.805194	UP	26.6161	26.4753	26.378	25.8469	25.5442	25.6627	4	4	4	23	23	23	33.575	0.0016923	1.4464	449580000	8	Q8N5P1;A0A0C4DGZ1	Q8N5P1;A0A0C4DGZ1
MARCKS	Myristoylated alanine-rich C-kinase substrate	2.59412	0.816907	UP	30.171	29.9908	30.1331	29.4543	29.3081	29.0817	11	11	11	47.3	47.3	47.3	31.554	0	323.31	9875300000	48	P29966;A0A087WZH7	P29966;A0A087WZH7
C12orf10	UPF0160 protein MYG1, mitochondrial	1.46776	0.830116	UP	28.6488	28.6776	28.8561	27.3926	28.2024	28.0972	8	8	8	26.1	26.1	26.1	42.449	0	30.211	2775800000	23	Q9HB07;F8VR84;F8VQQ3;H3BPH3	Q9HB07;F8VR84;F8VQQ3
TPM3	Tropomyosin 3	1.83759	0.846746	UP	33.7971	34.3989	34.094	33.2401	33.066	33.4438	22	2	0	61.4	7.4	0	33.222	0	2.539	95048000000	193	J3KN67;P06753-7;K7ERG3;K7EP68;H0YL80	J3KN67;P06753-7
NFIC	Nuclear factor 1 C-type	1.6097	0.847441	UP	27.1308	27.4378	27.3262	26.0065	26.6262	26.7197	5	5	4	15	15	12.8	55.674	0	118.27	867340000	18	P08651;P08651-5;P08651-3;P08651-6;P08651-2;P08651-4;Q12857;O00712;Q5VW26;Q12857-2;S4R308;K7ESG9;K7EKH0;U3KPY9;K7EJB0;S4R3K4;A0A087WXP2;Q5W0Y9;B1AKN6;A0A0A0MRX8;B1AKN7;Q5VW27;B1AKN5;B1AKN8;Q5VW30;O00712-2;O00712-4;O00712-5;Q12857-3;Q12857-4	P08651;P08651-5;P08651-3;P08651-6;P08651-2;P08651-4
IRF3	Interferon regulatory factor 3	1.47776	0.852323	UP	29.5057	29.61	29.6041	28.2069	28.8646	29.0914	7	7	7	24.4	24.4	24.4	47.219	0	80.839	4671400000	38	Q14653;M0QYT9;Q14653-2;M0R205;M0QZB8;M0QZB7;Q14653-3;Q14653-4;M0R3C2;M0R0X9;M0QXC8;M0R0R8;M0R007;M0QX56;M0R3E9;M0QYX3	Q14653;M0QYT9;Q14653-2;M0R205;M0QZB8;M0QZB7;Q14653-3;Q14653-4
OARD1	O-acetyl-ADP-ribose deacetylase 1	1.81084	0.857018	UP	28.1785	28.2883	28.1488	27.0318	27.2745	27.7383	7	7	7	52	52	52	17.025	0	82.235	1876700000	22	Q9Y530;C9JNE2;C9JXC3;C9J5P1;H7C5Q1;C9JA90;C9IZY1	Q9Y530;C9JNE2;C9JXC3
DNAJC25	DnaJ homolog subfamily C member 25	1.41989	0.875449	UP	24.8275	25.1539	25.473	24.1375	23.9867	24.7039	2	1	1	6.7	3.3	3.3	42.403	0.0011414	1.5988	227310000	11	Q9H1X3;F2Z3D1;J3QR79;Q9H1X3-2	Q9H1X3;F2Z3D1;J3QR79;Q9H1X3-2
OGFOD2	2-oxoglutarate and iron-dependent oxygenase domain-containing protein 2	2.44871	0.959569	UP	25.6084	25.6101	25.7434	24.5676	24.5229	24.9925	3	3	2	8.9	8.9	4.3	38.996	0.0096167	0.94124	115300000	3	Q6N063;F5H890;Q6N063-3;Q6N063-4	Q6N063;F5H890;Q6N063-3
RAC1	Ras-related C3 botulinum toxin substrate 1	1.59894	0.963771	UP	32.4592	33.026	33.101	31.5994	31.8502	32.2452	5	2	2	21.4	7.8	7.8	21.45	0	13.016	46123000000	58	P63000;P63000-2	P63000;P63000-2
LIMK1	LIM domain kinase 1	1.36311	1.00674	UP	26.874	26.6713	26.729	26.3687	25.197	25.6883	5	5	5	9.4	9.4	9.4	72.584	0	27.004	724750000	11	P53667;E9PC47;P53667-4;P53667-2	P53667;E9PC47;P53667-4;P53667-2
MGMT	Methylated-DNA--protein-cysteine methyltransferase	1.4741	1.04576	UP	28.535	27.8488	28.3362	26.6782	27.4378	27.4668	3	3	3	20.3	20.3	20.3	21.646	0	59.895	1581900000	6	P16455	P16455
CCND3	G1/S-specific cyclin-D3	1.30305	1.04614	UP	27.0925	26.5076	26.0603	25.0689	25.6152	25.8379	4	4	4	17.5	17.5	17.5	32.519	0	4.8728	346120000	8	P30281;Q5T8J1;P30281-2;D6RIX2;H0Y8M4;D6RI00;P30281-3;D6RDL3;P30281-4	P30281;Q5T8J1;P30281-2;D6RIX2;H0Y8M4;D6RI00;P30281-3
DTX3L	E3 ubiquitin-protein ligase DTX3L	1.37804	1.04839	UP	26.4292	25.9323	25.4788	24.8709	25.3017	24.5226	4	4	4	7	7	7	83.553	0	9.1813	314890000	6	Q8TDB6	Q8TDB6
C11orf57	Uncharacterized protein C11orf57	1.65717	1.05535	UP	26.3278	26.693	25.8602	24.9187	25.4394	25.3569	4	4	4	17.1	17.1	17.1	34.109	0	7.641	382090000	10	Q6ZUT1;Q6ZUT1-2;Q6ZUT1-3;E9PSC8;E9PKA8;E9PQL5	Q6ZUT1;Q6ZUT1-2;Q6ZUT1-3;E9PSC8;E9PKA8
C3	Complement C3;Complement C3 beta chain;C3-beta-c;Complement C3 alpha chain;C3a anaphylatoxin;Acylation stimulating protein;Complement C3b alpha chain;Complement C3c alpha chain fragment 1;Complement C3dg fragment;Complement C3g fragment;Complement C3d fragment;Complement C3f fragment;Complement C3c alpha chain fragment 2	1.40978	1.13365	UP	27.8897	27.5446	27.815	25.8982	26.9363	27.0138	5	1	1	2.7	0.6	0.6	187.15	0.0041158	1.1899	1334200000	20	P01024	P01024
SMYD5	SET and MYND domain-containing protein 5	1.68932	1.14071	UP	27.8832	27.8607	27.2073	26.3732	26.2308	26.9251	4	4	4	11.5	11.5	11.5	47.34	0	7.3457	1216600000	20	Q6GMV2;E2QRN5;F8WEJ9;C9IYN9	Q6GMV2
HABP2	Hyaluronan-binding protein 2;Hyaluronan-binding protein 2 50 kDa heavy chain;Hyaluronan-binding protein 2 50 kDa heavy chain alternate form;Hyaluronan-binding protein 2 27 kDa light chain;Hyaluronan-binding protein 2 27 kDa light chain alternate form	1.51332	1.14204	UP	26.8306	27.74	26.9066	26.1335	25.6421	26.2754	2	2	2	3.4	3.4	3.4	62.671	0	2.6997	710400000	10	Q14520;Q14520-2	Q14520;Q14520-2
VCAN	Versican core protein	1.93427	1.1695	UP	27.8814	28.064	28.0811	26.3242	27.0878	27.106	6	6	6	2.5	2.5	2.5	372.82	0	7.3812	1358800000	21	P13611;P13611-2;P13611-5;E9PF17;P13611-4;P13611-3;Q86W61;D6RGZ6	P13611;P13611-2;P13611-5;E9PF17;P13611-4;P13611-3;Q86W61;D6RGZ6
SLC39A7	Zinc transporter SLC39A7	1.70178	1.19261	UP	28.7385	27.7439	28.3103	27.3313	26.9988	26.8847	2	2	2	4.9	4.9	4.9	50.117	0	9.2424	1842600000	22	Q92504;A2AAT0;A0A087WTX2	Q92504;A2AAT0;A0A087WTX2
CD151	CD151 antigen;Tetraspanin	1.53741	1.23747	UP	25.7913	26.1198	25.0755	24.013	24.5969	24.6643	2	2	2	7.1	7.1	7.1	28.295	0.0025171	1.3604	284890000	6	P48509;E9PMR4;E9PRJ3	P48509;E9PMR4;E9PRJ3
MRPS16	28S ribosomal protein S16, mitochondrial	1.71837	1.27925	UP	28.6229	28.949	28.5324	27.1977	28.0388	27.03	4	4	4	36.5	36.5	36.5	15.345	0	60.752	2124300000	10	Q9Y3D3;A6ND22;Q9Y3D3-2	Q9Y3D3;A6ND22;Q9Y3D3-2
DCTPP1	dCTP pyrophosphatase 1	1.46778	1.36239	UP	29.3519	29.4535	30.0756	27.5322	28.6105	28.6511	9	9	9	49.4	49.4	49.4	18.681	0	21.244	5057400000	55	Q9H773;H3BSA6;H3BPN2	Q9H773
TIMM17A	Mitochondrial import inner membrane translocase subunit Tim17-A	1.6098	1.36322	UP	26.874	27.1562	26.5205	24.8044	25.8446	25.812	2	2	2	17	17	17	18.023	0	19.051	552930000	8	Q99595	Q99595
STAT5A	Signal transducer and activator of transcription 5A	1.56657	1.37717	UP	28.7787	29.4397	29.0848	27.307	27.4316	28.433	5	1	1	46.8	10.6	10.6	16.669	0.0012811	1.5682	2996700000	17	K7EIF9	K7EIF9
TNFSF9	Tumor necrosis factor ligand superfamily member 9	1.40758	1.61141	UP	26.4302	27.3461	27.1325	24.4475	25.7715	25.8557	2	2	2	11.8	11.8	11.8	26.624	0	2.6975	607880000	7	P41273	P41273
NOL4L	Nucleolar protein 4-like	1.30211	1.65665	UP	26.256	26.0758	26.8638	23.7041	25.5573	24.9642	3	3	3	4.9	4.9	4.9	74.224	0.00015221	2.418	441590000	8	A0A087X0N3;Q96MY1;A0A087WTU5;Q96MY1-2;O94818;Q5JYC0;Q5W149;O94818-4;O94818-3	A0A087X0N3;Q96MY1;A0A087WTU5;Q96MY1-2
L3HYPDH	Trans-3-hydroxy-L-proline dehydratase	1.50252	1.71028	UP	25.7829	26.9125	25.3556	23.8275	24.6584	24.4343	2	2	2	8.8	8.8	8.8	38.137	0	2.8148	191230000	10	Q96EM0	Q96EM0
ZC3H6	Zinc finger CCCH domain-containing protein 6	1.39725	1.78531	UP	25.2224	25.5889	25.4235	24.0294	24.3782	22.4713	3	3	3	4	4	4	131.67	0	2.7852	223440000	10	P61129	P61129
BAK1	Bcl-2 homologous antagonist/killer	1.48587	2.06687	UP	26.1317	27.157	27.5563	25.194	25.5205	23.9299	5	5	5	33.2	33.2	33.2	23.408	0	7.7046	607180000	8	Q16611;A0A0A0MRG8;Q16611-2	Q16611;A0A0A0MRG8;Q16611-2
MFNG	Beta-1,3-N-acetylglucosaminyltransferase manic fringe	2.80376	2.38743	UP	25.8222	25.8806	25.4382	22.9726	23.1277	23.8784	3	3	3	13.1	13.1	13.1	36.202	0	7.8542	301260000	10	O00587;A9UJP9;O00587-2;A9UJQ0;F8WE05;F8WE21;A9UJQ1	O00587;A9UJP9;O00587-2
PARP2	Poly [ADP-ribose] polymerase 2	1.30278	2.54828	UP	27.5581	25.7516	28.098	23.4283	25.1246	25.21	2	2	2	3.9	3.9	3.9	66.205	0.0061241	1.1072	176210000	6	Q9UGN5;G3V167;Q9UGN5-2;H0YH02	Q9UGN5;G3V167;Q9UGN5-2;H0YH02
