# Supplementary material for: CIGB-300-Regulated Proteome Reveals Common and Tailored Response Patterns of AML Cells to CK2 Inhibition
Source: Front Mol Biosci. 2022 Mar 11;9:834814. doi: 10.3389/fmolb.2022.834814 (PMC8962202; doi:10.3389/fmolb.2022.834814)
Supplement: Supplementary file 2 [file Table3.XLSX]

## Sheet: Enrichment HL-60
Biological terms enriched in the proteomic profile modulated by CIGB-300 peptide in HL-60 cells - Metascape Results
GroupID	Category	Term	Description	LogP	Log(q-value)	InTerm_InList	Genes	Symbols
1_Summary	GO Biological Processes	GO:0070252	actin-mediated cell contraction	-4.27564	0	5/31	477,487,7168,7170,7273,3655,4851,2876,10479,963,10370,445,4086	ATP1A2,ATP2A1,TPM1,TPM3,TTN,ITGA6,NOTCH1,GPX1,SLC9A6,CD53,CITED2,ASS1,SMAD1
1_Member	GO Biological Processes	GO:0070252	actin-mediated cell contraction	-4.27564	0	5/31	477,487,7168,7170,7273	ATP1A2,ATP2A1,TPM1,TPM3,TTN
1_Member	KEGG Pathway	hsa05410	Hypertrophic cardiomyopathy (HCM)	-3.55816	0	4/19	3655,7168,7170,7273	ITGA6,TPM1,TPM3,TTN
1_Member	KEGG Pathway	ko05410	Hypertrophic cardiomyopathy (HCM)	-3.55816	0	4/19	3655,7168,7170,7273	ITGA6,TPM1,TPM3,TTN
1_Member	KEGG Pathway	hsa05414	Dilated cardiomyopathy	-3.46709	0	4/20	3655,7168,7170,7273	ITGA6,TPM1,TPM3,TTN
1_Member	KEGG Pathway	ko05414	Dilated cardiomyopathy	-3.46709	0	4/20	3655,7168,7170,7273	ITGA6,TPM1,TPM3,TTN
1_Member	GO Biological Processes	GO:0030048	actin filament-based movement	-3.43834	0	5/46	477,487,7168,7170,7273	ATP1A2,ATP2A1,TPM1,TPM3,TTN
1_Member	Reactome Gene Sets	R-HSA-390522	Striated Muscle Contraction	-3.43229	0	3/11	7168,7170,7273	TPM1,TPM3,TTN
1_Member	Reactome Gene Sets	R-HSA-397014	Muscle contraction	-3.39412	0	5/47	477,487,7168,7170,7273	ATP1A2,ATP2A1,TPM1,TPM3,TTN
1_Member	GO Biological Processes	GO:0030049	muscle filament sliding	-3.31163	0	3/12	7168,7170,7273	TPM1,TPM3,TTN
1_Member	GO Biological Processes	GO:0033275	actin-myosin filament sliding	-3.31163	0	3/12	7168,7170,7273	TPM1,TPM3,TTN
1_Member	WikiPathways	WP383	Striated Muscle Contraction Pathway	-3.31163	0	3/12	7168,7170,7273	TPM1,TPM3,TTN
1_Member	GO Biological Processes	GO:0048644	muscle organ morphogenesis	-3.20196	0	3/13	4851,7168,7273	NOTCH1,TPM1,TTN
1_Member	GO Biological Processes	GO:0055008	cardiac muscle tissue morphogenesis	-3.20196	0	3/13	4851,7168,7273	NOTCH1,TPM1,TTN
1_Member	GO Biological Processes	GO:0060415	muscle tissue morphogenesis	-3.20196	0	3/13	4851,7168,7273	NOTCH1,TPM1,TTN
1_Member	GO Biological Processes	GO:0060047	heart contraction	-2.96963	0	5/58	477,487,2876,7168,7273	ATP1A2,ATP2A1,GPX1,TPM1,TTN
1_Member	GO Biological Processes	GO:0060048	cardiac muscle contraction	-2.9665	0	4/34	477,487,7168,7273	ATP1A2,ATP2A1,TPM1,TTN
1_Member	GO Biological Processes	GO:0003015	heart process	-2.9026	0	5/60	477,487,2876,7168,7273	ATP1A2,ATP2A1,GPX1,TPM1,TTN
1_Member	KEGG Pathway	hsa04260	Cardiac muscle contraction	-2.77277	0	4/30	477,7168,7170,10479	ATP1A2,TPM1,TPM3,SLC9A6
1_Member	KEGG Pathway	ko04260	Cardiac muscle contraction	-2.77277	0	4/30	477,7168,7170,10479	ATP1A2,TPM1,TPM3,SLC9A6
1_Member	GO Biological Processes	GO:0006941	striated muscle contraction	-2.58172	0	4/43	477,487,7168,7273	ATP1A2,ATP2A1,TPM1,TTN
1_Member	GO Biological Processes	GO:0055001	muscle cell development	-2.50884	0	4/45	2876,4851,7168,7273	GPX1,NOTCH1,TPM1,TTN
1_Member	GO Biological Processes	GO:0051146	striated muscle cell differentiation	-2.44694	0	5/76	963,2876,4851,7168,7273	CD53,GPX1,NOTCH1,TPM1,TTN
1_Member	GO Biological Processes	GO:0055002	striated muscle cell development	-2.39896	0	3/24	2876,7168,7273	GPX1,TPM1,TTN
1_Member	GO Biological Processes	GO:0003012	muscle system process	-2.3786	0	6/113	477,487,4851,7168,7170,7273	ATP1A2,ATP2A1,NOTCH1,TPM1,TPM3,TTN
1_Member	GO Biological Processes	GO:0003007	heart morphogenesis	-2.37378	0	4/49	4851,7168,7273,10370	NOTCH1,TPM1,TTN,CITED2
1_Member	GO Biological Processes	GO:0007517	muscle organ development	-2.32785	0	5/81	445,2876,4851,7168,7273	ASS1,GPX1,NOTCH1,TPM1,TTN
1_Member	GO Biological Processes	GO:0006936	muscle contraction	-2.28271	0	5/83	477,487,7168,7170,7273	ATP1A2,ATP2A1,TPM1,TPM3,TTN
1_Member	GO Biological Processes	GO:0048738	cardiac muscle tissue development	-2.2221	0	4/54	4086,4851,7168,7273	SMAD1,NOTCH1,TPM1,TTN
1_Member	GO Biological Processes	GO:0014706	striated muscle tissue development	-2.00049	0	5/97	2876,4086,4851,7168,7273	GPX1,SMAD1,NOTCH1,TPM1,TTN
2_Summary	GO Biological Processes	GO:0046839	phospholipid dephosphorylation	-3.00885	0	3/15	8867,9896,79948	SYNJ1,FIG4,PLPPR3
2_Member	GO Biological Processes	GO:0046839	phospholipid dephosphorylation	-3.00885	0	3/15	8867,9896,79948	SYNJ1,FIG4,PLPPR3
3_Summary	GO Biological Processes	GO:0009798	axis specification	-2.92294	0	3/16	4851,10370,79084,7168	NOTCH1,CITED2,WDR77,TPM1
3_Member	GO Biological Processes	GO:0009798	axis specification	-2.92294	0	3/16	4851,10370,79084	NOTCH1,CITED2,WDR77
3_Member	GO Biological Processes	GO:0003206	cardiac chamber morphogenesis	-2.50915	0	3/22	4851,7168,10370	NOTCH1,TPM1,CITED2
3_Member	GO Biological Processes	GO:0003231	cardiac ventricle development	-2.20678	0	3/28	4851,7168,10370	NOTCH1,TPM1,CITED2
4_Summary	GO Biological Processes	GO:0001655	urogenital system development	-2.80685	0	5/63	445,4086,4851,56913,79084	ASS1,SMAD1,NOTCH1,C1GALT1,WDR77
4_Member	GO Biological Processes	GO:0001655	urogenital system development	-2.80685	0	5/63	445,4086,4851,56913,79084	ASS1,SMAD1,NOTCH1,C1GALT1,WDR77
4_Member	GO Biological Processes	GO:0001822	kidney development	-2.19376	0	4/55	445,4086,4851,56913	ASS1,SMAD1,NOTCH1,C1GALT1
4_Member	GO Biological Processes	GO:0072001	renal system development	-2.19376	0	4/55	445,4086,4851,56913	ASS1,SMAD1,NOTCH1,C1GALT1
5_Summary	GO Biological Processes	GO:0060348	bone development	-2.58172	0	4/43	4086,51119,79705,202018	SMAD1,SBDS,LRRK1,TAPT1
5_Member	GO Biological Processes	GO:0060348	bone development	-2.58172	0	4/43	4086,51119,79705,202018	SMAD1,SBDS,LRRK1,TAPT1
6_Summary	GO Biological Processes	GO:1901019	regulation of calcium ion transmembrane transporter activity	-2.4527	0	3/23	477,487,2631	ATP1A2,ATP2A1,NIPSNAP2
6_Member	GO Biological Processes	GO:1901019	regulation of calcium ion transmembrane transporter activity	-2.4527	0	3/23	477,487,2631	ATP1A2,ATP2A1,NIPSNAP2
7_Summary	GO Biological Processes	GO:0070897	transcription preinitiation complex assembly	-2.34768	0	3/25	2958,9014,55011,6877,55756,4851,9440	GTF2A2,TAF1B,PIH1D1,TAF5,INTS9,NOTCH1,MED17
7_Member	GO Biological Processes	GO:0070897	transcription preinitiation complex assembly	-2.34768	0	3/25	2958,9014,55011	GTF2A2,TAF1B,PIH1D1
7_Member	GO Biological Processes	GO:0098781	ncRNA transcription	-2.32785	0	5/81	2958,6877,9014,55011,55756	GTF2A2,TAF5,TAF1B,PIH1D1,INTS9
7_Member	GO Biological Processes	GO:0006352	DNA-templated transcription, initiation	-2.14935	0	6/126	2958,4851,6877,9014,9440,55011	GTF2A2,NOTCH1,TAF5,TAF1B,MED17,PIH1D1
8_Summary	GO Biological Processes	GO:0014902	myotube differentiation	-2.25176	0	3/27	963,2876,4851	CD53,GPX1,NOTCH1
8_Member	GO Biological Processes	GO:0014902	myotube differentiation	-2.25176	0	3/27	963,2876,4851	CD53,GPX1,NOTCH1
9_Summary	GO Biological Processes	GO:0006414	translational elongation	-2.026	0	3/111	54676,92259,122704	GTPBP2,MRPS36,MRPL52
9_Member	GO Biological Processes	GO:0006414	translational elongation	-2.026	0	3/111	54676,92259,122704	GTPBP2,MRPS36,MRPL52

## Sheet: Enrichment OCI-AML3
Biological terms enriched in the proteomic profile modulated by CIGB-300 peptide in OCI-AML3 cells - Metascape Results
GroupID	Category	Term	Description	LogP	Log(q-value)	InTerm_InList	Genes	Symbols
1_Summary	GO Biological Processes	GO:0035023	regulation of Rho protein signal transduction	-3.957	0	4/23	3925,5879,56990,286530,7283,11075,23647,51332	STMN1,RAC1,CDC42SE2,P2RY8,TUBG1,STMN2,ARFIP2,SPTBN5
1_Member	GO Biological Processes	GO:0035023	regulation of Rho protein signal transduction	-3.957	0	4/23	3925,5879,56990,286530	STMN1,RAC1,CDC42SE2,P2RY8
1_Member	GO Biological Processes	GO:0007266	Rho protein signal transduction	-2.81195	0	4/45	3925,5879,56990,286530	STMN1,RAC1,CDC42SE2,P2RY8
1_Member	GO Biological Processes	GO:0046785	microtubule polymerization	-2.74115	0	4/47	3925,5879,7283,11075	STMN1,RAC1,TUBG1,STMN2
1_Member	GO Biological Processes	GO:0031109	microtubule polymerization or depolymerization	-2.30082	0	4/62	3925,5879,7283,11075	STMN1,RAC1,TUBG1,STMN2
1_Member	GO Biological Processes	GO:0051258	protein polymerization	-2.13074	0	6/154	3925,5879,7283,11075,23647,51332	STMN1,RAC1,TUBG1,STMN2,ARFIP2,SPTBN5
2_Summary	GO Biological Processes	GO:0008361	regulation of cell size	-3.32585	0	7/71	1207,1874,3984,5728,5879,10507,136319,2730,23406,23647,51332	CLNS1A,E2F4,LIMK1,PTEN,RAC1,SEMA4D,MTPN,GCLM,COTL1,ARFIP2,SPTBN5
2_Member	GO Biological Processes	GO:0008361	regulation of cell size	-3.32585	0	7/71	1207,1874,3984,5728,5879,10507,136319	CLNS1A,E2F4,LIMK1,PTEN,RAC1,SEMA4D,MTPN
2_Member	GO Biological Processes	GO:0090066	regulation of anatomical structure size	-3.0023	0	11/184	1207,1874,2730,3984,5728,5879,10507,23406,23647,51332,136319	CLNS1A,E2F4,GCLM,LIMK1,PTEN,RAC1,SEMA4D,COTL1,ARFIP2,SPTBN5,MTPN
3_Summary	GO Biological Processes	GO:0071887	leukocyte apoptotic process	-3.24157	0	4/43	578,3661,5728,84524,2356,136319,2730,10038,23327	BAK1,IRF3,PTEN,ZC3H8,FPGS,MTPN,GCLM,PARP2,NEDD4L
3_Member	GO Biological Processes	GO:0071887	leukocyte apoptotic process	-3.24157	0	4/43	578,3661,5728,84524	BAK1,IRF3,PTEN,ZC3H8
3_Member	GO Biological Processes	GO:0031099	regeneration	-2.64181	0	4/62	578,2356,5728,136319	BAK1,FPGS,PTEN,MTPN
3_Member	GO Biological Processes	GO:0097191	extrinsic apoptotic signaling pathway	-2.02914	0	4/92	578,2730,5728,10038	BAK1,GCLM,PTEN,PARP2
3_Member	GO Biological Processes	GO:0042391	regulation of membrane potential	-2.01294	0	4/93	578,2730,5728,23327	BAK1,GCLM,PTEN,NEDD4L
4_Summary	GO Biological Processes	GO:0002687	positive regulation of leukocyte migration	-2.96496	0	4/41	1230,5025,5879,8772,1432,3925,10507,22954	CCR1,P2RX4,RAC1,FADD,MAPK14,STMN1,SEMA4D,TRIM32
4_Member	GO Biological Processes	GO:0002687	positive regulation of leukocyte migration	-2.96496	0	4/41	1230,5025,5879,8772	CCR1,P2RX4,RAC1,FADD
4_Member	GO Biological Processes	GO:0051272	positive regulation of cellular component movement	-2.73163	0	8/203	1230,1432,3925,5025,5879,8772,10507,22954	CCR1,MAPK14,STMN1,P2RX4,RAC1,FADD,SEMA4D,TRIM32
4_Member	GO Biological Processes	GO:0050920	regulation of chemotaxis	-2.35194	0	4/60	1230,5025,5879,10507	CCR1,P2RX4,RAC1,SEMA4D
4_Member	GO Biological Processes	GO:0002685	regulation of leukocyte migration	-2.30082	0	4/62	1230,5025,5879,8772	CCR1,P2RX4,RAC1,FADD
4_Member	GO Biological Processes	GO:0030335	positive regulation of cell migration	-2.22155	0	7/195	1230,1432,5025,5879,8772,10507,22954	CCR1,MAPK14,P2RX4,RAC1,FADD,SEMA4D,TRIM32
4_Member	GO Biological Processes	GO:2000147	positive regulation of cell motility	-2.18596	0	7/198	1230,1432,5025,5879,8772,10507,22954	CCR1,MAPK14,P2RX4,RAC1,FADD,SEMA4D,TRIM32
4_Member	GO Biological Processes	GO:0040017	positive regulation of locomotion	-2.15109	0	7/201	1230,1432,5025,5879,8772,10507,22954	CCR1,MAPK14,P2RX4,RAC1,FADD,SEMA4D,TRIM32
5_Summary	GO Biological Processes	GO:0048638	regulation of developmental growth	-2.88288	0	5/91	3984,5728,6776,10038,23327,10507,22954,136319	LIMK1,PTEN,STAT5A,PARP2,NEDD4L,SEMA4D,TRIM32,MTPN
5_Member	GO Biological Processes	GO:0048638	regulation of developmental growth	-2.88288	0	5/91	3984,5728,6776,10038,23327	LIMK1,PTEN,STAT5A,PARP2,NEDD4L
5_Member	GO Biological Processes	GO:0030307	positive regulation of cell growth	-2.45005	0	6/75	3984,10038,10507,22954,23327,136319	LIMK1,PARP2,SEMA4D,TRIM32,NEDD4L,MTPN
5_Member	GO Biological Processes	GO:0048589	developmental growth	-2.12952	0	6/192	3984,5728,6776,10038,23327,136319	LIMK1,PTEN,STAT5A,PARP2,NEDD4L,MTPN
6_Summary	GO Biological Processes	GO:0007015	actin filament organization	-2.72677	0	11/199	3925,3984,4082,5879,7170,7791,23406,23647,51332,55930,136319,11075	STMN1,LIMK1,MARCKS,RAC1,TPM3,ZYX,COTL1,ARFIP2,SPTBN5,MYO5C,MTPN,STMN2
6_Member	GO Biological Processes	GO:0007015	actin filament organization	-2.72677	0	11/199	3925,3984,4082,5879,7170,7791,23406,23647,51332,55930,136319	STMN1,LIMK1,MARCKS,RAC1,TPM3,ZYX,COTL1,ARFIP2,SPTBN5,MYO5C,MTPN
6_Member	GO Biological Processes	GO:0032271	regulation of protein polymerization	-2.07972	0	7/117	3925,5879,11075,23406,23647,51332,136319	STMN1,RAC1,STMN2,COTL1,ARFIP2,SPTBN5,MTPN
7_Summary	GO Biological Processes	GO:0001959	regulation of cytokine-mediated signaling pathway	-2.00997	0	4/75	3716,8554,8772,22954	JAK1,PIAS1,FADD,TRIM32
7_Member	GO Biological Processes	GO:0001959	regulation of cytokine-mediated signaling pathway	-2.00997	0	4/75	3716,8554,8772,22954	JAK1,PIAS1,FADD,TRIM32
