# Supplementary material for: CIGB-300-Regulated Proteome Reveals Common and Tailored Response Patterns of AML Cells to CK2 Inhibition
Source: Front Mol Biosci. 2022 Mar 11;9:834814. doi: 10.3389/fmolb.2022.834814 (PMC8962202; doi:10.3389/fmolb.2022.834814)
Supplement: Supplementary file 3 [file Table1.XLSX]

## Sheet: HL-60 30min
Proteome identified in HL-60 cells treated with CIGB-300 peptide during 30 min
Gene names	Protein names	-log10 (p-value)	log2 FC (treated vs control)	LFQ intensity c3ht1-1	LFQ intensity c3ht1-2	LFQ intensity c3ht1-3	LFQ intensity c3hct1-1	LFQ intensity c3hct1-2	LFQ intensity c3hct1-3	Peptides	Razor + unique peptides	Unique peptides	Sequence coverage [%]	Unique + razor sequence coverage [%]	Unique sequence coverage [%]	Mol. weight [kDa]	Q-value	Score	Intensity	MS/MS count	Protein IDs	Majority protein IDs
STYX	Serine/threonine/tyrosine-interacting protein	2.78538	-5.32896	24.4141	23.5454	25.075	28.5833	30.122	30.3161	2	2	2	13.9	13.9	13.9	25.492	0	5.6055	5609000000	5	Q8WUJ0	Q8WUJ0
MAPK7	Mitogen-activated protein kinase 7	0.817929	-2.72294	28.239	26.2989	23.1481	28.2945	29.45	28.1103	3	3	3	4.8	4.8	4.8	88.385	0	14.048	3186200000	6	Q13164;S4R3I1;J3KT61;C9JUK9;Q13164-3;J3KT50	Q13164;S4R3I1;J3KT61;C9JUK9;Q13164-3
GALNT10	Polypeptide N-acetylgalactosaminyltransferase 10	0.722029	-2.63271	21.8522	23.0289	23.787	24.7848	23.2468	28.5346	1	1	1	1.3	1.3	1.3	68.991	0.0098404	0.99263	98227000	6	Q86SR1;F2Z2M7;Q86SR1-3;Q86SR1-2	Q86SR1;F2Z2M7;Q86SR1-3;Q86SR1-2
DDX60L	Probable ATP-dependent RNA helicase DDX60-like	0.404811	-2.27178	23.929	30.8231	31.0981	30.0977	31.1734	31.3944	7	6	6	5.5	4.6	4.6	197.67	0.0011471	1.7783	11598000000	9	Q5H9U9;H0Y8H0;Q5H9U9-2	Q5H9U9;H0Y8H0;Q5H9U9-2
TGFBRAP1	Transforming growth factor-beta receptor-associated protein 1	0.850605	-2.15129	25.419	22.5761	26.2002	26.1461	27.5614	26.9416	7	7	7	12.2	12.2	12.2	97.157	0	5.5129	661180000	10	Q8WUH2	Q8WUH2
BEX1;BEX2	Protein BEX1;Protein BEX2	0.7433	-2.03558	23.1939	24.4554	27.4257	26.9322	27.1972	27.0523	2	2	2	20	20	20	14.86	0	36.343	1205000000	16	Q9HBH7;Q9BXY8;X6RDN0;Q9BXY8-2	Q9HBH7;Q9BXY8;X6RDN0;Q9BXY8-2
ATP5SL	ATP synthase subunit s-like protein	1.26019	-1.93025	26.6994	25.4968	25.0207	28.0167	26.6521	28.3388	5	5	5	23.3	23.3	23.3	29.267	0	8.4924	929480000	9	Q9NW81;Q9NW81-4;K7ESN5;Q9NW81-6;Q9NW81-3;Q9NW81-5;M0QZC4;K7EIV4;B4DFT4;M0R078;M0QZP7;Q9NW81-2	Q9NW81;Q9NW81-4;K7ESN5;Q9NW81-6;Q9NW81-3;Q9NW81-5
NFE2	Transcription factor NF-E2 45 kDa subunit	1.57443	-1.89442	23.3886	23.817	23.5988	24.5577	26.4248	25.5052	3	3	3	7.5	7.5	7.5	41.472	0.00015154	2.5363	324290000	8	Q16621;F8W1N9	Q16621;F8W1N9
SLC35F6	Solute carrier family 35 member F6	0.766771	-1.82044	25.8847	22.3462	23.7017	26.4643	25.7151	25.2145	2	2	2	6.7	6.7	6.7	40.214	0	2.9418	316920000	10	Q8N357	Q8N357
KIF1B;KIF1Bbeta	Kinesin-like protein KIF1B;Kinesin-like protein	0.640533	-1.66252	28.3538	26.2833	24.9939	27.5084	29.492	27.6182	8	8	5	5	5	2.6	199.26	0	30.206	2102100000	14	O60333-2;O60333;A0A087WWA3;Q4R9M9;O60333-4;O60333-3	O60333-2;O60333;A0A087WWA3;Q4R9M9;O60333-4;O60333-3
KLHL18	Kelch-like protein 18	0.398546	-1.61025	29.2023	29.7612	24.9286	28.0364	30.3614	30.3251	4	4	4	7.5	7.5	7.5	63.638	0	19.067	5625200000	14	O94889;O94889-2	O94889;O94889-2
ESCO2	N-acetyltransferase ESCO2	1.00995	-1.6043	25.0579	25.8703	25.7024	27.0902	28.3934	25.96	6	6	6	12.3	12.3	12.3	68.306	0	18.67	280910000	8	Q56NI9;E5RFE4;H0YB88;E5RIE3;Q56NI9-2;E5RFP7	Q56NI9;E5RFE4
SFR1	Swi5-dependent recombination DNA repair protein 1 homolog	0.898138	-1.51801	23.1343	24.0388	23.2423	25.0698	26.2207	23.6788	4	4	4	14.3	14.3	14.3	35.938	0.0018445	1.6635	73369000	5	Q86XK3-2;Q86XK3;Q86XK3-3	Q86XK3-2;Q86XK3;Q86XK3-3
IRF2	Interferon regulatory factor 2	0.445194	-1.47746	26.2743	26.4764	22.1335	26.7813	26.349	26.1863	2	2	2	6.9	6.9	6.9	39.354	0	3.3382	544970000	7	P14316;D6R9N5;D6RB08;K4DIA5;P14316-2;H0Y956;K4DIA4	P14316;D6R9N5;D6RB08;K4DIA5;P14316-2;H0Y956;K4DIA4
TNRC18	Trinucleotide repeat-containing gene 18 protein	0.389955	-1.4642	24.1726	28.809	28.8982	28.3181	28.7129	29.2414	13	13	12	6.1	6.1	5.8	314.52	0	13.256	3312500000	10	O15417;H9KVB4;O15417-2;H7BXS9;H7C177	O15417;H9KVB4
PMS2P11	Putative postmeiotic segregation increased 2-like protein 11	0.535233	-1.43942	24.1477	25.8987	25.9526	28.2795	27.2276	24.8102	2	1	1	11.5	5.2	5.2	28.554	0	9.9714	218380000	4	Q13670	Q13670
MRPL52	39S ribosomal protein L52, mitochondrial	1.32601	-1.42956	25.587	25.9028	25.1808	27.5218	27.3653	26.0722	1	1	1	14.6	14.6	14.6	13.664	0	70.456	685320000	14	Q86TS9;G3V3U6;Q86TS9-2;Q86TS9-3	Q86TS9;G3V3U6;Q86TS9-2;Q86TS9-3
SAP30	Histone deacetylase complex subunit SAP30	1.01891	-1.40189	26.4606	24.6365	25.901	26.3698	27.3055	27.5286	3	3	3	12.3	12.3	12.3	23.306	0.00058582	2.0385	640270000	16	O75446	O75446
HINT3	Histidine triad nucleotide-binding protein 3	0.36238	-1.39971	27.2018	23.5866	28.9909	27.6472	28.5169	27.8144	2	2	2	13.2	13.2	13.2	20.361	0	7.6606	2210700000	15	Q9NQE9	Q9NQE9
DOCK10	Dedicator of cytokinesis protein 10	1.24626	-1.33733	26.2083	26.1919	25.7978	26.5111	27.517	28.1818	3	2	2	1.7	1.2	1.2	249.53	0.00015081	2.4622	719790000	5	Q96BY6;Q96BY6-3;H7C0I3;Q96BY6-2	Q96BY6;Q96BY6-3
WDR41	WD repeat-containing protein 41	0.747131	-1.31014	26.0687	25.8856	23.947	25.8807	26.572	27.379	5	5	5	13.9	13.9	13.9	51.727	0	7.5911	563940000	15	Q9HAD4;D6RBY6;D6RE66;A0A0C4DG28;H0YAA3;Q9HAD4-2;D6RH33;D6R9E7;D6RB94;B4DK73;B4DHS8;H0YAI6;D6RA22;D6R9M1;D6RJA5;H0Y9Z3	Q9HAD4;D6RBY6;D6RE66;A0A0C4DG28;H0YAA3;Q9HAD4-2;D6RH33;D6R9E7;D6RB94;B4DK73;B4DHS8
B3GALT6	Beta-1,3-galactosyltransferase 6	0.433908	-1.30995	25.9423	26.6227	26.3578	26.1648	26.5238	30.164	2	2	2	6.7	6.7	6.7	37.137	0	4.8182	661260000	10	Q96L58	Q96L58
MED19	Mediator of RNA polymerase II transcription subunit 19	0.599397	-1.30204	23.7238	24.4383	24.3438	24.3519	27.3516	24.7086	2	2	2	13.9	13.9	13.9	26.273	0	4.4378	158530000	6	A0JLT2;J3KR33;A0JLT2-2	A0JLT2;J3KR33;A0JLT2-2
TUBA4A		2.49526	-1.2989	32.2713	32.8709	32.5231	33.8642	34.0381	33.6597	8	1	1	63.5	5.8	5.8	17.671	0.0001495	2.3491	91090000000	42	C9JDS9	C9JDS9
DERL3	Derlin-3	1.38402	-1.24823	25.0017	25.5497	25.7321	25.9662	27.1248	26.9372	4	4	3	26.8	26.8	23.4	26.678	0	10.211	527090000	8	Q96Q80;Q96Q80-5;Q96Q80-4;Q96Q80-3;Q96Q80-2;E7EVA4	Q96Q80;Q96Q80-5;Q96Q80-4;Q96Q80-3;Q96Q80-2
CAMLG	Calcium signal-modulating cyclophilin ligand	0.269098	-1.24138	30.3151	25.8788	30.6697	28.5424	29.9995	32.0459	3	3	3	20.6	20.6	20.6	32.952	0	13.811	8996500000	6	P49069;D6RIW3	P49069
DCAF6	DDB1- and CUL4-associated factor 6	0.472152	-1.23031	25.4539	25.2505	24.9192	25.5462	28.6606	25.1076	7	7	7	8	8	8	96.291	0	11.669	251470000	9	Q58WW2;Q58WW2-2;Q58WW2-4;Q58WW2-3;F2Z305	Q58WW2;Q58WW2-2;Q58WW2-4;Q58WW2-3
DNAH5	Dynein heavy chain 5, axonemal	0.845936	-1.2193	26.1713	25.1647	26.3752	26.4207	26.73	28.2185	4	4	4	0.9	0.9	0.9	529.01	0.0077999	1.0847	654000000	8	Q8TE73	Q8TE73
NUBP1	Cytosolic Fe-S cluster assembly factor NUBP1	0.651773	-1.21372	27.8567	27.0904	27.7307	27.1584	29.6392	29.5214	3	3	3	10.6	10.6	10.6	34.534	0.00015323	2.7159	2749300000	15	P53384;P53384-2;I3L531	P53384;P53384-2
R3HDM1	R3H domain-containing protein 1	0.480424	-1.20972	24.7701	21.788	25.1516	24.7248	25.016	25.5981	5	5	5	8.1	8.1	8.1	107.7	0	49.111	217390000	5	Q15032-2;Q15032-4;Q15032;Q15032-3;H7C207;H7C2F9	Q15032-2;Q15032-4;Q15032;Q15032-3;H7C207
BZRAP1	Peripheral-type benzodiazepine receptor-associated protein 1	0.758978	-1.17595	24.6283	25.0214	24.7833	24.6315	26.9898	26.3395	7	7	7	6.1	6.1	6.1	200.05	0	5.0554	159100000	9	O95153;O95153-2;O95153-3;J3KT64;J3KSY4	O95153;O95153-2;O95153-3
OGFOD3	2-oxoglutarate and iron-dependent oxygenase domain-containing protein 3	1.10819	-1.16525	24.5598	25.622	25.677	25.7844	26.8407	26.7294	5	5	5	20.7	20.7	20.7	35.646	0	10.78	493190000	15	Q6PK18;Q6PK18-2;J3QRG1;J3QLI8;K7ENS7	Q6PK18;Q6PK18-2;J3QRG1
UBE2E1;UBE2E2;UBE2E3	Ubiquitin-conjugating enzyme E2 E1;Ubiquitin-conjugating enzyme E2 E2;Ubiquitin-conjugating enzyme E2 E3	0.369387	-1.16522	25.0264	29.2093	28.7082	28.744	28.7763	28.9193	4	4	4	19.7	19.7	19.7	21.404	0	3.0879	3462600000	16	P51965;P51965-3;C9J2P0;Q96LR5;Q969T4;A0A087X283;H7C061;B7Z306;R4GND1;P51965-2;R4GN77;C9J180	P51965;P51965-3;C9J2P0;Q96LR5;Q969T4;A0A087X283;H7C061;B7Z306;R4GND1;P51965-2
CDK2AP1;CDK2AP2	Cyclin-dependent kinase 2-associated protein 1;Cyclin-dependent kinase 2-associated protein 2	0.290752	-1.12326	23.6181	27.17	23.6972	23.9018	27.2197	26.7335	2	2	2	20	20	20	12.365	0	4.8621	512130000	8	O14519;F5GZF0;O14519-2;E9PKR4;O75956	O14519;F5GZF0;O14519-2;E9PKR4;O75956
EMC10	ER membrane protein complex subunit 10	0.741427	-1.11046	26.5201	25.004	27.2408	27.0095	27.4101	27.6768	3	3	3	13.4	13.4	13.4	27.347	0	40.749	1327500000	17	Q5UCC4;M0R2A0;Q5UCC4-2	Q5UCC4;M0R2A0;Q5UCC4-2
GALNT6	Polypeptide N-acetylgalactosaminyltransferase 6	0.496751	-1.10587	25.3034	22.5452	25.4788	25.4878	25.2291	25.9282	5	5	5	9.5	9.5	9.5	71.158	0	3.7475	285480000	9	Q8NCL4;S4R3S5	Q8NCL4
ALG6	Dolichyl pyrophosphate Man9GlcNAc2 alpha-1,3-glucosyltransferase	0.464781	-1.10545	27.2019	24.4084	27.7152	27.5873	27.597	27.4576	4	4	4	7.5	7.5	7.5	58.18	0	4.3437	1314500000	9	Q9Y672;A2A2G4;S4R350	Q9Y672;A2A2G4;S4R350
NFATC1	Nuclear factor of activated T-cells, cytoplasmic 1	0.378278	-1.08592	26.2203	25.4339	27.7641	25.883	29.3165	27.4765	7	6	6	10.4	9.3	9.3	101.24	0	6.3824	1871000000	11	O95644;O95644-6;F5H4S8;O95644-5;O95644-4;O95644-17;O95644-8;O95644-11;O95644-3;O95644-10;O95644-2;K7ER53	O95644;O95644-6;F5H4S8;O95644-5;O95644-4;O95644-17;O95644-8;O95644-11;O95644-3;O95644-10;O95644-2
CENPT	Centromere protein T	0.374292	-1.07339	28.6024	25.3902	29.2685	28.936	28.6105	28.9347	8	8	8	17.1	17.1	17.1	60.422	0	7.1447	3105800000	15	Q96BT3;H3BTR4;Q96BT3-2;H3BUW2;H3BQJ0;I3L4F8;H3BMP6;H3BQS6;H3BN05;H3BTS2;Q96BT3-3;H3BQ71	Q96BT3;H3BTR4;Q96BT3-2;H3BUW2;H3BQJ0;I3L4F8;H3BMP6;H3BQS6;H3BN05;H3BTS2;Q96BT3-3
ALG10B	Putative Dol-P-Glc:Glc(2)Man(9)GlcNAc(2)-PP-Dol alpha-1,2-glucosyltransferase	0.401084	-1.07319	27.7314	27.5095	24.4405	26.8507	28.1112	27.9391	6	1	1	12.5	2.1	2.1	55.447	0.0089405	1.0181	1475100000	18	Q5I7T1	Q5I7T1
TSC22D2	TSC22 domain family protein 2	0.754724	-1.06269	26.5145	24.6104	26.5414	27.1333	26.9355	26.7856	3	2	2	4.2	3.1	3.1	79.227	0.0053257	1.2316	718070000	8	O75157;O75157-2	O75157;O75157-2
UBE2A	Ubiquitin-conjugating enzyme E2 A	0.498287	-1.06131	24.9284	26.1859	23.4131	24.9766	26.5169	26.2179	3	3	3	20.4	20.4	20.4	17.315	0	5.6443	481050000	10	P49459;A0A0D9SG71;A0A0D9SEZ6;P49459-3;P49459-2	P49459;A0A0D9SG71;A0A0D9SEZ6
PTMS	Parathymosin	1.15239	-1.05714	27.3551	27.3897	27.4283	27.601	29.0085	28.735	2	2	2	22.5	22.5	22.5	11.53	0	3.081	1794100000	13	P20962;F5H7R9;F5GXR3	P20962;F5H7R9;F5GXR3
DCAF5;WDR22	DDB1- and CUL4-associated factor 5	0.364092	-1.02982	22.9171	26.7424	25.0908	26.6074	26.0356	25.1968	3	3	3	3.5	3.5	3.5	103.96	0.00015015	2.4019	491300000	6	Q96JK2;Q96JK2-3;Q8TBB7;Q96JK2-2;G3V3S1	Q96JK2;Q96JK2-3;Q8TBB7;Q96JK2-2
ASF1B	Histone chaperone ASF1B	0.680803	-1.02467	27.0096	27.7591	26.3907	28.6142	28.6574	26.9618	4	3	3	30.7	26.7	26.7	22.433	0	104.78	1968500000	15	Q9NVP2;K7ES22;K7ELW9;K7EIL9	Q9NVP2;K7ES22;K7ELW9
PLXND1	Plexin-D1	0.368675	-1.01852	25.2604	28.7379	28.5632	28.0962	28.6177	28.9032	4	4	4	2.5	2.5	2.5	212	0	4.0364	2647100000	6	Q9Y4D7;Q9Y4D7-2;H0YAM9;H0YAB2	Q9Y4D7;Q9Y4D7-2
TFR2	Transferrin receptor protein 2	0.942983	-1.00645	26.4068	27.6399	27.9798	28.1122	28.3226	28.611	5	4	4	9.2	8.1	8.1	88.754	0	7.7195	1654400000	10	Q9UP52;Q9UP52-3;Q9UP52-2;E7ET36	Q9UP52;Q9UP52-3;Q9UP52-2
ULK3	Serine/threonine-protein kinase ULK3	0.547063	-1.00448	25.6977	23.9604	26.2891	25.6116	26.3052	27.0439	4	4	4	9.7	9.7	9.7	53.444	0	4.2343	533410000	6	Q6PHR2;Q6PHR2-3;Q6PHR2-4;Q6PHR2-2	Q6PHR2;Q6PHR2-3;Q6PHR2-4
CEP55	Centrosomal protein of 55 kDa	1.78051	-0.999963	25.1473	25.1107	25.8112	26.301	26.5653	26.2028	6	6	6	14.2	14.2	14.2	54.178	0	3.6047	411370000	16	Q53EZ4;Q53EZ4-2;H0Y432	Q53EZ4;Q53EZ4-2
ARL14EP	ARL14 effector protein	0.85906	-0.997892	25.6793	24.2342	25.4967	25.8781	25.8087	26.7171	4	4	4	23.8	23.8	23.8	29.337	0.00015242	2.6158	365720000	5	Q8N8R7;E9PRK7	Q8N8R7;E9PRK7
KDELR1;KDELR2	ER lumen protein-retaining receptor 1;ER lumen protein-retaining receptor 2;ER lumen protein-retaining receptor	0.401706	-0.994063	28.7833	25.6633	28.7156	29.1035	28.4477	28.5931	1	1	1	5.2	5.2	5.2	24.542	0.0017067	1.6812	3131400000	16	P24390;P33947;M0R1Y2;P24390-2;P33947-2	P24390;P33947;M0R1Y2;P24390-2;P33947-2
JUP	Junction plakoglobin	0.523877	-0.992104	27.6759	25.4736	28.1096	27.7796	28.1054	28.3506	5	5	5	9	9	9	81.744	0	24.7	2782800000	47	P14923;C9JTX4;C9J826;C9JK18;C9JKY1	P14923
ZNF217	Zinc finger protein 217	0.60032	-0.990019	25.3221	26.6962	27.54	26.7959	27.8596	27.8729	8	8	8	10.6	10.6	10.6	115.27	0	10.557	948090000	9	O75362;A2A326	O75362
SNAP47	Synaptosomal-associated protein 47	0.391677	-0.984552	24.799	27.6467	28.1803	27.6378	28.1533	27.7886	2	2	2	5.8	5.8	5.8	52.562	0	14.838	1314800000	10	Q5SQN1;A0A087X0B7;H7C3C7;Q5SQN1-2;U3KPT7;A0A087X2J6;H0Y627;Q5SQN1-3;Q5SQN1-4	Q5SQN1;A0A087X0B7;H7C3C7;Q5SQN1-2;U3KPT7;A0A087X2J6;H0Y627;Q5SQN1-3;Q5SQN1-4
NDOR1	NADPH-dependent diflavin oxidoreductase 1	0.787549	-0.976261	26.0405	24.3881	26.1212	26.5709	26.3106	26.597	2	2	2	5.5	5.5	5.5	66.762	0.0001523	2.6026	586590000	7	Q9UHB4;Q9UHB4-3;Q9UHB4-4;Q9UHB4-2	Q9UHB4;Q9UHB4-3;Q9UHB4-4;Q9UHB4-2
WDR77	Methylosome protein 50	0.641182	-0.972586	28.7942	28.7277	26.8055	28.6746	29.3631	29.2075	8	8	8	40.9	40.9	40.9	36.724	0	52.797	3498300000	23	Q9BQA1;H0Y711;Q9BQA1-2	Q9BQA1;H0Y711;Q9BQA1-2
CHD3		0.424428	-0.971386	25.2136	24.641	23.4827	26.3419	26.1565	23.7531	3	2	2	13.8	10.4	10.4	41.828	0.0001485	2.2274	277370000	15	H7C0J3;H7C3H7	H7C0J3;H7C3H7
GTPBP2	GTP-binding protein 2	1.55906	-0.971314	24.1733	24.1449	23.916	24.599	25.5478	25.0012	5	5	5	11	11	11	65.768	0	11.017	213330000	9	Q9BX10;H0Y7A5;Q9BX10-2;Q9BX10-4;X6RJ09;H0Y4M5;H0Y5J1;Q9BX10-3	Q9BX10;H0Y7A5;Q9BX10-2;Q9BX10-4
PRR3	Proline-rich protein 3	0.45686	-0.956809	26.4425	27.4913	24.6376	26.5444	27.7523	27.1451	2	2	2	16	16	16	20.64	0.00015191	2.5663	1106100000	14	P79522;P79522-2	P79522;P79522-2
ARHGAP11A	Rho GTPase-activating protein 11A	0.536144	-0.956614	26.1629	24.4977	26.8406	26.1541	26.791	27.4259	4	4	4	5	5	5	113.86	0	8.4109	623110000	8	Q6P4F7;Q6P4F7-3;H3BR51;Q6P4F7-2	Q6P4F7;Q6P4F7-3;H3BR51;Q6P4F7-2
UBE2L6	Ubiquitin/ISG15-conjugating enzyme E2 L6	0.700023	-0.95237	26.9036	27.4562	25.6716	26.9828	28.0311	27.8746	3	3	3	24.2	24.2	24.2	17.769	0	25.607	1390400000	17	O14933;O14933-2	O14933;O14933-2
CDIPT	CDP-diacylglycerol--inositol 3-phosphatidyltransferase	1.54744	-0.946122	28.2272	27.6642	27.2671	28.6325	28.6146	28.7498	3	3	3	15	15	15	23.539	0	25.166	2844400000	18	O14735;B3KY94;O14735-3;H3BUR9;O14735-2	O14735;B3KY94;O14735-3;H3BUR9
MFSD12	Major facilitator superfamily domain-containing protein 12	0.32158	-0.943573	24.1111	24.2488	25.3266	23.2631	26.9891	26.2649	2	2	2	11.2	11.2	11.2	28.524	0.0014282	1.719	336020000	5	K7EJS5;Q6NUT3-2;Q6NUT3-4;Q6NUT3;Q6NUT3-3	K7EJS5;Q6NUT3-2;Q6NUT3-4;Q6NUT3;Q6NUT3-3
TTPAL	Alpha-tocopherol transfer protein-like	0.654867	-0.940394	23.5523	24.0466	23.2375	24.8405	25.4274	23.3897	3	3	3	11.1	11.1	11.1	38.515	0.00014932	2.32	145810000	5	Q9BTX7;Q5QPC2;A6PVK2	Q9BTX7;Q5QPC2
SLC38A5	Sodium-coupled neutral amino acid transporter 5	0.987082	-0.935134	25.9711	27.0363	27.4295	27.5746	27.8418	27.826	4	4	4	9.5	9.5	9.5	51.457	0	14.126	1583800000	14	Q8WUX1;Q8WUX1-2;C9JJU1;C9JMY2;C9JHH7;C9JWG4;C9JNK4;A0A087X1I6	Q8WUX1;Q8WUX1-2;C9JJU1;C9JMY2;C9JHH7;C9JWG4;C9JNK4;A0A087X1I6
MAU2	MAU2 chromatid cohesion factor homolog	0.811914	-0.934321	26.7704	26.956	25.6613	27.9713	27.4462	26.7733	6	6	2	10.6	10.6	4.2	69.081	0	19.931	945690000	14	Q9Y6X3;Q9Y6X3-3	Q9Y6X3;Q9Y6X3-3
TBP;TBPL2	TATA-box-binding protein;TATA box-binding protein-like protein 2	0.366879	-0.932213	25.3007	25.746	25.7849	25.3145	25.6802	28.6334	3	3	3	10.3	10.3	10.3	37.698	0.0027996	1.4849	391120000	7	P20226;Q32MN6;P20226-2;Q6SJ96;Q7Z6S5	P20226;Q32MN6;P20226-2;Q6SJ96
RALGPS2;RALGPS1	Ras-specific guanine nucleotide-releasing factor RalGPS2;Ras-specific guanine nucleotide-releasing factor RalGPS1	1.30042	-0.927284	24.6321	25.5549	24.5691	25.6604	25.8711	26.0066	2	2	2	3.4	3.4	3.4	65.166	0.00014769	2.1398	358290000	8	Q86X27;A0A0A0MR31;Q86X27-2;Q86X27-3;Q5JS13;Q5JS13-2;H7C2H2;Q5JS13-4;Q5JS13-3;Q5JS13-7	Q86X27;A0A0A0MR31;Q86X27-2;Q86X27-3;Q5JS13;Q5JS13-2;H7C2H2;Q5JS13-4;Q5JS13-3;Q5JS13-7
SDR39U1	Epimerase family protein SDR39U1	1.33827	-0.922387	25.9584	26.2576	26.7565	27.6786	27.1271	26.9339	4	4	4	17.4	17.4	17.4	31.076	0	8.3389	877150000	15	Q9NRG7-2;Q9NRG7;G3V4N6;G3V5T1;Q86TZ5;F6RWC2;Q9NRG7-3;G3V4Z0	Q9NRG7-2;Q9NRG7;G3V4N6;G3V5T1;Q86TZ5;F6RWC2;Q9NRG7-3
MED20	Mediator of RNA polymerase II transcription subunit 20	0.530823	-0.921619	27.6332	26.1908	28.5919	27.8013	28.5151	28.8644	6	6	6	37.3	37.3	37.3	23.222	0	9.8452	1982500000	18	Q9H944;A0A087X1F4;A6PVP4;B7ZBQ3;Q9H944-2;B7ZBQ1	Q9H944;A0A087X1F4;A6PVP4;B7ZBQ3;Q9H944-2
NRP1	Neuropilin-1	0.797349	-0.920235	23.4215	24.0808	24.2174	24.3401	24.3672	25.7731	2	2	2	2.4	2.4	2.4	103.13	0	4.4579	114440000	5	O14786;E7EX60;Q5T7F0;Q5JWQ6;E9PEP6;O14786-3;O14786-2;Q5JWQ4	O14786;E7EX60;Q5T7F0;Q5JWQ6;E9PEP6;O14786-3;O14786-2;Q5JWQ4
LIX1L	LIX1-like protein	1.06194	-0.919001	26.3217	25.4186	25.977	26.4145	26.6271	27.4327	4	4	4	15.1	15.1	15.1	36.562	0	3.6004	666820000	11	Q8IVB5	Q8IVB5
TMEM104	Transmembrane protein 104	0.381235	-0.904738	25.6796	25.6423	22.6962	25.3361	25.5942	25.8021	2	2	2	4.4	4.4	4.4	55.678	0.00058343	1.9754	400780000	5	Q8NE00;J3QQK2;B4DKL7;Q8NE00-2	Q8NE00;J3QQK2;B4DKL7;Q8NE00-2
SMDT1	Essential MCU regulator, mitochondrial	0.53684	-0.895074	26.0067	24.5277	23.48	25.5273	25.4851	25.6873	2	2	2	26.2	26.2	26.2	11.441	0	37.792	319770000	7	Q9H4I9	Q9H4I9
EME1	Crossover junction endonuclease EME1	0.208939	-0.891249	24.9083	24.7189	25.402	24.7153	23.8472	29.1406	6	6	6	13.3	13.3	13.3	63.251	0	5.7335	180730000	8	Q96AY2;Q96AY2-2;H0Y9Z4	Q96AY2;Q96AY2-2
FAM118A	Protein FAM118A	0.791991	-0.889257	24.9358	23.7279	24.5193	24.5509	25.4849	25.815	4	4	4	13.2	13.2	13.2	40.269	0	5.8123	186330000	8	Q9NWS6;Q9NWS6-2;B0QY28;B0QY29	Q9NWS6;Q9NWS6-2
CRTC1	CREB-regulated transcription coactivator 1	0.47338	-0.869329	23.7263	26.1244	26.0317	25.8973	26.246	26.347	4	4	4	9	9	9	67.299	0	5.5012	496750000	8	Q6UUV9;Q6UUV9-3;Q6UUV9-2;M0QX46;M0QXN6	Q6UUV9;Q6UUV9-3;Q6UUV9-2;M0QX46
MT-CO3	Cytochrome c oxidase subunit 3	0.524115	-0.865314	28.2822	26.6169	28.0471	29.403	27.6501	28.4891	1	1	1	5.4	5.4	5.4	29.95	0	2.9225	2552900000	5	P00414	P00414
IFIT1B;IFIT1	Interferon-induced protein with tetratricopeptide repeats 1B;Interferon-induced protein with tetratricopeptide repeats 1	1.20036	-0.852173	25.01	24.8993	24.3268	25.2576	25.4315	26.1035	2	2	2	4.6	4.6	4.6	54.992	0	4.3681	198040000	7	Q5T764;P09914;P09914-2	Q5T764;P09914;P09914-2
LSM1	U6 snRNA-associated Sm-like protein LSm1	0.645842	-0.849669	28.0412	27.3826	26.2197	28.1391	28.4791	27.5743	4	4	4	52.6	52.6	52.6	15.179	0	108.43	1900300000	24	O15116	O15116
CCDC97	Coiled-coil domain-containing protein 97	0.468231	-0.844795	25.9131	23.9573	26.4517	25.9229	26.3757	26.5578	2	2	2	7.6	7.6	7.6	38.946	0	25.144	602680000	7	Q96F63	Q96F63
PSEN1	Presenilin-1;Presenilin-1 NTF subunit;Presenilin-1 CTF subunit;Presenilin-1 CTF12;Presenilin	0.822013	-0.843236	25.1038	26.0665	26.7226	26.6952	26.9346	26.7928	3	3	2	10.3	10.3	8.4	52.667	0	8.6797	762190000	21	P49768;P49768-3;P49768-5;P49768-6;P49768-2;G3V3Z0;G3V499;G3V2G7;E7ES96;P49768-4;P49768-7;G3V2B1;G3V519;G3V4M0;H0YM52;G3V4P4;E5RFW4;E5RG63	P49768;P49768-3;P49768-5;P49768-6;P49768-2;G3V3Z0;G3V499;G3V2G7;E7ES96;P49768-4;P49768-7
TOPORS	E3 ubiquitin-protein ligase Topors	0.540042	-0.8415	23.746	23.6985	23.9958	26.0102	23.8483	24.1062	6	6	6	7.1	7.1	7.1	119.2	0	6.8078	132510000	9	Q9NS56;Q9NS56-2	Q9NS56;Q9NS56-2
SMIM20	Small integral membrane protein 20	0.227805	-0.8407	23.8736	28.3355	27.9854	27.1992	27.7763	27.7412	3	3	3	23.8	23.8	23.8	18.402	0	7.6688	1304800000	11	Q8N5G0;Q8N5G0-2;E5RH91	Q8N5G0;Q8N5G0-2
TPP1	Tripeptidyl-peptidase 1	0.697204	-0.83758	28.643	29.53	27.6462	29.322	29.5034	29.5066	4	4	4	9.4	9.4	9.4	61.247	0	27.489	4968100000	23	O14773;A0A0C4DGZ9;O14773-2	O14773;A0A0C4DGZ9;O14773-2
MRPS18A	28S ribosomal protein S18a, mitochondrial	0.281246	-0.832609	26.337	29.1308	29.4327	27.7997	29.9242	29.6744	2	2	2	8.3	8.3	8.3	29.714	0	3.8272	4367500000	14	Q5QPA5;Q9NVS2;Q9NVS2-2;Q9NVS2-3	Q5QPA5;Q9NVS2;Q9NVS2-2;Q9NVS2-3
STK33	Serine/threonine-protein kinase 33	0.259648	-0.824267	25.2496	25.7328	26.0613	24.7978	25.7968	28.9218	4	4	4	9.9	9.9	9.9	57.83	0	8.1668	298060000	10	Q9BYT3;B4DDH2;C9JCS6;C9J6X7;H0YEZ7;C9J319;Q9BYT3-2;F8WAK5	Q9BYT3;B4DDH2;C9JCS6;C9J6X7;H0YEZ7;C9J319;Q9BYT3-2
PHF20L1	PHD finger protein 20-like protein 1	0.739162	-0.818946	23.8314	23.9711	25.3215	25.5309	25.1344	24.9155	5	5	5	5.4	5.4	5.4	112.26	0	3.4935	161800000	9	A0A0A0MQS0;F8W9L8;A8MW92;A8MW92-4;A8MW92-2;E9PM57;A8MUE8;A8MXR8;A0A0D9SG14;E5RK91	A0A0A0MQS0;F8W9L8;A8MW92;A8MW92-4;A8MW92-2;E9PM57;A8MUE8;A8MXR8
ZDHHC13	Palmitoyltransferase ZDHHC13	1.06992	-0.809472	26.3997	27.122	26.1204	27.2241	27.7379	27.1086	7	7	6	13.8	13.8	13.8	70.86	0	2.9833	895770000	9	Q8IUH4;Q8IUH4-2;Q8IUH4-3	Q8IUH4
SSX2IP	Afadin- and alpha-actinin-binding protein	0.470282	-0.805251	25.2799	25.2374	25.2939	25.087	25.6129	27.5271	5	5	5	9.4	9.4	9.4	71.235	0	12.827	193800000	6	Q9Y2D8;S4R403;Q9Y2D8-2;Q9Y2D8-3;C9JIX7	Q9Y2D8;S4R403;Q9Y2D8-2;Q9Y2D8-3
TGM3	Protein-glutamine gamma-glutamyltransferase E;Protein-glutamine gamma-glutamyltransferase E 50 kDa catalytic chain;Protein-glutamine gamma-glutamyltransferase E 27 kDa non-catalytic chain	1.0571	-0.800514	25.7239	26.737	26.8014	27.2389	27.3324	27.0925	6	6	6	12.3	12.3	12.3	76.631	0	173.41	1110000000	31	Q08188	Q08188
CA8	Carbonic anhydrase-related protein	0.352935	-0.789244	24.8853	27.6304	26.674	26.2629	27.7556	27.539	5	5	5	24.1	24.1	24.1	32.973	0	110.93	938600000	11	P35219	P35219
FBXO28	F-box only protein 28	1.36737	-0.785534	24.8944	25.5019	25.7706	26.1628	26.0603	26.3005	6	6	6	19.8	19.8	19.8	41.149	0	11.425	502590000	15	Q9NVF7;Q9NVF7-2;B4E0H5	Q9NVF7;Q9NVF7-2
DNPH1	2-deoxynucleoside 5-phosphate N-hydrolase 1	0.445095	-0.785348	29.3359	28.7718	27.2779	28.4059	29.9193	29.4165	5	5	5	38.5	38.5	38.5	19.108	0	133.42	4672700000	29	O43598;H0Y8X4;O43598-2	O43598;H0Y8X4
COX8A	Cytochrome c oxidase subunit 8A, mitochondrial	0.464817	-0.780864	25.5185	23.6339	25.4493	26.2325	25.7859	24.926	1	1	1	5.5	5.5	5.5	17.012	0.00087045	1.9137	435360000	33	U3KQK5;P10176	U3KQK5;P10176
TMEM222	Transmembrane protein 222	0.414746	-0.780674	25.5487	24.966	26.8609	25.4316	27.0691	27.2169	2	2	2	19.2	19.2	19.2	23.23	0	20.503	613490000	11	Q9H0R3;H0Y870;H0Y861;Q8TDQ4;Q5SSC2;H7C5C5;H0Y8D0;Q9H0R3-2	Q9H0R3;H0Y870;H0Y861;Q8TDQ4;Q5SSC2;H7C5C5;H0Y8D0;Q9H0R3-2
THBS4	Thrombospondin-4	0.383731	-0.773719	26.8906	28.2666	27.9292	26.9974	29.3458	29.0644	6	6	6	8	8	8	105.87	0	9.4374	2219600000	24	P35443;E7ES19;CON__ENSEMBL:ENSBTAP00000006074;G3XAP6;P49747-2;P49747	P35443;E7ES19
MED22	Mediator of RNA polymerase II transcription subunit 22	0.743287	-0.772551	25.2951	25.5711	25.8924	27.2417	25.826	26.0086	4	4	4	22	22	22	22.22	0	4.2186	504900000	15	Q15528;E9PGW7;Q5T8T7;E7EN96;Q5T8T8;Q15528-2	Q15528;E9PGW7;Q5T8T7;E7EN96;Q5T8T8;Q15528-2
RC3H1	Roquin-1	0.891841	-0.770153	25.6657	24.6817	25.9505	26.149	26.0277	26.4316	7	7	4	9.8	9.8	7	125.73	0	13.811	418950000	10	Q5TC82;Q5TC82-2;A6NHN2;Q9HBD1-2;Q9HBD1-3	Q5TC82;Q5TC82-2
TMEM147	Transmembrane protein 147	0.222062	-0.760616	25.4418	28.2652	26.3179	28.9422	27.9343	25.4303	3	3	3	12.5	12.5	12.5	25.261	0	17.813	1528000000	6	Q9BVK8;A8MU21;Q9BVK8-2	Q9BVK8;A8MU21;Q9BVK8-2
RRM2B	Ribonucleoside-diphosphate reductase subunit M2 B	0.904059	-0.75572	26.8417	26.164	26.2586	27.5116	27.4975	26.5223	4	2	2	12.3	5.4	5.4	40.736	0	7.1877	1000800000	12	Q7LG56;Q7LG56-6;A0A0C4DGZ6;H0YAV1;Q7LG56-2;Q7LG56-3	Q7LG56;Q7LG56-6;A0A0C4DGZ6;H0YAV1;Q7LG56-2;Q7LG56-3
CHKA	Choline kinase alpha	0.543296	-0.750662	23.9925	23.7603	23.5775	23.8587	25.7217	24.0019	3	3	3	7.7	7.7	7.7	52.248	0.00086843	1.8775	122030000	9	P35790;P35790-2;E9PM06	P35790;P35790-2
TMEM63A	CSC1-like protein 1	2.48087	-0.749819	26.7774	27.0432	27.1086	27.6431	27.6842	27.8513	8	8	8	10.2	10.2	10.2	92.125	0	7.7643	1379300000	29	O94886;X6RI56	O94886
PTDSS1	Phosphatidylserine synthase 1	0.303207	-0.744647	25.6083	25.2665	22.4589	25.2471	25.2364	25.0841	6	6	6	13.1	13.1	13.1	55.527	0	4.3982	273840000	12	P48651;P48651-3;P48651-2	P48651;P48651-3;P48651-2
ZNF451	Zinc finger protein 451	0.465688	-0.744119	26.5044	26.2598	26.1416	28.4106	26.3164	26.4111	2	2	2	4.5	4.5	4.5	63.02	0.008698	1.0443	846800000	4	Q9Y4E5-4	Q9Y4E5-4
HS1BP3	HCLS1-binding protein 3	0.736986	-0.742046	25.659	26.4472	25.747	25.9935	27.3356	26.7503	9	9	9	28.8	28.8	28.8	42.78	0	24.388	730010000	20	Q53T59;F6TR53;B5MC96;H7BZZ1;F8WDN8;H7C0Y9	Q53T59;F6TR53;B5MC96
SLC16A7	Monocarboxylate transporter 2	0.848728	-0.733907	24.1406	24.5885	24.6472	25.9058	24.6757	24.9965	4	4	4	8.4	8.4	8.4	52.2	0	46.812	179730000	8	O60669;F8W0N3;F8VS95	O60669;F8W0N3
KAT6A;MYST3	Histone acetyltransferase KAT6A;Histone acetyltransferase	0.356159	-0.733411	25.0401	23.1756	25.9995	25.0431	25.6222	25.7502	8	8	8	5.3	5.3	5.3	225.03	0	8.024	298140000	10	Q92794;A5PLL3;C9K0F9	Q92794;A5PLL3
UBAC1	Ubiquitin-associated domain-containing protein 1	0.549955	-0.729621	27.5837	28.3193	27.8586	27.559	29.252	29.1395	7	7	7	27.2	27.2	27.2	45.338	0	22.671	2883200000	21	Q9BSL1	Q9BSL1
ZFYVE27	Protrudin	0.667106	-0.723121	26.7461	25.48	27.0721	27.0714	27.3084	27.0878	5	5	5	18.7	18.7	18.7	45.843	0	9.8893	920620000	11	Q5T4F4;Q5T4F4-8;Q5T4F4-2;Q5T4F4-3;Q5T4F4-4;Q5T4F4-6;Q5T4F4-7;Q5T4F4-5	Q5T4F4;Q5T4F4-8;Q5T4F4-2;Q5T4F4-3;Q5T4F4-4;Q5T4F4-6;Q5T4F4-7;Q5T4F4-5
NEFM	Neurofilament medium polypeptide	0.542965	-0.721306	28.7213	29.7413	29.1368	28.9217	30.5664	30.2753	2	1	1	2.6	2.6	2.6	59.467	0.00015013	2.4017	6055900000	33	P07197-2	P07197-2
TSPO	Translocator protein	0.687697	-0.719123	31.5769	29.994	31.1829	31.6199	31.6541	31.6372	2	2	2	15	15	15	11.896	0.00014937	2.3254	20456000000	51	B1AH87;P30536	B1AH87;P30536
MED18	Mediator of RNA polymerase II transcription subunit 18	0.270734	-0.718002	26.4278	24.4379	27.0096	25.5237	28.0074	26.4981	4	4	4	17.3	17.3	17.3	23.662	0	3.6464	922990000	12	Q9BUE0	Q9BUE0
CRYZL1	Quinone oxidoreductase-like protein 1	0.169354	-0.712898	23.6893	28.1103	27.9594	25.9912	27.958	27.9484	3	3	3	12.3	12.3	12.3	38.696	0	7.0186	1466200000	16	O95825;A6NMA8;C9JAL0;F8WF64;C9JZK8;A6NND8;A6NHJ8;O95825-2;H7C3S0;C9JQD0;A0A0C4DG14;C9K0F7;H7C3I5	O95825;A6NMA8;C9JAL0;F8WF64;C9JZK8;A6NND8;A6NHJ8;O95825-2
EI24	Etoposide-induced protein 2.4 homolog	2.39874	-0.710426	26.1101	25.8381	25.9103	26.4889	26.7575	26.7434	7	7	7	19.4	19.4	19.4	38.964	0	10.021	623350000	15	O14681;O14681-3;E9PM05;E9PS58;E9PK61;E9PL33;E9PLB8;B7ZB74;E9PQN7;A0A087WV44	O14681;O14681-3;E9PM05;E9PS58;E9PK61;E9PL33
ANKEF1	Ankyrin repeat and EF-hand domain-containing protein 1	0.598005	-0.706914	25.1542	25.5328	24.348	25.0487	26.4231	25.6839	2	2	2	2.7	2.7	2.7	86.663	0.0079312	1.0819	364200000	7	Q9NU02	Q9NU02
BID	BH3-interacting domain death agonist;BH3-interacting domain death agonist p15;BH3-interacting domain death agonist p13;BH3-interacting domain death agonist p11	1.15064	-0.70569	31.2747	30.7113	30.5427	31.6552	31.802	31.1885	7	7	7	54.9	54.9	54.9	21.994	0	232.42	21657000000	107	P55957;P55957-2;P55957-4;B2ZP78;P55957-3	P55957;P55957-2;P55957-4
ZNF526	Zinc finger protein 526	0.502201	-0.705435	24.3827	23.4862	25.1757	25.7581	24.491	24.9117	6	6	6	12.1	12.1	12.1	73.621	0	10.743	263740000	10	Q8TF50	Q8TF50
DOPEY2	Protein dopey-2	0.720221	-0.704841	25.8068	26.6384	26.9045	26.559	27.5363	27.3689	14	14	14	6.3	6.3	6.3	258.23	0	18.917	1042200000	23	Q9Y3R5;Q9Y3R5-2;F8W8U9	Q9Y3R5;Q9Y3R5-2
PRAF2	PRA1 family protein 2	0.481264	-0.699467	28.0937	28.319	28.5126	27.7695	29.5782	29.6759	3	3	3	20.8	20.8	20.8	19.258	0	11.597	3809100000	24	O60831;A6NM71;A6NP52	O60831;A6NM71
UBAP1	Ubiquitin-associated protein 1	0.688186	-0.697959	25.6362	27.0535	26.7818	26.8999	27.2287	27.4369	8	8	8	27.3	27.3	27.3	55.083	0	29.378	925210000	19	Q9NZ09;Q9NZ09-2;Q9NZ09-4;A0A0D9SG79;Q9NZ09-3	Q9NZ09;Q9NZ09-2;Q9NZ09-4;A0A0D9SG79;Q9NZ09-3
YDJC	Carbohydrate deacetylase	0.428628	-0.696032	27.112	28.925	29.3402	29.007	29.0715	29.3868	3	3	3	13.3	13.3	13.3	34.466	0	9.5205	5055700000	16	A8MPS7;A8MPS7-3;A8MPS7-2	A8MPS7;A8MPS7-3;A8MPS7-2
MRPS18C	28S ribosomal protein S18c, mitochondrial	0.630688	-0.693789	25.4464	26.6581	25.1447	26.1508	26.765	26.4148	2	2	2	9.2	9.2	9.2	15.85	0	14.465	513930000	15	Q9Y3D5;H0YAG5;D6RCM2	Q9Y3D5;H0YAG5;D6RCM2
BTBD2	BTB/POZ domain-containing protein 2	0.644232	-0.692226	25.3869	24.7378	24.7685	25.4721	25.0095	26.4883	5	5	4	9.7	9.7	7.4	55.931	0.00014912	2.2975	241750000	8	Q9BX70;K7ENV9;A0A087WXN3;Q9BX70-2	Q9BX70;K7ENV9
RBMXL1	RNA binding motif protein, X-linked-like-1	0.777002	-0.685534	31.9083	31.5715	32.6629	32.9561	32.2389	33.0042	26	6	6	55.9	14.4	14.4	42.141	0	6.1281	43655000000	167	Q96E39;Q8N7X1	Q96E39
NUMBL	Numb-like protein	0.918771	-0.67831	26.8799	26.4275	27.4117	27.2911	27.9538	27.5091	4	4	4	10	10	10	64.891	0	3.7862	1296000000	7	Q9Y6R0;A0A0C4DGH3;M0QYC2;M0R0Q4;M0QZV7;M0QXQ4	Q9Y6R0;A0A0C4DGH3;M0QYC2
NFIL3	Nuclear factor interleukin-3-regulated protein	0.27984	-0.672007	25.5684	24.6593	26.7785	25.0067	26.4288	27.5867	5	5	5	12.3	12.3	12.3	51.471	0	7.7829	665810000	5	Q16649	Q16649
COA1	Cytochrome c oxidase assembly factor 1 homolog	0.374811	-0.662755	25.8909	27.5114	26.1615	26.0914	27.7325	27.7282	4	4	4	40.4	40.4	40.4	16.694	0	6.313	872680000	16	Q9GZY4;C9J6J1;C9JA07	Q9GZY4;C9J6J1;C9JA07
RFX2	DNA-binding protein RFX2	1.07568	-0.662626	26.7264	27.2355	26.7887	27.1023	27.7579	27.8782	8	6	4	12.7	9.4	5.4	79.986	0	88.88	1308600000	33	P48378;P48378-2;K7EQA0;K7EJD4;K7ELQ7;H0Y7W5;K7ELD5;F6UGA0;P48380-3	P48378;P48378-2
ABHD15	Abhydrolase domain-containing protein 15	0.192131	-0.66071	25.0701	24.1755	25.0385	26.2657	27.1026	22.8979	2	2	2	4.3	4.3	4.3	51.771	0	3.1416	160830000	6	Q6UXT9	Q6UXT9
SBSN	Suprabasin	0.504276	-0.660614	25.1181	23.3762	23.7457	24.7736	24.3477	25.1006	2	2	2	15.3	15.3	15.3	60.54	0.00014928	2.3182	192280000	11	Q6UWP8	Q6UWP8
MPC1;BRP44L	Mitochondrial pyruvate carrier 1	0.76452	-0.659182	28.4143	27.3144	28.501	28.8947	28.782	28.5306	2	2	2	13.8	13.8	13.8	12.416	0.0055919	1.2247	2744300000	8	A0A087WVZ0;Q9Y5U8;Q5TI65	A0A087WVZ0;Q9Y5U8;Q5TI65
HPS1	Hermansky-Pudlak syndrome 1 protein	0.897107	-0.655839	26.8997	25.9496	27.0192	27.3545	27.2699	27.2116	4	4	4	6.4	6.4	6.4	79.291	0	7.4484	865370000	16	Q92902;Q92902-2;Q5TAA8;Q92902-4;Q92902-3;H0Y4K4	Q92902;Q92902-2;Q5TAA8;Q92902-4;Q92902-3
NME4	Nucleoside diphosphate kinase, mitochondrial;Nucleoside diphosphate kinase	0.97429	-0.654316	25.8055	24.7503	25.4989	26.0061	26.0547	25.9567	6	6	6	36.4	36.4	36.4	20.658	0	4.3324	464780000	19	O00746;Q4TT34;F2Z2X0;A0A087WVT9;H0Y6J0;O00746-2;A2IDC9;F2Z297	O00746;Q4TT34;F2Z2X0;A0A087WVT9;H0Y6J0
RBM3	RNA-binding protein 3	1.06319	-0.654285	27.9024	27.5322	27.7154	28.8268	28.3896	27.8964	4	4	4	47.8	47.8	47.8	17.17	0	142.56	2553700000	41	P98179	P98179
TMEM256	Transmembrane protein 256	0.675346	-0.650249	26.387	26.7283	25.4098	26.477	27.1188	26.8801	2	2	2	31.9	31.9	31.9	11.741	0	35.399	811510000	10	Q8N2U0;K7ENI6;K7ERE1	Q8N2U0;K7ENI6;K7ERE1
RPS29	40S ribosomal protein S29	0.257986	-0.648188	29.9513	30.6713	28.5807	28.8297	30.9106	31.4076	3	3	3	41.1	41.1	41.1	6.6767	0	11.294	9090800000	38	P62273;P62273-2;A0A087WTT6	P62273;P62273-2
GPR89A;GPR89B;GPR89C	Golgi pH regulator A;Golgi pH regulator B;Putative Golgi pH regulator C	0.585963	-0.645589	27.573	26.3638	27.2563	27.2011	28.3357	27.5931	4	4	4	9.2	9.2	9.2	52.916	0	6.4702	1533200000	23	B7ZAQ6;B7ZAQ6-2;B7ZAQ6-3;P0CG08;A6NKF9;U3KPV2;E9PKY3;A0A087WW78;A0A087WW82	B7ZAQ6;B7ZAQ6-2;B7ZAQ6-3;P0CG08;A6NKF9;U3KPV2;E9PKY3;A0A087WW78;A0A087WW82
RERE	Arginine-glutamic acid dipeptide repeats protein	1.77181	-0.645318	25.0889	25.4568	25.5999	25.979	25.9559	26.1467	6	6	6	5.2	5.2	5.2	172.42	0	85.45	406850000	5	Q9P2R6;B1AKN3;Q9P2R6-2;D6RA28;H7BYW9	Q9P2R6;B1AKN3;Q9P2R6-2
C19orf52	Uncharacterized protein C19orf52	0.731929	-0.642677	27.4387	27.7469	27.8154	27.5508	28.8043	28.574	5	5	5	27.7	27.7	27.7	29.233	0	15.143	2183900000	24	Q9BSF4;K7ENF5	Q9BSF4
LIME1		0.54851	-0.638393	26.2619	25.6791	27.1603	26.4415	27.2957	27.2792	2	1	1	20.6	13.7	13.7	13.488	0	5.3835	1123800000	8	V9GYI1;A0A087WT39	V9GYI1;A0A087WT39
LYST	Lysosomal-trafficking regulator	0.576954	-0.633576	30.2834	29.1267	30.2947	29.9606	30.6824	30.9625	4	4	4	1.2	1.2	1.2	429.13	0.0051934	1.2419	8242800000	11	Q99698;A0A0A0MRZ6;Q99698-3;Q99698-2	Q99698;A0A0A0MRZ6;Q99698-3;Q99698-2
YPEL5	Protein yippee-like 5	0.371904	-0.632964	24.7868	25.9939	25.1003	24.8767	27.004	25.8991	4	4	4	39.7	39.7	39.7	13.841	0	8.6591	481750000	11	P62699	P62699
GPS2	G protein pathway suppressor 2	0.619649	-0.627316	26.4409	26.9618	27.1312	26.6688	27.9626	27.7844	4	4	4	11.3	11.3	11.3	36.688	0	8.4823	1104100000	19	Q13227;I3L4X7;Q13227-2;I3L3Y9	Q13227;I3L4X7;Q13227-2;I3L3Y9
OTUD7B	OTU domain-containing protein 7B	0.310541	-0.625828	26.9762	24.2732	26.3938	26.4493	26.4738	26.5975	4	4	4	6.8	6.8	6.8	92.525	0.00014835	2.2116	617770000	12	Q6GQQ9;Q6GQQ9-2;Q5SZ59;Q8TE49;Q8TE49-2	Q6GQQ9;Q6GQQ9-2;Q5SZ59
GGACT	Gamma-glutamylaminecyclotransferase	0.388852	-0.625804	26.5349	24.4132	26.324	26.3999	26.4933	26.2563	4	4	4	19.6	19.6	19.6	17.328	0.00015246	2.6233	590800000	13	Q9BVM4;M0R0M3;M0R217	Q9BVM4;M0R0M3;M0R217
SERINC1	Serine incorporator 1	0.246105	-0.61911	27.7086	25.1397	28.3627	27.7427	27.4102	27.9154	2	2	2	6.6	6.6	6.6	50.494	0	58.98	1640300000	33	Q9NRX5	Q9NRX5
RARS2	Probable arginine--tRNA ligase, mitochondrial	1.5175	-0.616188	27.4656	27.4363	27.6156	28.2804	28.3212	27.7644	8	8	8	13.1	13.1	13.1	65.505	0	9.5088	1550700000	18	Q5T160;H0Y450	Q5T160;H0Y450
PSENEN	Gamma-secretase subunit PEN-2	0.411325	-0.610727	24.7993	24.0308	26.0799	25.1788	25.8204	25.743	2	2	2	25.7	25.7	25.7	12.029	0	15.448	398430000	9	Q9NZ42;K7ERS5;K7ES79	Q9NZ42;K7ERS5;K7ES79
TUBA1B		0.5407	-0.608597	31.8112	33.456	32.5447	33.2302	33.4523	32.9551	4	1	1	89.8	49	49	5.3188	0	20.571	66613000000	36	F8VRK0	F8VRK0
FAM32A	Protein FAM32A	0.626525	-0.607473	26.3328	26.5898	26.7691	26.3467	27.698	27.4694	5	5	5	50.9	50.9	50.9	13.178	0	8.1922	783280000	22	Q9Y421;Q9Y421-3;K7EIY1;K7ENN5;Q9Y421-2;K7ELZ8	Q9Y421;Q9Y421-3;K7EIY1;K7ENN5;Q9Y421-2
YIF1A	Protein YIF1A	0.760975	-0.603225	27.0583	27.1542	26.8839	26.9239	27.9707	28.0115	5	5	5	21.8	21.8	21.8	32.011	0	9.1023	1553500000	19	O95070;A6NGW1;E9PIZ0;C9JST7;E9PS11;A0A087WUP4;E9PP02	O95070;A6NGW1;E9PIZ0;C9JST7
MGST2	Microsomal glutathione S-transferase 2	0.191361	-0.601892	28.4128	29.1245	31.2929	28.5429	31.1716	30.9214	1	1	1	9.5	9.5	9.5	16.62	0	18.587	12081000000	19	Q99735;Q99735-2	Q99735;Q99735-2
ZKSCAN4	Zinc finger protein with KRAB and SCAN domains 4	0.355775	-0.600651	25.3719	26.7112	24.3886	25.693	26.3428	26.238	5	5	5	9.5	9.5	9.5	61.579	0	3.2381	559460000	9	Q969J2	Q969J2
TADA2B	Transcriptional adapter 2-beta	0.319846	-0.599785	27.4432	27.6804	25.3258	27.1172	27.4082	27.7233	7	7	7	21.9	21.9	21.9	48.47	0	27.422	1317400000	8	Q86TJ2;Q86TJ2-3;Q86TJ2-2;D6RC20;D6RJ05	Q86TJ2;Q86TJ2-3;Q86TJ2-2
FBXL4	F-box/LRR-repeat protein 4	0.522253	-0.597939	23.6783	24.9525	24.4646	25.6425	24.6296	24.6171	2	2	2	3.5	3.5	3.5	70.096	0	3.6931	202760000	11	Q9UKA2	Q9UKA2
COX6B1	Cytochrome c oxidase subunit 6B1	0.446742	-0.595964	26.4819	25.8409	27.3701	27.7359	26.4867	27.2582	3	3	3	26.7	26.7	26.7	10.192	0	2.8229	1029600000	17	P14854;K7EQD3	P14854
NPRL3;C16orf35	Nitrogen permease regulator 3-like protein	0.759676	-0.594526	26.6717	27.1012	26.6919	26.774	27.881	27.5933	4	4	4	9	9	9	63.604	0	15.976	1031600000	16	Q12980;B7Z6Q0;B1B1F5;F8WCB2;A0A087WTE2;F8WDA5;A0A087WTP7;F8WEK7;A0A087WTD0	Q12980;B7Z6Q0;B1B1F5
ATP5D	ATP synthase subunit delta, mitochondrial	1.12364	-0.594301	28.4814	28.4421	28.046	28.746	29.3281	28.6783	3	3	3	17.3	17.3	17.3	17.49	0	18.605	3445300000	34	P30049	P30049
USP1	Ubiquitin carboxyl-terminal hydrolase 1	0.229771	-0.593549	25.1128	26.8238	26.459	25.7583	25.9597	28.4583	8	8	8	14.1	14.1	14.1	88.206	0	61.452	799060000	10	O94782;C9JC88;C9JWX4	O94782
PIK3CA	Phosphatidylinositol 4,5-bisphosphate 3-kinase catalytic subunit alpha isoform	0.232823	-0.593491	27.5663	24.4607	26.8756	27.5585	26.682	26.4426	4	4	4	4.9	4.9	4.9	124.28	0	6.0163	597760000	6	P42336;C9JAM9	P42336
ITGA6	Integrin alpha-6;Integrin alpha-6 heavy chain;Integrin alpha-6 light chain;Processed integrin alpha-6	1.33705	-0.59343	25.9237	25.457	25.2572	26.1869	26.0123	26.2189	8	8	8	8.6	8.6	8.6	119.47	0	7.8525	463770000	14	P23229-2;P23229-9;P23229-6;P23229;P23229-4;P23229-3;P23229-5;P23229-7;H7BZ97;C9JXX7	P23229-2;P23229-9;P23229-6;P23229;P23229-4;P23229-3;P23229-5;P23229-7
DYNLL1	Dynein light chain 1, cytoplasmic	0.330607	-0.588956	29.2646	31.2769	31.5503	31.394	31.4511	31.0135	3	3	3	44.9	44.9	44.9	10.366	0	65.239	20123000000	26	P63167;F8VXL2;F8VRV5;Q96FJ2;F8VXI7	P63167;F8VXL2;F8VRV5
WHSC1L1	Histone-lysine N-methyltransferase NSD3	0.427465	-0.588846	25.8027	26.244	26.6903	25.7748	27.3614	27.3674	8	7	7	7.3	6.7	6.7	161.61	0	8.5737	901130000	12	Q9BZ95;Q9BZ95-4;Q9BZ95-2;Q9BZ95-5;Q9BZ95-3;E9PKA2	Q9BZ95;Q9BZ95-4;Q9BZ95-2;Q9BZ95-5;Q9BZ95-3
ANP32E	Acidic leucine-rich nuclear phosphoprotein 32 family member E	0.331324	-0.586165	30.7897	32.0561	32.8465	31.6534	32.9014	32.8961	5	1	1	27.3	7.3	7.3	25.125	0	3.2105	38911000000	96	Q9BTT0-3	Q9BTT0-3
NDUFAF3	NADH dehydrogenase [ubiquinone] 1 alpha subcomplex assembly factor 3	1.07456	-0.585583	28.8592	29.0172	28.2083	29.173	29.4004	29.2681	6	6	2	41.8	41.8	13.6	20.35	0	80.179	4816000000	36	Q9BU61	Q9BU61
ITPK1	Inositol-tetrakisphosphate 1-kinase	0.63594	-0.582739	26.0363	26.8105	26.3019	26.3695	26.9625	27.5651	4	4	4	12.8	12.8	12.8	45.621	0	13.363	859250000	15	Q13572;G3V4M9;Q13572-2;G3V3C0;G3V588;G3V5A3	Q13572;G3V4M9;Q13572-2;G3V3C0
SMIM12	Small integral membrane protein 12	0.721518	-0.579466	27.8143	27.5511	27.4822	27.5171	28.3637	28.7053	3	3	3	27.2	27.2	27.2	10.799	0	16.57	1747400000	16	Q96EX1;E5RH51	Q96EX1;E5RH51
MGST1	Microsomal glutathione S-transferase 1	0.34948	-0.578705	28.1192	28.4271	26.7872	27.4352	28.962	28.6725	3	3	3	34.2	34.2	34.2	17.598	0	64.268	3142900000	64	P10620;F5GX73;F5H613;F5H7F6;F5H6X2;P10620-2;F5H760	P10620;F5GX73;F5H613;F5H7F6;F5H6X2;P10620-2
TUBA1C;TUBA1B	Tubulin alpha-1C chain	0.950569	-0.577789	35.0756	35.8152	35.7134	35.8358	36.4078	36.094	27	2	2	61.5	11.1	11.1	49.895	0	3.789	487640000000	558	Q9BQE3;F5H5D3;F8VVB9;F8VQQ4;F8VRZ4;F8VS66;F8VWV9;F8VX09;C9K0S6;Q9H853;F8VXZ7;F8W0F6	Q9BQE3;F5H5D3;F8VVB9
ZBTB8OS	Protein archease	0.761159	-0.5753	27.4503	28.4639	28.0214	28.1941	28.8191	28.6483	4	4	4	32.3	32.3	32.3	19.491	0	87.879	2169400000	26	Q8IWT0;D3DPQ2;A0A087X0V4;A8K0B5;Q8IWT0-2	Q8IWT0;D3DPQ2;A0A087X0V4;A8K0B5
SDHD	Succinate dehydrogenase [ubiquinone] cytochrome b small subunit, mitochondrial	0.266702	-0.571966	28.765	27.172	25.8225	28.0238	27.7968	27.6547	2	2	2	14.2	14.2	14.2	12.615	0.00058522	2.0128	1739600000	9	O14521-2;O14521;H0YD96;H0YD41;G3V173;E9PK73;H3BRW5;O14521-4	O14521-2;O14521;H0YD96;H0YD41;G3V173;E9PK73;H3BRW5;O14521-4
MTG2	Mitochondrial ribosome-associated GTPase 2	0.329093	-0.570042	25.1542	24.6231	24.8239	26.8284	24.7693	24.7136	4	4	4	9.1	9.1	9.1	43.955	0	4.205	189240000	9	Q9H4K7;Q5JXJ0;Q9H4K7-2	Q9H4K7;Q5JXJ0;Q9H4K7-2
C9orf142	Protein PAXX	0.358761	-0.56532	28.0017	27.3772	27.803	29.5385	27.5051	27.8342	10	10	10	45.1	45.1	45.1	21.639	0	68.683	2473300000	15	Q9BUH6	Q9BUH6
PEX10	Peroxisome biogenesis factor 10	0.683173	-0.565076	24.4629	24.15	24.0612	25.1828	24.0794	25.1071	2	2	2	12	12	12	37.069	0	10.692	202910000	12	O60683;D6RA89;D6RBB0;O60683-2;J3QRM4	O60683;D6RA89;D6RBB0;O60683-2;J3QRM4
CAPN15	Calpain-15	1.226	-0.564209	26.6113	26.757	26.4464	26.9254	27.0236	27.5584	11	11	11	12.9	12.9	12.9	117.31	0	38.368	944860000	27	O75808;O75808-2;H3BR03	O75808
FBXW11	F-box/WD repeat-containing protein 11	0.757194	-0.56408	26.9936	26.4269	27.2656	27.0206	27.5227	27.835	11	11	3	20.1	20.1	6.3	62.09	0	16.662	1280600000	37	Q9UKB1;Q9UKB1-2;Q9UKB1-3	Q9UKB1;Q9UKB1-2;Q9UKB1-3
SCD5	Stearoyl-CoA desaturase 5	0.778722	-0.563573	26.8281	27.1651	27.9346	27.7548	27.9742	27.8895	3	3	3	13	13	13	37.61	0	23.801	1756900000	22	Q86SK9;Q86SK9-2	Q86SK9;Q86SK9-2
LRRC14	Leucine-rich repeat-containing protein 14	1.87148	-0.561311	25.15	24.9331	25.1627	25.6511	25.8298	25.4487	6	6	6	12.6	12.6	12.6	54.513	0	4.7486	363470000	12	Q15048;E9PP40	Q15048;E9PP40
ATF6	Cyclic AMP-dependent transcription factor ATF-6 alpha;Processed cyclic AMP-dependent transcription factor ATF-6 alpha	0.727784	-0.560382	25.9971	26.9803	26.4058	26.6595	27.3775	27.0274	8	8	8	12.5	12.5	12.5	74.584	0	8.0184	818080000	16	P18850	P18850
TARSL2	Probable threonine--tRNA ligase 2, cytoplasmic	1.24685	-0.558051	29.2665	29.1724	29.2012	29.862	30.0783	29.374	6	3	3	7.4	4.1	4.1	92.644	0	10.533	6736500000	28	A2RTX5;A2RTX5-2;B7ZLP8;H0YKB9	A2RTX5;A2RTX5-2;B7ZLP8
ACOT8	Acyl-coenzyme A thioesterase 8	0.765385	-0.55628	26.751	25.959	26.7535	27.4394	26.7532	26.9398	4	4	4	13.2	13.2	13.2	35.914	0.00015083	2.4638	1073400000	9	O14734;H7C5A7;E9PJN0;H0Y698;Q9BR14;E9PMC4;E9PIS4;E9PRD4	O14734;H7C5A7;E9PJN0
LRRC8A	Volume-regulated anion channel subunit LRRC8A	1.13048	-0.553071	26.1008	26.6807	26.7425	27.2521	27.0439	26.8873	8	7	7	13.5	11.9	11.9	94.198	0	10.714	975830000	28	Q8IWT6	Q8IWT6
KSR1	Kinase suppressor of Ras 1	0.650538	-0.552183	24.6502	23.9646	24.9278	25.0378	25.5228	24.6386	4	4	4	5.9	5.9	5.9	102.16	0.00058471	1.9917	171540000	5	Q8IVT5;Q8IVT5-2;A8MY87;A0A0A0MQW1;Q8IVT5-4;Q8IVT5-3	Q8IVT5;Q8IVT5-2;A8MY87;A0A0A0MQW1;Q8IVT5-4;Q8IVT5-3
ATP13A3	Probable cation-transporting ATPase 13A3	0.668604	-0.551008	26.423	25.5776	26.0726	26.1687	27.1174	26.4401	7	7	7	7.9	7.9	7.9	138.04	0	5.5564	592320000	15	Q9H7F0;A0A087WYY3;Q9H7F0-2	Q9H7F0;A0A087WYY3;Q9H7F0-2
DXO	Decapping and exoribonuclease protein	0.413239	-0.549633	24.7449	26.181	26.4672	25.9776	26.6046	26.4599	2	2	2	4.5	4.5	4.5	44.928	0.0048097	1.2957	682250000	5	O77932;F8WC68	O77932;F8WC68
CHMP7	Charged multivesicular body protein 7	0.425236	-0.548534	25.7845	27.3607	26.8417	26.6391	27.6367	27.3567	8	8	8	25.2	25.2	25.2	50.91	0	5.6783	974080000	17	Q8WUX9;E5RJI3;E5RIU9;Q8WUX9-2	Q8WUX9;E5RJI3
PAG1	Phosphoprotein associated with glycosphingolipid-enriched microdomains 1	0.309903	-0.548254	24.3615	25.0459	26.7843	25.8784	25.9755	25.9825	2	2	2	6.7	6.7	6.7	46.98	0	15.112	382540000	8	Q9NWQ8	Q9NWQ8
GRPEL2	GrpE protein homolog 2, mitochondrial	0.547125	-0.543942	27.5552	28.3349	28.8308	29.2376	28.4464	28.6688	4	4	4	16	16	16	25.431	0	3.6255	2564400000	16	Q8TAA5;D6RGI6	Q8TAA5
NAF1	H/ACA ribonucleoprotein complex non-core subunit NAF1	0.228951	-0.540977	26.672	24.8492	27.1595	25.5796	27.5295	27.1945	5	5	5	15.8	15.8	15.8	53.716	0	16.753	753500000	6	Q96HR8;Q96HR8-2;D6RIB3	Q96HR8;Q96HR8-2
SLC25A38	Solute carrier family 25 member 38	0.352439	-0.539344	25.4903	24.5523	25.7837	25.4606	25.1518	26.8319	2	2	2	9.5	9.5	9.5	33.565	0.00043982	2.061	244670000	5	Q96DW6;C9JT44	Q96DW6;C9JT44
NCCRP1	F-box only protein 50	2.3996	-0.5392	24.699	24.5455	24.7977	25.2047	25.1368	25.3184	3	3	3	18.9	18.9	18.9	30.847	0	11.973	273430000	14	Q6ZVX7	Q6ZVX7
ALG1	Chitobiosyldiphosphodolichol beta-mannosyltransferase	1.45376	-0.537631	28.3917	28.7344	28.202	28.968	28.8618	29.1113	8	8	8	15.1	15.1	15.1	52.518	0	159.94	3146900000	45	Q9BT22;K7EID2;Q9BT22-2;K7EPU3	Q9BT22;K7EID2;Q9BT22-2
ZADH2	Zinc-binding alcohol dehydrogenase domain-containing protein 2	2.78518	-0.537043	29.2842	29.3294	29.2852	29.7044	29.866	29.9396	9	9	9	26.8	26.8	26.8	40.14	0	25	5665800000	41	Q8N4Q0;Q8N4Q0-2;J3KTQ8;J3QQQ7	Q8N4Q0;Q8N4Q0-2
SNX4	Sorting nexin-4	2.56293	-0.536033	26.7927	27.0604	26.9514	27.4265	27.479	27.5071	8	8	8	26	26	26	51.908	0	10.922	1322500000	28	O95219;F8W9T3;O95219-2;F8WDD4	O95219;F8W9T3
TRIM41	E3 ubiquitin-protein ligase TRIM41	0.263722	-0.534971	26.0124	24.1379	26.7535	25.8279	26.0931	26.5878	5	5	5	11.1	11.1	11.1	71.669	0	13.446	654390000	19	Q8WV44;D6REK2;Q8WV44-2;H0Y9T3;Q8WV44-4;Q8WV44-3;H0YAD6	Q8WV44;D6REK2;Q8WV44-2;H0Y9T3;Q8WV44-4
TMEM194A	Transmembrane protein 194A	0.624022	-0.532377	25.9644	25.0766	26.1443	26.6088	26.2426	25.9311	4	4	4	7.4	7.4	7.4	50.639	0.00072791	1.9518	582860000	13	O14524;O14524-2;G3V5K2	O14524;O14524-2
PSMB6	Proteasome subunit beta type-6	0.445482	-0.532317	30.7519	29.5987	31.2368	31.3935	30.8726	30.9183	7	7	7	33.5	33.5	33.5	25.357	0	7.3275	15934000000	29	P28072;I3L3X7;A0A087X2I4	P28072
EIF4EBP2	Eukaryotic translation initiation factor 4E-binding protein 2	0.53925	-0.530924	25.8599	26.4809	25.1521	25.9881	26.4083	26.6893	2	2	2	23.3	23.3	23.3	12.939	0	5.6071	567760000	15	Q13542	Q13542
PHF1	PHD finger protein 1	0.254543	-0.530612	23.9461	25.2	25.0686	23.997	26.5118	25.2979	5	5	1	11.3	11.3	1.9	62.105	0	4.7898	164620000	10	O43189;E9PQZ5;A2AB23;A0A087WVG4;A2AB22;A0A0G2JIJ9	O43189;E9PQZ5;A2AB23
NRM	Nurim	0.799535	-0.529301	28.5728	29.1641	28.4473	28.8815	29.6135	29.2772	6	6	6	28.2	28.2	28.2	29.379	0	7.9968	4691600000	58	Q8IXM6;H0Y6T6;Q8IXM6-2	Q8IXM6;H0Y6T6;Q8IXM6-2
TPT1	Translationally-controlled tumor protein	1.2917	-0.52886	31.2319	31.3427	31.6365	31.703	32.2125	31.8822	7	7	6	31.4	31.4	31.4	19.595	0	87.614	26590000000	123	P13693;Q5W0H4;A0A0B4J2C3;J3KPG2;P13693-2;E9PJF7;Q56UQ5;H0YCX0	P13693;Q5W0H4;A0A0B4J2C3;J3KPG2;P13693-2;E9PJF7
MOCS2	Molybdopterin synthase catalytic subunit	0.729412	-0.528519	24.8881	25.8656	25.8525	26.1503	25.9183	26.1231	5	5	5	31.9	31.9	31.9	20.944	0	87.261	509110000	15	O96007	O96007
GNPAT	Dihydroxyacetone phosphate acyltransferase	0.696202	-0.526752	28.3601	29.0821	28.4677	28.6471	29.3506	29.4923	14	14	14	22.2	22.2	22.2	77.187	0	62.8	3966300000	52	O15228;O15228-2;Q5TBH8;Q5TBH6	O15228;O15228-2;Q5TBH8;Q5TBH6
SPAG7	Sperm-associated antigen 7	0.713363	-0.526407	27.48	27.4098	26.6693	28.1436	27.5058	27.4889	7	7	7	48.9	48.9	48.9	26.034	0	30.976	1167200000	24	O75391;I3L0X5;I3L4C3;I3L0Q5	O75391;I3L0X5;I3L4C3
IER3IP1	Immediate early response 3-interacting protein 1	0.410441	-0.524081	27.3326	28.9415	28.5473	28.3183	29.1208	28.9545	2	2	2	34.1	34.1	34.1	8.9687	0	30.24	3443700000	24	Q9Y5U9	Q9Y5U9
FAM46A	Protein FAM46A	0.71777	-0.523659	25.0463	24.237	24.4948	25.4688	25.2042	24.6761	4	4	4	11.8	11.8	11.8	49.666	0	3.4951	240540000	8	Q96IP4;Q5TF85;Q96IP4-2	Q96IP4;Q5TF85;Q96IP4-2
KCTD5	BTB/POZ domain-containing protein KCTD5	1.04936	-0.521015	25.1658	25.3051	25.1801	25.3265	25.7695	26.118	2	2	2	12	12	12	26.092	0.00014981	2.3752	249460000	5	Q9NXV2;H3BSS5	Q9NXV2;H3BSS5
POP7	Ribonuclease P protein subunit p20	0.604017	-0.517616	26.0673	24.9322	25.7833	26.3534	25.7686	26.2137	3	3	3	29.3	29.3	29.3	15.651	0	4.607	491690000	12	O75817;C9JYM0	O75817;C9JYM0
VPS39	Vam6/Vps39-like protein	1.02242	-0.51738	28.0155	28.0877	27.8838	28.0809	28.593	28.8653	10	10	10	15.5	15.5	15.5	101.81	0	14.951	2006400000	20	Q96JC1;Q96JC1-2	Q96JC1;Q96JC1-2
POLR2L	DNA-directed RNA polymerases I, II, and III subunit RPABC5	0.937639	-0.517083	27.8754	27.1809	27.8893	28.128	28.3699	27.9988	2	2	2	29.9	29.9	29.9	7.645	0	2.7426	1828400000	12	P62875	P62875
LSM8	U6 snRNA-associated Sm-like protein LSm8	0.488551	-0.516371	31.3684	30.487	31.9972	31.9648	31.9179	31.5191	6	6	6	54.2	54.2	54.2	10.403	0	51.662	21130000000	27	O95777;F2Z2Y6;C9JIZ0;C9JNV3	O95777;F2Z2Y6;C9JIZ0;C9JNV3
SRXN1	Sulfiredoxin-1	0.599824	-0.515857	25.6911	25.7885	26.5812	26.0155	26.8506	26.7423	4	4	4	35.8	35.8	35.8	14.259	0	8.3109	765190000	16	Q9BYN0	Q9BYN0
POFUT2	GDP-fucose protein O-fucosyltransferase 2	0.540093	-0.515689	28.8926	27.8313	27.6239	28.843	28.7167	28.3351	9	9	9	22.8	22.8	22.8	49.975	0	35.019	2471900000	35	Q9Y2G5;Q9Y2G5-2;Q9Y2G5-1;H7C2T5;A0A0C4DGX7;S6FW71	Q9Y2G5;Q9Y2G5-2;Q9Y2G5-1;H7C2T5
TRAM1	Translocating chain-associated membrane protein 1	1.10173	-0.515687	28.5114	28.0098	27.8648	28.8015	28.6738	28.4578	6	6	6	19.5	19.5	19.5	43.071	0	111.08	2839600000	27	Q15629;G3XAN4;Q15629-2	Q15629;G3XAN4;Q15629-2
DTX3L	E3 ubiquitin-protein ligase DTX3L	0.264508	-0.515551	24.0855	25.7118	25.2449	24.3239	26.2912	25.9737	8	8	8	12.7	12.7	12.7	83.553	0	79.376	285950000	10	Q8TDB6;Q8TDB6-2	Q8TDB6
DMD	Dystrophin	0.664441	-0.514444	25.7977	25.3824	26.2451	25.9472	26.2325	26.789	5	5	5	1.4	1.4	1.4	426.74	0.00087222	1.9403	375920000	5	P11532;A0A087WV90;E9PDN5;A0A087WTU7;A0A075B6G3;P11532-4;P11532-3;P11532-2;F5GZY3;E7EQS5;F8VX32;E7ESB2;H0Y304;Q4G0X0;E7EQR9	P11532;A0A087WV90;E9PDN5;A0A087WTU7;A0A075B6G3;P11532-4;P11532-3;P11532-2
MT-ND4	NADH-ubiquinone oxidoreductase chain 4	0.352414	-0.513083	27.4946	25.9007	27.481	27.9704	26.9538	27.4914	6	6	6	10	10	10	51.58	0	4.2022	1353200000	20	P03905	P03905
RNF138	E3 ubiquitin-protein ligase RNF138	0.585524	-0.511476	27.2191	26.3996	26.1357	27.5133	26.8089	26.9665	3	3	3	17.6	17.6	17.6	28.192	0	12.214	985960000	11	Q8WVD3;Q8WVD3-2;J3QLQ3;J3KRU4;J3KSI2;J3QKM8	Q8WVD3;Q8WVD3-2
GMIP		0.50316	-0.510717	26.5948	26.4928	27.6125	26.9327	27.4597	27.8399	3	1	1	36.2	16	16	10.329	0.0070346	1.1399	1107900000	8	K7EQR5	K7EQR5
FOSB	Protein fosB	0.464719	-0.510045	25.4652	26.1665	26.5825	25.9415	26.6786	27.1243	4	4	4	17.8	17.8	17.8	35.927	0	9.9876	682510000	12	P53539;P53539-10;P53539-3;K7ERZ8;K7EKC1;P53539-7;P53539-4;P53539-8;P53539-5;P53539-2;K7EKA0;P53539-9;P53539-6	P53539;P53539-10;P53539-3;K7ERZ8;K7EKC1;P53539-7;P53539-4;P53539-8;P53539-5;P53539-2
AZU1	Azurocidin	0.37285	-0.509909	25.9083	27.5682	27.3867	27.0677	27.8575	27.4676	2	2	2	8	8	8	26.885	0.0044065	1.3082	1595500000	8	P20160	P20160
RER1	Protein RER1	0.472823	-0.509377	28.3025	28.1466	27.6247	27.7148	29.101	28.7862	6	6	6	28.1	28.1	28.1	22.958	0	58.402	2647000000	31	O15258;Q9P0H9;Q5T092;A0A0A0MR06;Q5T091;Q5T093	O15258;Q9P0H9;Q5T092;A0A0A0MR06;Q5T091
URI1	Unconventional prefoldin RPB5 interactor 1	0.333934	-0.509035	27.4628	28.8042	28.0381	27.6341	29.2311	28.9669	11	11	3	34.8	34.8	14.2	59.832	0	69.147	2751300000	47	O94763;O94763-3;O94763-2;I3NI51;I3L280;I3L2V7;I3L467;I3L130;I3L104	O94763;O94763-3;O94763-2
SGTB	Small glutamine-rich tetratricopeptide repeat-containing protein beta	0.332055	-0.508434	26.0002	25.5365	26.0898	25.7521	27.598	25.8016	5	5	5	18.8	18.8	18.8	33.429	0	4.8718	353830000	10	Q96EQ0;D6RFW1	Q96EQ0;D6RFW1
PICK1	PRKCA-binding protein	0.935697	-0.508317	25.8612	25.5785	26.1884	26.0288	26.4874	26.6369	4	4	4	10.6	10.6	10.6	46.6	0	3.2272	630960000	11	Q9NRD5;F6V107;Q9NRD5-2	Q9NRD5;F6V107;Q9NRD5-2
SGPP1	Sphingosine-1-phosphate phosphatase 1	0.565525	-0.508187	26.5601	25.5655	26.7484	26.4953	27.0195	26.8839	8	8	8	15.9	15.9	15.9	49.107	0	38.206	917410000	8	Q9BX95	Q9BX95
PARP10	Poly [ADP-ribose] polymerase 10	0.626813	-0.501078	26.1955	25.5117	26.3507	26.3962	27.0039	26.1611	9	9	9	11.9	11.9	11.9	110	0	26.494	731220000	16	Q53GL7;E9PK67;E9PNI7;E9PPE7;E9PM86;E9PSE7;E9PIA6;E9PIK9;E9PJI2;E9PPV8;E9PQQ6;F8W8G7	Q53GL7;E9PK67;E9PNI7;E9PPE7
KIAA1586	Uncharacterized protein KIAA1586	0.427919	-0.500976	26.1284	27.5631	27.6619	27.4878	27.7219	27.6466	4	4	4	7.1	7.1	7.1	86.686	0	3.626	1272500000	10	F5H2N6;Q9HCI6-2;Q9HCI6	F5H2N6;Q9HCI6-2;Q9HCI6
NUDT1	7,8-dihydro-8-oxoguanine triphosphatase	0.232897	-0.496538	27.6028	29.1334	28.9	27.8948	30.2748	28.9563	4	4	4	23.4	23.4	23.4	22.519	0	56.33	4018100000	22	P36639;P36639-4;P36639-3;P36639-2	P36639;P36639-4;P36639-3;P36639-2
HDAC3	Histone deacetylase 3	0.280419	-0.495288	29.6902	29.3727	27.5243	29.7957	29.077	29.2004	6	5	5	16.4	14.5	14.5	48.847	0	5.5182	5375000000	31	O15379;O15379-2;E7ESJ6	O15379;O15379-2
RECQL4	ATP-dependent DNA helicase Q4	0.877903	-0.494935	25.2026	24.5991	25.3724	25.6444	25.3193	25.6951	6	6	6	6	6	6	133.08	0	6.8328	315570000	16	O94761;A0A087WZ30;V9GYB6;A0A087X072;A0A087WTJ0	O94761;A0A087WZ30
SRSF7	Serine/arginine-rich splicing factor 7	0.707992	-0.4942	32.9202	32.5271	31.9072	33.155	32.9459	32.7362	13	13	3	42.9	42.9	8.8	27.366	0	64.506	56280000000	134	Q16629;Q16629-4;C9JAB2;H7BZZ6;H7C1N1	Q16629;Q16629-4;C9JAB2
ZC3H12D	Probable ribonuclease ZC3H12D	0.261972	-0.494073	24.5801	24.0314	23.0629	25.4253	24.4092	23.3221	5	5	5	12.3	12.3	12.3	58.077	0	6.9006	128290000	7	A2A288;B7ZBA4;A2A288-3;A2A288-4	A2A288
EMG1	Ribosomal RNA small subunit methyltransferase NEP1	0.824156	-0.493528	29.7091	29.8107	29.7688	29.7046	30.5319	30.5327	11	11	11	54.1	54.1	54.1	26.72	0	47.621	8502600000	69	Q92979;V9GYP5;A0A087WWQ2;A0A087WVM7	Q92979;V9GYP5;A0A087WWQ2;A0A087WVM7
TIMP1	Metalloproteinase inhibitor 1	0.532626	-0.493114	27.123	25.9035	26.8213	27.4621	26.9821	26.883	2	2	2	10.1	10.1	10.1	23.171	0	3.2422	900890000	9	P01033;Q5H9A7;Q5H9B4;Q5H9B5	P01033;Q5H9A7;Q5H9B4;Q5H9B5
LGALS9	Galectin-9	0.362374	-0.492697	30.1422	28.9204	30.8325	30.5402	30.5676	30.2654	5	5	3	14.9	14.9	8.7	39.518	0	7.6992	8534800000	21	O00182;O00182-2;J3QS92;F8W9W4;J3KSA0;J3KS82	O00182;O00182-2
PSMG3	Proteasome assembly chaperone 3	0.673434	-0.489625	26.9694	27.4406	26.9519	27.0616	27.729	28.0401	3	3	3	31.1	31.1	31.1	13.104	0	6.1329	1207400000	21	Q9BT73	Q9BT73
FAM103A1	RNMT-activating mini protein	0.90825	-0.486947	28.0362	27.7494	27.7946	27.8982	28.6854	28.4575	7	7	7	72.9	72.9	72.9	14.381	0	30.105	2105100000	29	Q9BTL3	Q9BTL3
HMGA2	High mobility group protein HMGI-C	0.34148	-0.484751	25.0966	26.6338	26.5277	25.9491	26.9703	26.793	3	3	3	41.3	41.3	41.3	11.832	0	11.011	619640000	7	P52926;F5H2U8;F5H2A4;P52926-2;F5H6H0;P52926-3;P52926-6;P52926-4;P52926-5	P52926;F5H2U8;F5H2A4;P52926-2;F5H6H0;P52926-3;P52926-6;P52926-4;P52926-5
MRPL53	39S ribosomal protein L53, mitochondrial	0.311502	-0.484079	26.723	27.4154	25.8806	26.6878	28.0642	26.7192	2	2	2	14.3	14.3	14.3	12.107	0	93.765	853310000	8	Q96EL3	Q96EL3
SF1		1.19143	-0.483694	25.735	25.3685	25.6733	25.7899	26.122	26.3159	4	3	1	28.9	21.7	11.7	18.639	0	5.493	497270000	13	H7C0N4	H7C0N4
ACBD5	Acyl-CoA-binding domain-containing protein 5	0.218274	-0.483638	23.8545	25.9689	26.4706	25.3153	26.0272	26.4024	3	3	3	6	6	6	60.091	0	10.4	464960000	17	Q5T8D3;Q5T8D3-3;B7Z2R7;Q5T8D3-4;Q5T8D3-2	Q5T8D3;Q5T8D3-3;B7Z2R7;Q5T8D3-4;Q5T8D3-2
BSCL2	Seipin	0.331157	-0.483407	25.1017	25.5957	25.1611	26.2887	26.4099	24.6101	2	2	2	8	8	8	44.392	0	21.433	513940000	20	Q96G97;F8W7Q8;Q96G97-3;H0YF20;E9PRU2;E9PIU3;H7BXM1;J3KQ12;Q96G97-4	Q96G97;F8W7Q8;Q96G97-3;H0YF20;E9PRU2;E9PIU3;H7BXM1;J3KQ12;Q96G97-4
CHD9	Chromodomain-helicase-DNA-binding protein 9	1.01088	-0.482388	24.6349	25.294	25.1607	25.3433	25.5096	25.6839	6	3	3	2.2	1.3	1.3	326.02	0	5.9518	253450000	11	Q3L8U1;Q3L8U1-2;Q3L8U1-3;H3BTW3;A0A087WU44;H3BRU9;H3BSP3	Q3L8U1;Q3L8U1-2;Q3L8U1-3;H3BTW3
FADD	FAS-associated death domain protein	0.399771	-0.482246	27.4301	26.5936	25.7172	27.3144	26.9609	26.9123	6	6	6	38.5	38.5	38.5	23.279	0	41.926	843570000	21	Q13158	Q13158
TRAPPC3	Trafficking protein particle complex subunit 3	1.21723	-0.479355	30.634	31.0036	30.5455	30.9738	31.2702	31.3772	9	9	9	40.6	40.6	40.6	20.274	0	17.666	16430000000	103	O43617;A0A087WWM0;O43617-2;A0A087WYS5;A6NKE1	O43617;A0A087WWM0;O43617-2;A0A087WYS5
RAB6B	Ras-related protein Rab-6B	1.31042	-0.478697	32.3383	32.135	31.9413	32.424	32.57	32.8566	8	2	2	40.9	13	13	23.461	0	2.7305	52632000000	60	Q9NRW1;Q9NRW1-2;J3KR73	Q9NRW1;Q9NRW1-2;J3KR73
MTG1	Mitochondrial ribosome-associated GTPase 1;Mitochondrial GTPase 1	0.509732	-0.47788	25.3569	25.2403	25.1733	25.4185	25.243	26.5426	3	3	3	8.7	8.7	8.7	37.236	0	4.921	232600000	9	Q9BT17;E7EVK2;U3KQ69;E9PI62;Q9BT17-2	Q9BT17;E7EVK2;U3KQ69;E9PI62;Q9BT17-2
RNPC3	RNA-binding protein 40	0.374848	-0.477578	26.0452	26.6494	27.5278	26.7591	27.8251	27.0709	10	10	10	22.4	22.4	22.4	58.574	0	12.57	1048800000	19	Q96LT9;Q96LT9-2;X6RLP6;H0YEB8;E9PPV2	Q96LT9;Q96LT9-2;X6RLP6
PPP1R14B	Protein phosphatase 1 regulatory subunit 14B	0.330367	-0.476302	25.7853	27.1472	26.9467	26.2751	27.5714	27.4617	3	3	3	34.7	34.7	34.7	15.911	0	23.588	1117900000	19	Q96C90	Q96C90
LENG1	Leukocyte receptor cluster member 1	0.682459	-0.475968	27.7493	27.3003	28.3104	28.2814	28.0404	28.466	8	8	8	30.7	30.7	30.7	30.529	0	33.907	2242600000	33	Q96BZ8	Q96BZ8
SRRM1	Serine/arginine repetitive matrix protein 1	0.269526	-0.475126	26.5965	27.9659	28.3774	27.2354	28.3775	28.7523	57	57	0	54.5	54.5	0	103.39	0	323.31	1694600000	19	A9Z1X7;Q8IYB3-2;E9PCT1;M0QXG5;M0R1E7	A9Z1X7;Q8IYB3-2;E9PCT1
PLBD2	Putative phospholipase B-like 2;Putative phospholipase B-like 2 32 kDa form;Putative phospholipase B-like 2 45 kDa form	0.49657	-0.47417	28.4367	28.2803	28.1107	29.5485	28.2229	28.4788	9	9	9	17.5	17.5	17.5	65.471	0	21.427	2839600000	33	Q8NHP8;Q8NHP8-2	Q8NHP8;Q8NHP8-2
MLF2	Myeloid leukemia factor 2	0.693524	-0.473674	27.2304	26.4065	27.1542	27.5767	27.5641	27.0713	6	6	6	29.4	29.4	29.4	28.147	0	15.785	1238200000	24	Q15773;F5H0Y3;F5H7L5;F5H800	Q15773
LRCH3	Leucine-rich repeat and calponin homology domain-containing protein 3	0.518154	-0.473072	26.3464	25.4635	25.3052	26.5763	26.1987	25.7593	4	4	4	8.1	8.1	8.1	86.082	0	7.2954	485900000	21	Q96II8;Q96II8-3;Q96II8-4;Q96II8-2;E9PD99;F8WFB5	Q96II8;Q96II8-3;Q96II8-4;Q96II8-2;E9PD99;F8WFB5
RTN4	Reticulon-4;Reticulon	0.455107	-0.468995	30.8515	30.7838	29.6141	30.5415	31.1968	30.9181	13	13	13	18.8	18.8	18.8	129.93	0	323.31	13655000000	59	Q9NQC3;Q9NQC3-5;Q9NQC3-2;F8W914;Q9NQC3-4;Q9NQC3-6;H7C106;Q9NQC3-3	Q9NQC3;Q9NQC3-5;Q9NQC3-2;F8W914;Q9NQC3-4;Q9NQC3-6
TTN	Titin	0.954198	-0.468301	30.6976	31.2231	30.8761	31.0621	31.5384	31.6012	16	16	16	0.6	0.6	0.6	3816	0	2.9306	15529000000	24	Q8WZ42;A0A0A0MTS7;Q8WZ42-11;Q8WZ42-4;Q8WZ42-7;Q8WZ42-2;Q8WZ42-8;Q8WZ42-13;Q8WZ42-12;Q8WZ42-5;A0A0A0MRA3;Q8WZ42-3;Q8WZ42-10;Q8WZ42-9	Q8WZ42;A0A0A0MTS7;Q8WZ42-11;Q8WZ42-4;Q8WZ42-7;Q8WZ42-2;Q8WZ42-8;Q8WZ42-13;Q8WZ42-12;Q8WZ42-5;A0A0A0MRA3;Q8WZ42-3;Q8WZ42-10;Q8WZ42-9
PRMT7	Protein arginine N-methyltransferase 7	0.541489	-0.467984	26.4482	25.9351	27.1393	27.0129	27.2231	26.6906	5	5	5	6.8	6.8	6.8	78.458	0	20.316	783740000	21	Q9NVM4;H3BNC0;Q9NVM4-4;Q9NVM4-3;Q9NVM4-2;H3BPZ8	Q9NVM4;H3BNC0;Q9NVM4-4;Q9NVM4-3;Q9NVM4-2
SPTY2D1	Protein SPT2 homolog	0.158686	-0.462248	30.3513	29.1728	29.5752	28.1698	30.6642	31.6522	12	12	12	23.6	23.6	23.6	75.598	0	8.3032	8497400000	23	Q68D10;Q68D10-2;Q68D10-3	Q68D10;Q68D10-2;Q68D10-3
INPP1	Inositol polyphosphate 1-phosphatase	0.347692	-0.460539	24.5591	26.103	26.2089	26.1705	26.2582	25.8239	4	4	4	15	15	15	43.998	0	82.553	408730000	11	P49441;C9J173;B8ZZF6;E7ET59;E7EUX4;E7ENF2	P49441;C9J173;B8ZZF6;E7ET59;E7EUX4;E7ENF2
SLC39A7	Zinc transporter SLC39A7	0.516607	-0.460526	28.5736	29.3444	28.9519	28.8289	29.4856	29.9371	2	2	2	4.9	4.9	4.9	50.117	0	24.062	6323700000	60	Q92504;A2AAT0;A0A087WTX2	Q92504;A2AAT0;A0A087WTX2
JAGN1	Protein jagunal homolog 1	0.407448	-0.45779	28.323	26.8924	28.0554	28.5067	27.87	28.2676	2	2	2	13.1	13.1	13.1	21.125	0	45.982	1866400000	31	Q8N5M9;A0A087WY88	Q8N5M9;A0A087WY88
HPDL	4-hydroxyphenylpyruvate dioxygenase-like protein	0.333886	-0.457514	26.0917	27.1226	27.3103	26.4622	27.7662	27.6686	5	5	5	21.8	21.8	21.8	39.385	0	58.496	1453500000	23	Q96IR7	Q96IR7
MPV17	Protein Mpv17	0.683797	-0.456292	27.4782	26.6659	26.9774	27.7761	27.134	27.5803	2	2	2	20	20	20	18.628	0	37.064	1161400000	8	B5MC53;B5MCF8;P39210;G5E9F5;C9J473;A8MPV4;H0Y6M5;E7EX18	B5MC53;B5MCF8;P39210;G5E9F5;C9J473;A8MPV4;H0Y6M5;E7EX18
NCKIPSD	NCK-interacting protein with SH3 domain	0.370836	-0.454641	28.2062	26.6003	27.9815	28.0806	27.8528	28.2185	13	13	13	19.7	19.7	19.7	78.959	0	58.967	1830500000	52	Q9NZQ3;Q9NZQ3-3;Q9NZQ3-4;Q9NZQ3-2;Q9NZQ3-5;C9JSC3;H7C2K2;H7C0T9;C9JMQ4;F8WCR8;C9JC20	Q9NZQ3;Q9NZQ3-3;Q9NZQ3-4;Q9NZQ3-2;Q9NZQ3-5;C9JSC3
BRIX1	Ribosome biogenesis protein BRX1 homolog	0.825783	-0.454168	30.3202	30.5077	30.0107	30.3426	31.0602	30.7983	18	18	18	56.4	56.4	56.4	41.401	0	211.48	10845000000	110	Q8TDN6	Q8TDN6
MAP4K1	Mitogen-activated protein kinase kinase kinase kinase 1;Mitogen-activated protein kinase kinase kinase kinase	0.668253	-0.453527	25.9819	25.3144	25.2536	25.8418	26.3639	25.7047	5	5	5	7.3	7.3	7.3	91.295	0	4.7462	598580000	13	Q92918;K7ER95;Q92918-2;K7EJS6;K7EKT6	Q92918;K7ER95;Q92918-2;K7EJS6
NFYA	Nuclear transcription factor Y subunit alpha	0.201741	-0.45321	26.5037	27.437	27.6274	26.0566	28.4823	28.3889	3	3	3	15.3	15.3	15.3	36.876	0	133.84	2091100000	21	P23511;P23511-2	P23511;P23511-2
GAN	Gigaxonin	0.537644	-0.453004	25.6842	25.5688	26.4892	26.2808	26.0132	26.8072	5	5	5	9.4	9.4	9.4	67.638	0	23.551	530580000	16	Q9H2C0	Q9H2C0
EIF3J	Eukaryotic translation initiation factor 3 subunit J	0.337843	-0.452922	31.1832	31.8852	31.9919	31.158	32.5648	32.6962	15	15	15	53.5	53.5	53.5	29.062	0	323.31	31648000000	134	O75822;O75822-2;O75822-3;H0YGJ7;H0YLP3	O75822;O75822-2;O75822-3
PEF1	Peflin	1.12439	-0.452356	28.7948	29.0167	28.534	29.059	29.4831	29.1605	5	5	5	15.1	15.1	15.1	30.381	0	5.1781	4798600000	29	Q9UBV8	Q9UBV8
NDUFS6	NADH dehydrogenase [ubiquinone] iron-sulfur protein 6, mitochondrial	0.44327	-0.452197	26.9173	27.435	25.9658	27.0594	27.3002	27.315	3	3	3	32.3	32.3	32.3	13.711	0	3.6391	1131400000	9	O75380;D6RBT3	O75380;D6RBT3
PSMB10	Proteasome subunit beta type-10	1.46341	-0.451896	29.032	29.0456	28.865	29.4115	29.6696	29.2172	5	5	5	18.3	18.3	18.3	28.936	0	242.43	4450600000	23	P40306;J3QQN1;J3QL48	P40306;J3QQN1
SOD1	Superoxide dismutase [Cu-Zn]	1.14815	-0.450417	33.0472	32.8319	33.0344	33.0821	33.624	33.5588	12	12	12	55.8	55.8	55.8	15.936	0	323.31	79692000000	183	P00441;H7BYH4	P00441;H7BYH4
KLHL36	Kelch-like protein 36	0.27644	-0.450324	24.406	25.4294	24.6251	24.1199	25.8773	25.8143	5	5	5	11.2	11.2	11.2	69.895	0	8.0354	364580000	14	Q8N4N3;Q8N4N3-2;H3BQW5;H3BPB9;H3BQE9	Q8N4N3;Q8N4N3-2
MBP	Myelin basic protein	0.520065	-0.44949	25.4434	26.3438	26.6298	26.3666	26.5896	26.8093	5	5	5	34.5	34.5	34.5	33.117	0	129.63	743250000	10	P02686;J3QQK6;P02686-2;J3KS94;P02686-5;P02686-4;P02686-3;J3KT34;F5H7N4;F8WEU6;E9PNZ1;E9PMR5;H0YF02;E9PKX9;H0YEA2;J3QL64;J3QKL5;A8MZH3;H7BYR8;P02686-6;E9PLU9;J3QKN5;E9PLQ9;E9PSE2;E9PQE7;E9PJ72	P02686;J3QQK6;P02686-2;J3KS94
IVNS1ABP	Influenza virus NS1A-binding protein	0.358201	-0.448421	27.1849	26.478	27.649	26.7676	28.0233	27.8663	3	3	3	7	7	7	71.729	0	8.3953	1253700000	11	Q9Y6Y0	Q9Y6Y0
TFPT	TCF3 fusion partner	0.610185	-0.447548	25.2583	24.1721	24.9757	25.3116	25.2841	25.1529	5	5	5	29.2	29.2	29.2	28.278	0	10.865	262860000	7	P0C1Z6;G5E9B5;A0A0G2JP55;A8MTQ3	P0C1Z6;G5E9B5
MRPL30	39S ribosomal protein L30, mitochondrial	0.184804	-0.447274	26.0321	26.8853	26.0391	25.0133	27.7558	27.5292	3	3	3	18	18	18	18.546	0	3.504	716290000	12	Q8TCC3;B8ZZV5;Q8TCC3-3;Q8TCC3-2	Q8TCC3;B8ZZV5;Q8TCC3-3;Q8TCC3-2
LCMT1	Leucine carboxyl methyltransferase 1	0.574037	-0.446236	27.8188	27.4503	26.685	27.8763	27.8316	27.5848	7	7	7	24	24	24	38.379	0	33.558	1408500000	42	Q9UIC8;Q9UIC8-2;Q9UIC8-3;I3L4A2;I3L2E3;I3L2Q8;I3L537	Q9UIC8;Q9UIC8-2;Q9UIC8-3;I3L4A2
RPL28	60S ribosomal protein L28	1.12271	-0.444835	32.1589	31.8054	31.9505	32.1289	32.663	32.4574	9	9	9	55.5	55.5	55.5	15.747	0	17.142	37516000000	107	P46779;H0YKD8;P46779-2;P46779-3;H0YMF4;P46779-4;P46779-5;H0YLP6	P46779;H0YKD8;P46779-2;P46779-3;H0YMF4;P46779-4;P46779-5;H0YLP6
SVIP	Small VCP/p97-interacting protein	0.108743	-0.443743	23.0546	27.2119	27.457	25.6183	26.7542	26.6823	2	2	2	44.2	44.2	44.2	8.4426	0	18.845	612060000	9	Q8NHG7	Q8NHG7
GMEB1	Glucocorticoid modulatory element-binding protein 1	0.427034	-0.442258	26.9982	27.2392	27.8342	27.069	28.2078	28.1216	8	8	8	23.1	23.1	23.1	61.327	0	5.8099	1545500000	15	Q9Y692-2;Q9Y692	Q9Y692-2;Q9Y692
C10orf54	Platelet receptor Gi24	0.21367	-0.439998	23.412	25.7712	25.7597	25.7285	25.2962	25.2382	3	3	3	15.1	15.1	15.1	33.908	0	5.3334	302110000	9	Q9H7M9;R4GNB4	Q9H7M9
STAMBPL1	AMSH-like protease	0.849965	-0.43924	25.5785	25.4337	25.785	25.6333	26.3775	26.1041	7	7	7	19.3	19.3	19.3	49.783	0	20.724	426710000	15	Q96FJ0;Q96FJ0-2;B3KR00	Q96FJ0;Q96FJ0-2
RBM15B	Putative RNA-binding protein 15B	0.616918	-0.438322	26.7784	27.1807	27.3935	27.9581	27.0603	27.6491	9	7	7	10.8	8.8	8.8	97.204	0	6.5614	1253700000	14	Q8NDT2;Q8NDT2-2	Q8NDT2;Q8NDT2-2
SPN	Leukosialin	0.524504	-0.437668	30.5033	31.1694	31.7156	31.3503	31.685	31.666	11	11	11	42.2	42.2	42.2	40.321	0	153.05	21357000000	45	P16150;C9JUK7	P16150;C9JUK7
FCGR2A;FCGR2C	Low affinity immunoglobulin gamma Fc region receptor II-a;Low affinity immunoglobulin gamma Fc region receptor II-c	0.314186	-0.436743	26.7633	26.9952	28.0364	27.6355	27.0235	28.4462	4	4	4	20.2	20.2	20.2	35	0	23.719	1128700000	11	P12318;P12318-2;P31995;H0YGT0;V9GY55;P31995-2;P31994-2;P31994;V9GY83;A0A087WXE5;P31995-4;P31995-3;P31994-3	P12318;P12318-2;P31995;H0YGT0;V9GY55;P31995-2
GK;GK3P	Glycerol kinase;Putative glycerol kinase 3	0.366701	-0.434786	28.2356	29.4791	29.613	29.0978	29.6649	29.8694	14	14	12	29	29	25	61.244	0	19.274	4558900000	37	P32189;P32189-1;P32189-4;P32189-2;Q14409;A6NP46;F8WC39;H7C2A0;F8WDA9;F8WBI8;F8WF44	P32189;P32189-1;P32189-4;P32189-2;Q14409
C10orf12	Uncharacterized protein C10orf12	0.162163	-0.432801	25.0184	26.0103	27.6449	25.4834	27.7203	26.7684	6	6	6	6.7	6.7	6.7	137.22	0	8.7047	608910000	8	Q8N655	Q8N655
RMI2	RecQ-mediated genome instability protein 2	0.196337	-0.430205	26.0335	27.0943	27.7125	28.7406	26.8005	26.5898	3	3	3	22.4	22.4	22.4	15.865	0	9.6875	823350000	12	Q96E14;I3L2E0	Q96E14;I3L2E0
BUD31	Protein BUD31 homolog	0.46985	-0.427691	28.9911	29.7685	29.2115	29.1303	30.1898	29.9341	4	4	4	34.7	34.7	34.7	17	0	135.78	7096600000	44	P41223;P41223-2;C9JNV2;F8WCN7;C9JCD9	P41223;P41223-2;C9JNV2
PKMYT1	Membrane-associated tyrosine- and threonine-specific cdc2-inhibitory kinase	1.38937	-0.425876	26.691	26.8606	26.885	27.1252	27.496	27.093	8	8	8	22.6	22.6	22.6	54.521	0	79.754	1174800000	32	Q99640;Q99640-4;Q99640-3;A6NHV6;B4DZM6;Q99640-2;I3L4K3;I3L3P0;I3L136;I3L1H7	Q99640;Q99640-4;Q99640-3;A6NHV6;B4DZM6;Q99640-2
B2M		0.403954	-0.424781	31.0028	29.8064	31.249	31.0947	31.1098	31.128	4	1	1	56.3	18.3	18.3	8.4984	0.0055927	1.2262	14682000000	44	H0YLF3	H0YLF3
SSSCA1	Sjoegren syndrome/scleroderma autoantigen 1	0.466457	-0.424112	27.286	26.5109	27.6351	27.9753	27.2713	27.4577	4	4	4	25.6	25.6	25.6	21.474	0	71.035	1563600000	20	O60232;H0YEB6;E9PK41;G3V1B8;H0YEK1	O60232;H0YEB6;E9PK41;G3V1B8
BCL2L11	Bcl-2-like protein 11	0.222756	-0.423516	25.597	26.2832	23.8332	25.5885	25.9232	25.4723	3	3	3	16.7	16.7	16.7	22.171	0	7.2598	368010000	9	O43521;O43521-12;O43521-3;O43521-2;O43521-4;O43521-8;C9J417;O43521-6;O43521-9;O43521-7;O43521-5;O43521-11;O43521-10;O43521-14;O43521-19	O43521;O43521-12;O43521-3;O43521-2;O43521-4;O43521-8
TNFAIP8	Tumor necrosis factor alpha-induced protein 8	0.709781	-0.423475	29.22	29.0177	29	28.9833	29.8361	29.6887	5	5	5	36.2	36.2	36.2	21.877	0	135.36	4511600000	22	O95379-3;O95379-2;D6RCM8;O95379;O95379-4;E5RIJ3	O95379-3;O95379-2;D6RCM8;O95379;O95379-4
PLA2G15	Group XV phospholipase A2	0.150022	-0.423058	26.6125	30.0284	29.3656	28.8883	29.1454	29.2419	5	5	5	15.5	15.5	15.5	46.657	0	11.199	3601300000	6	Q8NCC3;H3BMU8;H3BM47;B4DJW4;H3BPT3;Q8NCC3-2;B4DPU0	Q8NCC3;H3BMU8
ZCCHC7	Zinc finger CCHC domain-containing protein 7	0.709134	-0.421818	24.8823	25.1372	25.5612	25.2624	25.6905	25.8932	2	2	2	4.8	4.8	4.8	63.052	0	2.8333	331010000	13	Q8N3Z6	Q8N3Z6
AGAP2	Arf-GAP with GTPase, ANK repeat and PH domain-containing protein 2	1.60999	-0.421753	28.377	28.303	28.0336	28.5893	28.7774	28.6122	14	14	14	21.8	21.8	21.8	90.536	0	71.021	2819500000	59	Q99490-2;Q99490;J3KNM6;F8VVT9;H0YHB1	Q99490-2;Q99490;J3KNM6;F8VVT9
PPP1R11	Protein phosphatase 1 regulatory subunit 11	0.498377	-0.421444	25.9827	26.8033	26.8822	26.6374	26.8751	27.42	5	5	5	60.3	60.3	60.3	13.952	0	82.787	934450000	25	O60927;Q5SRK2	O60927
HDAC7	Histone deacetylase 7;Histone deacetylase	0.234693	-0.421432	25.9971	28.1291	27.58	27.2029	28.2211	27.5464	10	10	9	12	12	11.2	102.93	0	12.16	1868300000	11	Q8WUI4;J3KPH8;Q8WUI4-3;Q8WUI4-4;Q8WUI4-7;Q8WUI4-6;Q8WUI4-5;Q8WUI4-8;Q8WUI4-10;H0YH91;Q8WUI4-9;Q8WUI4-2;A0A087WYQ4;H0YI15;H0YI41;F8VWY3;C9JEB6;Q9UKV0-6;C9JF80;C9JAH2	Q8WUI4;J3KPH8;Q8WUI4-3;Q8WUI4-4;Q8WUI4-7;Q8WUI4-6;Q8WUI4-5;Q8WUI4-8;Q8WUI4-10;H0YH91;Q8WUI4-9;Q8WUI4-2
RBMX	RNA-binding motif protein, X chromosome;RNA-binding motif protein, X chromosome, N-terminally processed	1.04336	-0.420339	32.2804	32.376	32.818	33.0647	32.7478	32.9229	29	29	3	61.4	61.4	7.4	42.331	0	323.31	51737000000	227	P38159;P38159-2;H3BT71;H0Y6E7;H3BR27;P38159-3;H3BNC1	P38159;P38159-2;H3BT71;H0Y6E7
RTN3	Reticulon-3	0.286068	-0.420307	30.1511	31.3342	31.4339	30.5443	31.8871	31.7487	6	6	6	6.9	6.9	6.9	112.61	0	78.765	17748000000	33	O95197;O95197-7;O95197-2;O95197-3;O95197-4;O95197-5	O95197;O95197-7;O95197-2;O95197-3;O95197-4
ITGAL	Integrin alpha-L	0.242665	-0.417961	25.0949	23.7574	26.0998	25.3182	25.4569	25.431	3	3	3	2.5	2.5	2.5	128.77	0.00014828	2.21	227330000	5	P20701;P20701-3;P20701-2;H3BSV1;B4E021	P20701;P20701-3;P20701-2
KIAA1467;DKFZp762C0813	Uncharacterized protein KIAA1467	0.310676	-0.417882	24.2429	24.3727	24.5422	23.9769	24.6096	25.8248	2	2	2	6.4	6.4	6.4	67.038	0	9.2472	166040000	11	A2RU67;Q69YM1	A2RU67;Q69YM1
SPG7	Paraplegin	0.314108	-0.41671	25.3054	26.9778	26.4419	26.2754	26.642	27.0579	10	10	10	14.6	14.6	14.6	88.234	0	10.222	689700000	21	Q9UQ90;Q9UQ90-2;H3BTY6;H3BTR8;J3KRF6	Q9UQ90;Q9UQ90-2
LAIR1	Leukocyte-associated immunoglobulin-like receptor 1	0.649811	-0.414218	26.9506	27.6402	27.7117	27.5376	28.0102	27.9973	4	4	4	20.2	20.2	20.2	31.412	0	12.846	1816300000	12	Q6GTX8;A0A0G2JNK8;A0A0G2JMI0;A0A0G2JNU6;A0A0G2JQ50;A0A0G2JP18;A0A0G2JLV7;Q6GTX8-3;Q6GTX8-2;A0A0G2JM94;A8MZ84;D3YTC8;Q6GTX8-4;F8WC07;Q6ISS4;A0A087X1V4;C9JFQ0;C9IZB2;A0A0G2JLQ0;A0A0G2JMC3;A0A0G2JN10;W4VSQ5;A0A0G2JMB1;A0A0G2JPH6;Q6ISS4-2	Q6GTX8;A0A0G2JNK8;A0A0G2JMI0;A0A0G2JNU6;A0A0G2JQ50;A0A0G2JP18;A0A0G2JLV7;Q6GTX8-3;Q6GTX8-2;A0A0G2JM94;A8MZ84;D3YTC8;Q6GTX8-4;F8WC07
TCIRG1	V-type proton ATPase 116 kDa subunit a isoform 3	1.47416	-0.414191	27.4182	27.2494	27.4826	27.6344	28.0074	27.751	10	10	10	14.2	14.2	14.2	92.967	0	10.023	2069200000	29	Q13488;Q13488-2;E9PMC5;E9PM12;E9PNA6;H0YCE3;H0YEL3	Q13488;Q13488-2
ISOC2	Isochorismatase domain-containing protein 2, mitochondrial	0.153784	-0.412718	26.9413	28.9205	26.3101	26.6481	27.9783	28.7836	2	2	2	17.1	17.1	17.1	22.337	0	108.42	1594600000	14	Q96AB3;Q96AB3-3;Q96AB3-2;K7ENV7;K7EKW4	Q96AB3;Q96AB3-3;Q96AB3-2;K7ENV7;K7EKW4
CRTC3	CREB-regulated transcription coactivator 3	0.85333	-0.411761	25.537	26.0766	25.3668	25.9399	26.1174	26.1584	5	5	5	14.7	14.7	14.7	66.958	0	8.0847	540230000	9	Q6UUV7;Q6UUV7-3;H0YK33	Q6UUV7;Q6UUV7-3
MYO5C	Unconventional myosin-Vc	0.700886	-0.411112	28.7772	29.0229	29.4485	29.1593	29.785	29.5376	5	5	5	2.8	2.8	2.8	202.81	0.0071486	1.1163	4308300000	12	Q9NQX4	Q9NQX4
		0.397471	-0.411068	29.4315	30.1868	30.2476	29.6704	30.7749	30.6539	11	11	0	11.7	11.7	0	92.386	0	14.999	8806100000	60	E9PSI1;G3V1B9;E9PNW2;E9PQ80;H0YI89;E9PQI5	E9PSI1
TUBA1B;TUBA1A;TUBA3C;TUBA3E	Tubulin alpha-1B chain;Tubulin alpha-1A chain;Tubulin alpha-3C/D chain;Tubulin alpha-3E chain	0.987657	-0.411029	35.4427	35.7527	35.7993	35.7794	36.3276	36.1207	28	28	1	61.6	61.6	4.7	50.151	0	323.31	495430000000	600	P68363;Q71U36;Q71U36-2;P68363-2;Q13748;Q13748-2;Q6PEY2	P68363;Q71U36;Q71U36-2;P68363-2;Q13748;Q13748-2;Q6PEY2
NIPSNAP3A	Protein NipSnap homolog 3A	0.246914	-0.409262	29.1207	29.3784	29.5707	28.4837	30.3302	30.4837	10	10	10	44.9	44.9	44.9	28.466	0	84.534	6665100000	76	Q9UFN0;Q9BS92;F2Z3L7	Q9UFN0
IPO5		0.61019	-0.40899	30.3848	29.6017	29.4748	30.2879	30.3606	30.0398	7	1	1	56	13.7	13.7	20.487	0	6.2818	10281000000	82	H0Y3V4	H0Y3V4
LAMP1	Lysosome-associated membrane glycoprotein 1	0.382406	-0.408263	30.925	31.8392	31.8935	31.3233	32.3401	32.219	9	9	9	18.9	18.9	18.9	44.882	0	197.42	25564000000	59	P11279;P11279-2	P11279;P11279-2
BLOC1S2	Biogenesis of lysosome-related organelles complex 1 subunit 2	0.774068	-0.407895	28.7016	28.6198	29.0074	28.901	29.0519	29.5996	7	7	7	48.6	48.6	48.6	15.961	0	154.04	4293100000	31	Q6QNY1;J3QRU7;Q6QNY1-2;A0A087X1N6	Q6QNY1;J3QRU7;Q6QNY1-2
CCDC90B	Coiled-coil domain-containing protein 90B, mitochondrial	0.134267	-0.407211	26.7488	29.3555	28.7476	27.1067	29.5554	29.4114	8	8	3	40.6	40.6	13.8	29.505	0	58.278	2899600000	28	Q9GZT6;Q9GZT6-2;H0YF06;Q9GZT6-3;J3KN19;E9PPJ7	Q9GZT6;Q9GZT6-2;H0YF06;Q9GZT6-3;J3KN19
C20orf24	Uncharacterized protein C20orf24	0.228111	-0.406843	26.4238	26.7467	27.9727	26.4262	27.9244	28.0131	2	2	2	18.2	18.2	18.2	15.487	0.00015267	2.6426	1845700000	19	Q9BUV8;Q9BUV8-4;Q9BUV8-3;Q9BUV8-2;Q9BUV8-5	Q9BUV8;Q9BUV8-4;Q9BUV8-3;Q9BUV8-2;Q9BUV8-5
CCDC88B	Coiled-coil domain-containing protein 88B	0.539969	-0.40609	27.3885	27.5682	28.031	27.5368	28.4275	28.2417	18	17	17	15.5	15	15	164.81	0	18.377	2031300000	32	A6NC98;A6NC98-4;A6NC98-2;A6NC98-3;A6NC98-5;H7BY33;A6NC98-6	A6NC98;A6NC98-4;A6NC98-2
INO80	DNA helicase INO80	1.0265	-0.406044	26.7893	27.017	27.3714	27.3134	27.5531	27.5293	10	10	10	8.1	8.1	8.1	176.75	0	10.956	1192400000	32	Q9ULG1;H0YMN5	Q9ULG1;H0YMN5
PDE4DIP	Myomegalin	0.200552	-0.405689	26.0886	25.9114	27.2274	26.4913	28.0872	25.8659	12	11	2	5.2	4.9	0.7	265.08	0	8.3778	497850000	12	Q5VU43;A0A087WVF8;A0A0A0MRM0;A0A0A0MRM1;A0A087WX83;A0A075B749;Q5VU43-3;Q5VU43-4;A0A0A0MRL8;A0A0A0MRL9;Q5VU43-6;Q5VU43-7;H0YCH7	Q5VU43;A0A087WVF8;A0A0A0MRM0;A0A0A0MRM1;A0A087WX83;A0A075B749;Q5VU43-3;Q5VU43-4;A0A0A0MRL8;A0A0A0MRL9;Q5VU43-6;Q5VU43-7
CTIF	CBP80/20-dependent translation initiation factor	0.840822	-0.403035	27.5835	27.5975	28.0377	27.8147	28.3399	28.2732	11	11	1	23.6	23.6	2.7	67.586	0	19.531	1866600000	30	O43310;K7EK08	O43310
CRLF3	Cytokine receptor-like factor 3	2.47193	-0.402387	28.8091	28.6307	28.7767	29.0895	29.2053	29.1289	10	10	1	25.6	25.6	3.4	49.765	0	42.539	3991800000	56	Q8IUI8;J3KST8;J3QLS9	Q8IUI8
TMED3	Transmembrane emp24 domain-containing protein 3	0.961235	-0.401903	29.0157	28.6529	29.3036	29.3533	29.3258	29.4989	4	4	4	14.3	14.3	14.3	24.777	0	14.285	4906500000	19	Q9Y3Q3;G3V1J9;F5H4M7;Q9Y3Q3-2	Q9Y3Q3;G3V1J9;F5H4M7;Q9Y3Q3-2
NKAP	NF-kappa-B-activating protein	1.89434	-0.401889	26.8324	26.8591	27.1249	27.3253	27.3497	27.3472	8	8	5	20.2	20.2	15.2	47.138	0	20.088	1264000000	36	Q8N5F7	Q8N5F7
NEDD4	E3 ubiquitin-protein ligase NEDD4	0.84001	-0.401655	27.961	28.2121	28.0514	28.0949	28.5178	28.8168	11	11	7	16	16	11.7	104.22	0	26.614	2512400000	27	P46934-4;P46934;P46934-3;H0Y8X6;P46934-2;H0Y8H4;H0Y9L1;K7EKL1	P46934-4;P46934;P46934-3;H0Y8X6;P46934-2
RPL37A	60S ribosomal protein L37a	0.189361	-0.40059	30.0771	31.1954	30.4544	29.5026	31.8267	31.5995	4	4	4	41.3	41.3	41.3	10.275	0	56.758	14041000000	45	P61513;G5E9R3;C9J4Z3;Q6P4E4;E9PEL3;M0R0A1;M0R2L6	P61513;G5E9R3;C9J4Z3;Q6P4E4;E9PEL3;M0R0A1;M0R2L6
SCNM1	Sodium channel modifier 1	0.548426	-0.399089	28.0968	27.5323	27.4554	28.5861	27.7668	27.9289	7	7	7	37.8	37.8	37.8	25.949	0	13.978	1789900000	23	Q9BWG6;Q9BWG6-2;Q9BWG6-3	Q9BWG6;Q9BWG6-2;Q9BWG6-3
PPAPDC2	Presqualene diphosphate phosphatase	1.29644	-0.398242	24.549	24.7755	24.845	25.3134	24.9226	25.1282	5	5	5	17.6	17.6	17.6	32.193	0	5.3597	216150000	8	Q8IY26	Q8IY26
NUDT9	ADP-ribose pyrophosphatase, mitochondrial	0.33477	-0.396089	27.5281	28.4725	27.4674	27.5524	28.2987	28.8052	6	6	6	18.6	18.6	18.6	39.125	0	14.565	1977400000	32	Q9BW91;H7C386;Q9BW91-2;D6RAW2;D6R8Z6	Q9BW91;H7C386;Q9BW91-2;D6RAW2
DTNB	Dystrobrevin beta;Dystrobrevin	0.370059	-0.395305	25.1167	25.4537	25.2703	25.1346	26.539	25.353	4	4	4	9.3	9.3	9.3	71.355	0.00014808	2.1831	352290000	5	O60941;E9PEY4;E7EVB6;O60941-2;O60941-3;O60941-5;O60941-4;O60941-7;O60941-6;Q9Y4J8;F8WD22;E9PE76;E7ES64;M0R021;F8W9U0;M0QZ28;Q9Y4J8-8;Q9Y4J8-12;Q9Y4J8-6;Q9Y4J8-10;Q9Y4J8-11;Q9Y4J8-16;Q9Y4J8-5;Q9Y4J8-4;Q9Y4J8-3;Q9Y4J8-13;Q9Y4J8-2;Q9Y4J8-14;Q9Y4J8-15	O60941;E9PEY4;E7EVB6;O60941-2;O60941-3;O60941-5;O60941-4;O60941-7;O60941-6
ASCC2	Activating signal cointegrator 1 complex subunit 2	0.463433	-0.395035	27.7828	27.9776	28.1153	27.6438	28.6709	28.7462	10	10	10	17.6	17.6	17.6	86.359	0	42.236	2199400000	44	Q9H1I8;Q9H1I8-3;Q9H1I8-2;B1AH59;F2Z2W4;F8WAQ6;H7C3Y4	Q9H1I8;Q9H1I8-3;Q9H1I8-2
PDCD10	Programmed cell death protein 10	0.349613	-0.394289	30.1393	30.8134	30.7463	30.1308	31.3201	31.4311	11	11	11	67	67	67	24.701	0	29.589	13279000000	64	Q9BUL8;C9J5C3;C9J6F3;C9J363;C9JSA3;C9JND6;H7C5M9;C9J932;F8WDF3	Q9BUL8;C9J5C3;C9J6F3;C9J363;C9JSA3;C9JND6
ITFG2	Integrin-alpha FG-GAP repeat-containing protein 2	0.367783	-0.392949	26.1488	25.6683	26.887	26.1099	26.7423	27.0309	6	6	6	17	17	17	49.312	0	8.6178	665860000	22	Q969R8;H0YFM4;Q969R8-2	Q969R8
RRP36	Ribosomal RNA processing protein 36 homolog	0.431678	-0.391784	26.9118	28.0721	28.003	28.2497	27.9657	27.947	8	8	8	37.5	37.5	37.5	29.823	0	47.8	1818900000	29	Q96EU6;Q96EU6-2;U3KPZ9	Q96EU6;Q96EU6-2
NUCB1	Nucleobindin-1	0.388157	-0.39172	27.598	27.286	26.2835	27.5226	27.152	27.6682	7	7	7	23	23	23	53.879	0	7.5415	1021600000	11	Q02818;H7BZI1;C9JKZ2;C9JBD3;C9J3C1	Q02818;H7BZI1
POLA2	DNA polymerase alpha subunit B	0.152775	-0.391708	26.7972	29.4697	28.7405	27.6726	29.3416	29.1684	9	9	9	27.1	27.1	27.1	65.947	0	41.896	3031500000	28	Q14181;E9PIQ6;Q14181-2;H0YDR7	Q14181
TRAFD1	TRAF-type zinc finger domain-containing protein 1	0.688218	-0.389721	28.1708	27.3345	27.8541	28.2317	28.0119	28.285	8	8	8	21.3	21.3	21.3	64.84	0	36.315	2062700000	28	O14545;F8VNX8	O14545
VAMP8		0.121643	-0.389648	24.213	24.6573	26.8901	27.2939	24.7993	24.8361	3	1	1	44.6	28.4	28.4	8.6381	0.0084394	1.0541	468050000	7	C9JXZ5	C9JXZ5
SCOC	Short coiled-coil protein	0.282005	-0.388259	26.9709	25.4009	26.1022	26.2262	27.1827	26.2299	3	3	3	54.9	54.9	54.9	9.3544	0	119.64	557420000	9	A0A0C4DGB0;Q9UIL1;Q9UIL1-2;Q9UIL1-3	A0A0C4DGB0;Q9UIL1;Q9UIL1-2
CKS1B	Cyclin-dependent kinases regulatory subunit 1;Cyclin-dependent kinases regulatory subunit	0.355158	-0.387648	27.8209	29.2535	28.2119	28.7075	29.1185	28.6232	4	4	3	40.5	40.5	31.6	9.6601	0	5.406	3104000000	29	P61024;Q5T179;Q9BZU3	P61024;Q5T179
ACSF3	Acyl-CoA synthetase family member 3, mitochondrial	0.524877	-0.386276	27.7025	26.8957	27.7631	27.5362	28.0946	27.8894	11	11	11	21.2	21.2	21.2	64.129	0	13.737	1708000000	46	Q4G176;F5H5A1;F5H362;F5H755;H0YGC7;F5H2G6;F5H3B2;F5GX20;H0YH37;H0YGJ0	Q4G176;F5H5A1;F5H362;F5H755
MYD88	Myeloid differentiation primary response protein MyD88	0.791247	-0.384634	26.5803	25.9948	26.6633	26.898	26.6435	26.8508	6	6	6	24	24	24	33.233	0	18.818	797610000	21	Q99836;A0A0A0MS70;H0Y4G9;A0A0A0MST0;Q99836-5;Q99836-6;A0A0A0MSI9;Q99836-2;Q99836-4;Q99836-3	Q99836;A0A0A0MS70;H0Y4G9;A0A0A0MST0;Q99836-5;Q99836-6;A0A0A0MSI9;Q99836-2
STXBP5	Syntaxin-binding protein 5	0.454696	-0.383797	27.1475	28.1741	28.0532	27.8445	28.3246	28.3571	13	13	13	16.9	16.9	16.9	127.57	0	35.357	2093000000	29	Q5T5C0;Q5T5C0-2;Q5T5C0-3;Q5JRH0;Q3B794;H0Y332;Q9Y2K9;C9JPK3;C9K0E4;C9JCY1;C9JQS3;E9PFI2	Q5T5C0;Q5T5C0-2;Q5T5C0-3
RPP38	Ribonuclease P protein subunit p38	2.01429	-0.383694	27.6007	27.4484	27.398	27.9569	27.8763	27.7649	6	6	6	21.9	21.9	21.9	31.834	0	5.3611	1475900000	10	P78345;Q5VUC9;Q5VUC3	P78345
TSSC4	Protein TSSC4	0.32525	-0.383182	26.4444	26.9214	27.0397	28.0626	26.5851	26.9074	5	5	5	14.6	14.6	14.6	34.325	0	12.82	1205300000	16	Q9Y5U2;A6NCC9;E9PME3;C9JHT9;C9JJV1;Q9Y5U2-2;E9PL88;C9JDU0	Q9Y5U2;A6NCC9;E9PME3;C9JHT9;C9JJV1;Q9Y5U2-2
ALKBH4	Alpha-ketoglutarate-dependent dioxygenase alkB homolog 4	0.470966	-0.382128	25.4736	25.4184	25.7366	25.2724	26.4008	26.1018	6	6	6	21.9	21.9	21.9	33.837	0	5.1133	479180000	20	Q9NXW9	Q9NXW9
PCNT	Pericentrin	1.03105	-0.381107	26.295	26.4742	25.9823	26.7345	26.7231	26.4371	8	8	8	2.6	2.6	2.6	378.03	0	3.1537	708660000	14	O95613;O95613-2	O95613;O95613-2
EXOSC4	Exosome complex component RRP41	1.34018	-0.380234	29.572	29.3626	29.362	29.604	29.9915	29.8418	9	9	9	41.6	41.6	41.6	26.383	0	30.125	6459100000	64	Q9NPD3;E9PPI9;E9PI41	Q9NPD3
CIB1	Calcium and integrin-binding protein 1	0.34418	-0.380194	27.7281	26.7868	27.3302	28.3493	27.5426	27.0939	5	5	5	25.1	25.1	25.1	21.703	0	8.7094	1585500000	23	Q99828;Q99828-2	Q99828;Q99828-2
GTF3C3	General transcription factor 3C polypeptide 3	0.3321	-0.379718	27.6744	28.4564	28.6853	27.9357	29.0324	28.9872	13	13	13	19.9	19.9	19.9	101.27	0	74.538	3087600000	59	Q9Y5Q9;Q9Y5Q9-2;H7C0C0;F8WC64;H7BZV8	Q9Y5Q9;Q9Y5Q9-2
CLTB	Clathrin light chain B	0.186426	-0.379379	29.1062	29.786	30.2574	28.6955	30.7184	30.8739	7	6	6	34.1	30.8	30.8	23.181	0	191.56	8926700000	64	P09497-2;P09497;H0Y9Q6;D6RJD1	P09497-2;P09497
FBXL8	F-box/LRR-repeat protein 8	0.912059	-0.379319	25.9207	25.5894	25.7168	26.45	26.0227	25.892	5	5	5	19	19	19	40.516	0	17.304	507040000	13	Q96CD0;J3QRK9;J3QRE3;E5RFX2;E5RHS9;E5RIS0;E5RIE9;E5RH15	Q96CD0;J3QRK9
RSAD1	Radical S-adenosyl methionine domain-containing protein 1, mitochondrial	1.31133	-0.37671	27.2066	27.1705	27.4799	27.7319	27.479	27.7761	11	11	11	27.4	27.4	27.4	48.713	0	28.351	1526900000	43	Q9HA92;H0Y934;Q9HA92-2;H0Y9X4	Q9HA92
STARD3	StAR-related lipid transfer protein 3	0.551526	-0.376661	24.2869	24.6639	23.8752	24.5403	24.3773	25.0385	4	4	4	12.8	12.8	12.8	50.501	0	5.1679	161220000	10	Q14849;Q14849-2;Q14849-3;J3QLM1;C9J555;J3QRM3;J3KSH0;J3QRG8;J3KT87;J3QLA7;J3QLS1;J3QS10	Q14849;Q14849-2;Q14849-3;J3QLM1;C9J555
DDX60	Probable ATP-dependent RNA helicase DDX60	0.349389	-0.376298	27.1164	28.1089	27.972	27.4701	28.362	28.4941	15	15	14	10	10	9.2	197.85	0	28.085	1704200000	30	Q8IY21;H0Y8Z7	Q8IY21
DTNBP1	Dysbindin	0.393816	-0.376056	29.2774	29.0039	28.2784	28.9817	29.7717	28.9345	5	5	5	20.8	20.8	20.8	39.493	0	21.203	4470900000	13	Q96EV8;A6NFV8;Q96EV8-2;D6RCT8;A0A087WYP9;Q96EV8-3;D6RJC6;D6RID1	Q96EV8;A6NFV8;Q96EV8-2;D6RCT8;A0A087WYP9;Q96EV8-3
FAM20B	Glycosaminoglycan xylosylkinase	1.25236	-0.375994	27.2283	27.3134	27.3814	27.5432	27.9512	27.5567	6	6	6	17.8	17.8	17.8	46.432	0	22.921	1499900000	28	O75063;X6RH03	O75063
RNF113A	RING finger protein 113A	0.188208	-0.375648	27.1956	27.7687	28.6671	27.0024	28.7226	29.0334	9	9	9	32.9	32.9	32.9	38.787	0	89.924	2141900000	26	O15541	O15541
THEM6	Protein THEM6	0.466197	-0.375071	28.7761	28.1666	28.6883	29.4964	28.5629	28.697	8	8	8	32.2	32.2	32.2	23.865	0	7.5047	3331300000	37	Q8WUY1;H0YAR9	Q8WUY1
GMFB	Glia maturation factor beta	0.212399	-0.37505	28.5938	29.6251	29.2319	28.3087	30.2987	29.9686	6	5	5	50	43.7	43.7	16.713	0	107.77	5246700000	55	P60983;G3V4P8	P60983;G3V4P8
B2M	Beta-2-microglobulin;Beta-2-microglobulin form pI 5.3;Beta-2-microglobulin	0.328085	-0.374877	30.9221	30.272	31.7863	31.0464	31.4401	31.6186	4	4	1	33.6	33.6	10.9	13.714	0	47.586	19043000000	64	P61769;H0YL18;F5H6I0	P61769;H0YL18;F5H6I0
RABL2A;RABL2B	Rab-like protein 2A;Rab-like protein 2B	0.718986	-0.374008	26.7591	26.0202	26.0989	26.6967	26.7183	26.5853	3	3	3	13.5	13.5	13.5	26.186	0.00015175	2.5545	597820000	14	Q9UBK7-2;Q9UNT1-2;Q9UNT1;Q9UBK7;B7ZBD5;A8MXF6;Q9UNT1-3;Q9UBK7-3;F2Z3A9;F2Z2E5;F2Z2T3;F2Z3J7;E7EWW3;B7ZBD4	Q9UBK7-2;Q9UNT1-2;Q9UNT1;Q9UBK7;B7ZBD5;A8MXF6;Q9UNT1-3;Q9UBK7-3
TRA2B	Transformer-2 protein homolog beta	0.595792	-0.373125	30.8809	30.1453	30.773	31.2656	30.7112	30.9417	15	14	9	41	38.5	34.7	33.665	0	37.802	16181000000	87	P62995;P62995-3;H7BXF3;H7C2L4	P62995;P62995-3;H7BXF3
TSTD1	Thiosulfate sulfurtransferase/rhodanese-like domain-containing protein 1	0.322954	-0.372959	28.8698	27.9489	29.3946	29.5264	28.8086	28.9971	6	1	1	38.3	10.4	10.4	12.53	0.0012894	1.7615	4206500000	29	Q8NFU3;R4GNF9;Q8NFU3-2;Q8NFU3-3	Q8NFU3;R4GNF9;Q8NFU3-2;Q8NFU3-3
AGTRAP	Type-1 angiotensin II receptor-associated protein	0.478385	-0.370996	27.6152	27.9763	28.0103	27.6253	28.6464	28.4431	3	3	1	30.2	30.2	10.7	17.419	0	18.163	2428100000	23	Q6RW13;D6RB40;D6RBK6;X6R9H3;Q6RW13-4;Q6RW13-3;Q6RW13-5	Q6RW13
SYNGR2	Synaptogyrin-2	1.12257	-0.370292	30.1574	29.9375	30.3151	30.3206	30.701	30.4992	4	4	4	17	17	17	24.81	0	7.1317	10792000000	18	O43760;O43760-2;K7ELD9;K7ENG9;K7ELS8;K7EJ35	O43760;O43760-2;K7ELD9;K7ENG9;K7ELS8
AP1S1	AP-1 complex subunit sigma-1A	0.414319	-0.369333	27.7453	27.5981	28.2335	27.7369	28.8477	28.1003	4	3	3	31	26.6	26.6	18.733	0	47.439	2036200000	22	P61966;H7C1E4;P61966-2;Q96PC3;Q96PC3-4;B8ZZZ1;Q96PC3-3;Q96PC3-2	P61966;H7C1E4;P61966-2
MAFG	Transcription factor MafG	1.0523	-0.368498	27.6211	28.168	27.8927	28.1705	28.3179	28.2989	5	5	3	30.9	30.9	21	17.849	0	28.103	2277900000	15	O15525;I3L2F8	O15525
SMG6	Telomerase-binding protein EST1A	0.136695	-0.367805	28.202	25.4688	25.2443	26.1324	27.1166	26.7694	3	3	3	2.3	2.3	2.3	160.46	0	4.9768	775830000	6	Q86US8;Q86US8-3;K7ENH7;I3L3A9;I3L355;K7ELM2;K7EKV2;I3L176;I3L421;I3L1W8;Q86US8-2	Q86US8;Q86US8-3
ABHD17B	Alpha/beta hydrolase domain-containing protein 17B	0.252768	-0.367734	26.0198	25.9913	24.5918	25.4002	26.5331	25.7729	3	3	3	18.4	18.4	18.4	32.214	0	4.597	405410000	4	Q5VST6;Q5VST6-2	Q5VST6;Q5VST6-2
CRTAP	Cartilage-associated protein	0.875054	-0.366739	28.1579	28.0784	28.6147	28.5093	28.8454	28.5965	8	8	8	17.5	17.5	17.5	46.561	0	6.1387	2555900000	27	O75718;C9JP16	O75718;C9JP16
RAPGEF2	Rap guanine nucleotide exchange factor 2	0.205715	-0.366306	24.8276	24.8606	24.4569	24.8017	24.0759	26.3665	3	2	2	2.3	1.7	1.7	167.41	0.00058403	1.9861	185710000	3	Q9Y4G8;H0Y8H7	Q9Y4G8
RPL23	60S ribosomal protein L23	0.294911	-0.365656	31.9558	32.6673	31.5064	31.6662	32.8135	32.7469	9	9	9	62.1	62.1	62.1	14.865	0	92.385	45401000000	169	P62829;J3KT29;C9JD32;B9ZVP7;J3KTJ3;J3QQT9	P62829;J3KT29;C9JD32;B9ZVP7
ZNF740	Zinc finger protein 740	0.223052	-0.365631	25.5091	27.2978	27.052	26.3744	27.3839	27.1974	3	3	3	17.1	17.1	17.1	21.857	0	5.8109	824950000	18	Q8NDX6	Q8NDX6
IRF5	Interferon regulatory factor 5	0.245723	-0.365474	25.1453	25.8857	26.6518	25.5232	26.8789	26.3771	4	4	2	9.8	9.8	4.6	56.043	0	4.5276	520950000	11	Q13568;Q13568-5;Q13568-4;Q13568-3;Q13568-2;F8WDH6;C9JYP7;C9J7M2;C9JAU6;A0A087WWA0;C9JB67	Q13568;Q13568-5;Q13568-4;Q13568-3;Q13568-2;F8WDH6;C9JYP7;C9J7M2;C9JAU6;A0A087WWA0
DSTN	Destrin	0.272744	-0.365182	28.5247	29.3413	30.0746	29.0986	30.0733	29.8642	4	3	3	26.1	21.8	21.8	18.506	0	20.474	6157800000	29	P60981;F6RFD5;P60981-2	P60981;F6RFD5;P60981-2
SLC6A6	Sodium- and chloride-dependent taurine transporter;Transporter	0.66653	-0.365129	26.4542	25.7027	26.2115	26.2629	26.5997	26.6013	3	3	3	4.5	4.5	4.5	69.829	0.00043962	2.0528	602640000	14	P31641;A0A087WYN0;A0A087WY96;C9JPV1;P31641-2	P31641;A0A087WYN0;A0A087WY96;C9JPV1;P31641-2
ZBTB2	Zinc finger and BTB domain-containing protein 2	0.360165	-0.365001	24.812	25.431	26.0663	25.4247	26.1787	25.801	3	3	3	9.1	9.1	9.1	57.336	0	6.321	402360000	17	Q8N680	Q8N680
SNRPG;SNRPGP15	Small nuclear ribonucleoprotein G;Putative small nuclear ribonucleoprotein G-like protein 15	1.23812	-0.364681	29.7391	29.7936	29.5637	29.8273	30.2151	30.1481	4	4	4	35.5	35.5	35.5	8.496	0	6.0061	10544000000	46	P62308;A8MWD9;Q49AN9;F5H013;C9JVQ0	P62308;A8MWD9;Q49AN9;F5H013;C9JVQ0
TRA2A	Transformer-2 protein homolog alpha	0.626048	-0.364492	29.5448	28.7091	29.1702	29.3763	29.7052	29.436	14	8	8	32.3	22.7	22.7	32.688	0	31.999	6210800000	58	Q13595;Q13595-3;Q13595-4;Q13595-2;F8WEH2	Q13595;Q13595-3;Q13595-4
CREBBP	CREB-binding protein	0.368763	-0.364353	27.4549	28.1191	28.4013	27.7491	28.6585	28.6607	17	12	12	9.2	7.2	7.2	265.35	0	61.308	2063100000	41	Q92793;Q92793-2;I3L466;I3L3I5;I3L0Q1	Q92793;Q92793-2
NARS		0.173378	-0.363141	26.6222	28.8587	28.4561	27.5546	28.7693	28.7025	1	1	1	42.6	42.6	42.6	5.3351	0	123.74	2436600000	16	K7ENF0	K7ENF0
RHOXF2	Rhox homeobox family member 2	0.527287	-0.361673	28.985	29.3257	29.9609	29.7802	29.6208	29.9555	5	5	2	41	41	25.3	31.691	0	97.025	6796800000	53	Q9BQY4	Q9BQY4
SMYD4	SET and MYND domain-containing protein 4	0.522673	-0.36157	24.4177	23.879	24.4255	24.5012	24.2387	25.0671	2	2	2	2.7	2.7	2.7	89.224	0	3.2187	146690000	6	Q8IYR2;I3L496;I3L2P4;I3L428	Q8IYR2;I3L496;I3L2P4;I3L428
MINPP1	Multiple inositol polyphosphate phosphatase 1	0.197736	-0.360907	27.102	29.1301	28.9438	28.2648	29.2039	28.79	6	6	6	12.5	12.5	12.5	55.051	0	5.9431	2915200000	15	Q9UNW1;Q9UNW1-3;Q9UNW1-4;Q9UNW1-2	Q9UNW1;Q9UNW1-3;Q9UNW1-4;Q9UNW1-2
DSG1	Desmoglein-1	0.994887	-0.360554	27.8457	27.7887	27.9352	27.9434	28.5121	28.1957	9	9	9	10.7	10.7	10.7	113.75	0	33.863	3582800000	68	Q02413;Q02413-2	Q02413
GPATCH3	G patch domain-containing protein 3	0.49728	-0.360392	25.1708	25.2875	25.6091	25.1575	25.8748	26.1163	4	3	3	13.5	12.2	12.2	59.337	0.00014725	2.1111	525460000	8	Q96I76	Q96I76
NUMB	Protein numb homolog	0.151595	-0.360214	26.1599	27.511	25.5696	25.4584	27.1659	27.6969	5	5	5	12	12	12	70.803	0	11.24	730660000	17	P49757;P49757-3;P49757-2;P49757-4;P49757-8;P49757-7;P49757-6;P49757-5;G3V3R1;G3V4S6;G3V433;G3V3M5;G3V3Z8;P49757-9	P49757;P49757-3;P49757-2;P49757-4;P49757-8;P49757-7;P49757-6;P49757-5;G3V3R1
SNRPF	Small nuclear ribonucleoprotein F	0.646108	-0.359849	31.1923	30.4527	31.098	31.3998	31.3379	31.0849	4	4	4	48.8	48.8	48.8	9.7251	0	95.678	31634000000	209	P62306;A0A0B4J254;F8W0W6	P62306
S1PR4	Sphingosine 1-phosphate receptor 4	0.582747	-0.35979	26.1408	25.3929	26.2789	26.3139	26.2898	26.2884	3	3	3	11.7	11.7	11.7	41.623	0	6.2707	600890000	11	O95977	O95977
TMEM161B	Transmembrane protein 161B	0.682313	-0.357771	25.905	25.1866	25.2931	25.7877	25.6957	25.9746	5	5	5	11.3	11.3	11.3	55.481	0	11.987	406010000	9	Q8NDZ6;B7Z6T3;E9PCX5;D6RAK4;Q8NDZ6-2;D6RAR3;E9PFW6;B7Z6A5;D6RBE8;Q8NDZ6-3	Q8NDZ6;B7Z6T3;E9PCX5;D6RAK4;Q8NDZ6-2
DHTKD1	Probable 2-oxoglutarate dehydrogenase E1 component DHKTD1, mitochondrial	0.766876	-0.357762	25.2711	25.2413	24.6423	25.4114	25.2964	25.5202	3	3	3	4.4	4.4	4.4	103.08	0.00015172	2.5531	340430000	13	Q96HY7;H7C1J3;C9JWN1	Q96HY7;H7C1J3;C9JWN1
NPRL2	Nitrogen permease regulator 2-like protein	0.344403	-0.357481	24.3239	25.1922	25.7063	25.1558	25.6663	25.4727	4	4	4	12.9	12.9	12.9	43.658	0	3.0901	276200000	7	Q8WTW4;Q8WTW4-2	Q8WTW4;Q8WTW4-2
TMX4	Thioredoxin-related transmembrane protein 4	0.316058	-0.357437	28.0645	27.6252	28.3182	28.9285	27.5493	28.6024	8	8	8	27.2	27.2	27.2	38.952	0	64.101	2654700000	36	Q9H1E5;E9PIN7	Q9H1E5
CUTC	Copper homeostasis protein cutC homolog	0.231569	-0.356799	28.0333	29.5267	29.264	28.5147	29.6861	29.6935	3	3	3	15	15	15	29.341	0	32.116	5587900000	27	Q9NTM9;Q5TCZ7;A0A0B4J226	Q9NTM9;Q5TCZ7
MAN1A2	Mannosyl-oligosaccharide 1,2-alpha-mannosidase IB	0.987282	-0.356716	27.3988	27.545	27.7052	27.6473	28.1466	27.9252	7	7	7	14.8	14.8	14.8	73.003	0	8.7355	1484600000	25	O60476;H0Y7H1;H0Y543;Q5T9E3	O60476
YY2	Transcription factor YY2	0.120181	-0.356361	25.4714	26.3992	27.5503	25.0335	27.6791	27.7774	4	2	2	8.6	4.3	4.3	41.347	0.00015135	2.5156	811630000	10	O15391	O15391
COX5A	Cytochrome c oxidase subunit 5A, mitochondrial	0.401044	-0.355928	30.9773	31.3496	32.0019	31.372	32.1462	31.8784	6	6	6	41.3	41.3	41.3	16.762	0	136.33	26188000000	68	P20674;H3BRM5;H3BV69;H3BNX8	P20674;H3BRM5;H3BV69;H3BNX8
TMEM33	Transmembrane protein 33	0.819954	-0.355374	31.6212	31.8687	31.9535	31.8247	32.3008	32.3841	8	8	8	34.8	34.8	34.8	27.978	0	66.177	33671000000	107	P57088;D6RAA6;H0Y8N0;J3KN43;D6RBY2	P57088;D6RAA6;H0Y8N0
ATPIF1	ATPase inhibitor, mitochondrial	0.357402	-0.353579	26.0473	26.7115	27.0443	27.5181	26.5572	26.7884	1	1	1	18.3	18.3	18.3	6.5922	0	5.2662	537350000	7	Q9UII2-3	Q9UII2-3
CTSZ	Cathepsin Z	0.809248	-0.353202	27.4553	27.6868	27.921	27.7495	28.2529	28.1204	4	4	4	12.9	12.9	12.9	33.868	0	8.0901	2092000000	17	Q9UBR2	Q9UBR2
PKP1	Plakophilin-1	0.214399	-0.352804	26.5598	24.8327	25.6809	25.2738	26.6167	26.2413	3	3	3	4.6	4.6	4.6	82.86	0	82.41	498460000	9	Q13835;A0A087WYY6;Q13835-2	Q13835;A0A087WYY6;Q13835-2
PRDX4	Peroxiredoxin-4	0.779003	-0.352743	31.2875	31.6558	31.1889	31.5236	32.0288	31.6381	9	7	7	31	25.5	25.5	30.54	0	20.309	25495000000	76	Q13162;H7C3T4;A6NJJ0;A6NG45	Q13162;H7C3T4
CTSG	Cathepsin G	0.722894	-0.35208	30.6042	30.7449	31.0301	30.7956	31.4213	31.2185	8	8	8	26.7	26.7	26.7	28.837	0	68.791	18442000000	87	P08311	P08311
FDFT1	Squalene synthase	0.743783	-0.351651	29.9212	30.4938	30.3713	30.3647	30.8001	30.6765	12	12	12	40.8	40.8	40.8	48.115	0	258.63	11597000000	146	P37268;E9PNM1;P37268-2;P37268-4;P37268-3;P37268-5;E9PJG4;E9PS69	P37268;E9PNM1;P37268-2;P37268-4;P37268-3;P37268-5
MIEF1	Mitochondrial dynamics protein MID51	1.64637	-0.351455	28.323	28.2128	28.4842	28.8057	28.6401	28.6286	9	9	9	17.3	17.3	17.3	51.293	0	11.23	2822800000	29	Q9NQG6;B0QY95;Q9NQG6-2;B0QY94	Q9NQG6;B0QY95
SIRPB1	Signal-regulatory protein beta-1	0.335297	-0.351455	26.5916	25.7563	26.7294	27.0972	26.1027	26.9318	3	1	1	7.5	3.3	3.3	43.211	0	5.0915	735660000	10	O00241;H3BRP9;H3BV43;H3BML4;H9KV29;O00241-2	O00241;H3BRP9;H3BV43;H3BML4;H9KV29;O00241-2
COMMD6	COMM domain-containing protein 6	0.245489	-0.350582	25.9408	25.5109	27.0743	25.922	26.654	27.0016	4	4	4	50.6	50.6	50.6	9.638	0	53.524	685730000	22	Q7Z4G1;Q7Z4G1-2;B0QZ40;H7C607	Q7Z4G1;Q7Z4G1-2;B0QZ40
ALG3	Dol-P-Man:Man(5)GlcNAc(2)-PP-Dol alpha-1,3-mannosyltransferase	0.419096	-0.350285	26.7429	26.0307	25.8368	26.8811	26.6592	26.121	2	2	2	4.3	4.3	4.3	50.126	0	16.204	705970000	12	Q92685;H7C0X4;C9J7S5;Q92685-2	Q92685;H7C0X4;C9J7S5;Q92685-2
NIP7	60S ribosome subunit biogenesis protein NIP7 homolog	0.288774	-0.347466	28.6306	29.2166	27.7199	28.6428	29.3022	28.6646	6	6	6	36.1	36.1	36.1	20.462	0	20.734	3039600000	39	Q9Y221;Q9Y221-2;J3QLW7;J3QRD6;J3QRR4	Q9Y221;Q9Y221-2;J3QLW7
OPA3	Optic atrophy 3 protein	0.294902	-0.346327	26.3076	26.8545	27.4561	27.9017	26.8703	26.8852	5	5	5	35.2	35.2	35.2	19.996	0	29.547	920310000	13	Q9H6K4;B4DK77;Q9H6K4-2	Q9H6K4;B4DK77
CUTA	Protein CutA	0.556149	-0.346038	30.0536	30.4214	30.0844	30.0545	30.8947	30.6483	5	5	5	34.1	34.1	34.1	14.401	0	41.796	10373000000	40	C9IZG4;O60888-3;O60888;O60888-2;H0YDR4;C9IZQ5	C9IZG4;O60888-3;O60888;O60888-2
ACYP1	Acylphosphatase-1;Acylphosphatase	1.02693	-0.345869	28.5378	28.8505	28.7381	28.826	29.2725	29.0654	8	8	8	58.6	58.6	58.6	11.261	0	20.786	3612900000	41	P07311;G3V2U7;G3V3F8;G3V597;P07311-2	P07311;G3V2U7
QSOX1	Sulfhydryl oxidase 1	1.41867	-0.344877	27.0623	26.8442	27.2314	27.4186	27.3901	27.3639	6	6	6	7.9	7.9	7.9	82.577	0	14.534	1313600000	20	O00391;O00391-2;A8MXT8	O00391;O00391-2
KIF20A	Kinesin-like protein KIF20A	1.52491	-0.344785	27.2833	27.075	27.0277	27.3371	27.5253	27.5579	10	10	10	14.7	14.7	14.7	100.28	0	21.615	1119500000	31	O95235;O95235-2;D6R9E4;D6RBN1;H0YAC9	O95235;O95235-2
NPC2	Epididymal secretory protein E1	0.150987	-0.344252	28.2086	29.9917	30.4694	28.901	30.3863	30.4152	3	3	3	16.6	16.6	16.6	16.57	0	10.868	7059600000	20	P61916;J3KMY5;H0YIZ1;G3V3E8;E7EMS2;G3V3D1;G3V2V8;P61916-2	P61916;J3KMY5;H0YIZ1;G3V3E8;E7EMS2;G3V3D1
TMEM65	Transmembrane protein 65	0.326559	-0.343611	25.5105	25.981	25.6317	25.2464	26.5793	26.3283	4	4	4	20.8	20.8	20.8	25.498	0	5.6149	469440000	7	Q6PI78	Q6PI78
SREBF2	Sterol regulatory element-binding protein 2;Processed sterol regulatory element-binding protein 2	0.366854	-0.340665	26.947	27.4922	26.7448	27.3724	26.8674	27.9663	11	11	11	11.4	11.4	11.4	123.69	0	12.428	1352800000	27	Q12772;H0Y7E5;A0A087X1T2;G3V0I8;Q12772-2	Q12772
CLASRP	CLK4-associating serine/arginine rich protein	0.342196	-0.340443	27.2784	28.2708	27.3388	28.4586	27.5844	27.8663	6	6	6	12	12	12	77.16	0	5.6313	1496800000	11	Q8N2M8;F5H0Q6;A0A0A0MQS2;Q8N2M8-3;Q8N2M8-4;K7EKC9;K7EKR8;K7EP11;K7EM61	Q8N2M8;F5H0Q6;A0A0A0MQS2;Q8N2M8-3;Q8N2M8-4
ARHGAP17	Rho GTPase-activating protein 17	0.393275	-0.339614	29.0275	29.5798	29.6133	29.1692	30.2366	29.8336	20	20	20	33.5	33.5	33.5	87.608	0	94.34	5629600000	76	Q68EM7-2;Q68EM7;Q68EM7-6;Q68EM7-5;Q68EM7-4;Q68EM7-3;C9IZD3;Q68EM7-7;I3L4P0;I3L1S9;I3L4P6;I3L3P1;I3L4Y5;I3L460	Q68EM7-2;Q68EM7;Q68EM7-6;Q68EM7-5
TOM1	Target of Myb protein 1	0.173707	-0.339557	27.6023	29.0709	29.1594	27.868	29.5256	29.4577	11	11	11	30.1	30.1	30.1	53.818	0	103.49	4021000000	22	O60784;O60784-3;O60784-2;O60784-4;B0QY01;Q6UW50;H7BYN7;F8WAW7;F8WE29;F8WBB0;V9GZ68;V9GYF4;B0QY02;F8WB30	O60784;O60784-3;O60784-2;O60784-4;B0QY01
NEMF	Nuclear export mediator factor NEMF	0.52419	-0.338361	29.5225	29.7695	29.6663	29.4478	30.3323	30.1933	27	27	27	30.6	30.6	30.6	122.95	0	133.41	7675700000	138	O60524;O60524-4;O60524-5;O60524-3;G3V5V3;G3V4D9;O60524-2;G3V547	O60524;O60524-4;O60524-5;O60524-3;G3V5V3
REPIN1	Replication initiator 1	0.582158	-0.337013	28.2913	27.5233	28.0019	28.532	28.1327	28.1627	7	7	7	13.4	13.4	13.4	63.574	0	27.617	2382700000	34	Q9BWE0;Q9BWE0-4;C9JZE3;C9JYJ8;E7EVL6	Q9BWE0;Q9BWE0-4;C9JZE3;C9JYJ8
CCDC150	Coiled-coil domain-containing protein 150	0.12304	-0.336556	23.9162	26.003	27.2022	26.6006	25.7831	25.7473	3	3	3	3	3	3	128.76	0.0040055	1.332	1018600000	4	Q8NCX0;Q8NCX0-2;B8ZZI4;Q8NCX0-3;Q8NCX0-4	Q8NCX0;Q8NCX0-2;B8ZZI4;Q8NCX0-3
UBN2	Ubinuclein-2	0.27003	-0.336145	26.5516	25.8139	27.4547	26.6492	27.1617	27.0178	9	9	9	7.3	7.3	7.3	146.09	0	5.4617	964820000	11	Q6ZU65;Q6ZU65-2;H7C4P8	Q6ZU65;Q6ZU65-2
CEBPG	CCAAT/enhancer-binding protein gamma	0.24601	-0.336138	26.4235	27.7928	27.5928	27.0204	27.6311	28.166	4	4	4	50	50	50	16.408	0	50.476	1252600000	17	P53567	P53567
ITFG3	Protein ITFG3	0.466449	-0.334901	27.6113	27.0773	26.7677	27.1897	27.8383	27.433	6	6	6	14.1	14.1	14.1	59.659	0	45.782	1320600000	30	Q9H0X4;B4DGG1;Q9H0X4-2;C9JP72;C9J3Y6;C9IYB9;C9K0C5;C9J1M4;C9J8V3;C9JJN3;C9JR71;C9JTF7;H7C2U8;H7C3L6	Q9H0X4;B4DGG1;Q9H0X4-2;C9JP72;C9J3Y6;C9IYB9;C9K0C5
DPP7	Dipeptidyl peptidase 2	1.42504	-0.334709	30.6599	30.8271	30.8711	31.2436	31.1694	30.9493	14	14	14	40.7	40.7	40.7	54.341	0	187.17	16996000000	102	Q9UHL4;R4GMR2;R4GNE8;R4GMV4;R4GN05	Q9UHL4
COPE	Coatomer subunit epsilon	0.213773	-0.334693	29.9326	31.6418	30.8926	30.4541	31.5731	31.4438	14	14	14	62.3	62.3	62.3	34.482	0	179.82	18696000000	100	O14579;M0QXB4;A0A087X0I4;O14579-2;O14579-3;M0R061	O14579;M0QXB4;A0A087X0I4;O14579-2;O14579-3
SYNGR1	Synaptogyrin-1	0.231625	-0.334433	25.098	26.3389	26.6106	25.7051	26.666	26.6798	2	2	2	10.3	10.3	10.3	25.455	0	8.3539	733260000	12	O43759;O43759-2;B5MCD7;A2A283;F8WCE4;O43759-3	O43759;O43759-2;B5MCD7;A2A283;F8WCE4;O43759-3
THOC7;NIF3L1BP1	THO complex subunit 7 homolog	0.838155	-0.334232	28.7094	28.8757	28.6216	28.839	29.3999	28.9704	9	9	9	48	48	48	23.743	0	140.68	4080900000	77	Q6I9Y2;A0A024R341;H7C5E3;F8WF22	Q6I9Y2;A0A024R341
SF3B4	Splicing factor 3B subunit 4	0.195901	-0.333614	29.7605	30.7896	30.3624	29.483	31.3433	31.0871	7	7	7	24.1	24.1	24.1	44.385	0	287.17	13693000000	71	Q15427;Q5SZ64	Q15427
LUZP1	Leucine zipper protein 1	0.580389	-0.33326	28.5183	28.5638	28.8466	28.5091	29.2454	29.1739	27	27	27	32.9	32.9	32.9	120.27	0	271.23	3710800000	80	Q86V48;Q86V48-2;Q86V48-3;E5RFK8	Q86V48;Q86V48-2;Q86V48-3
TNFAIP2	Tumor necrosis factor alpha-induced protein 2	0.793207	-0.332832	30.0141	29.5305	29.3814	29.91	29.9981	30.0165	24	24	24	42.7	42.7	42.7	72.66	0	156.45	7801000000	127	Q03169;H0YLC0;H0YKR7;H0YL88;H0YKY9;H0YKI8	Q03169
ZNF106	Zinc finger protein 106	0.273513	-0.332527	25.317	26.1968	26.3016	25.5807	26.3643	26.8681	7	7	6	5.2	5.2	4.8	208.88	0	5.9665	406800000	13	Q9H2Y7;H3BNX5;H3BS99;A0A0C4DGM5;Q9H2Y7-2;H3BSS6;U3KQH7;H3BNJ4;H3BRD4	Q9H2Y7
PSMA3		0.379927	-0.33233	31.9298	31.8979	32.3909	31.7457	32.6827	32.7872	7	1	1	36.7	5.6	5.6	20.288	0.0038808	1.3703	39260000000	64	G3V4X5;H0YJ03	G3V4X5
TMEM128		0.579004	-0.33224	26.0139	26.757	26.5894	26.9438	26.547	26.8662	3	3	3	16.4	16.4	16.4	18.822	0	9.4878	891660000	20	D3DVS1;Q5BJH2	D3DVS1
PIH1D1	PIH1 domain-containing protein 1	0.172042	-0.33223	27.4542	28.0102	25.9901	27.7395	28.0368	26.6749	7	7	7	24.5	24.5	24.5	32.363	0	29.961	1705100000	20	Q9NWS0;M0R3A4;M0QYA2;M0R2P8;M0QYF4;M0QXD5;M0R028;M0QZM3;M0QZ61;M0QZZ1;M0R1R3;M0R3A8	Q9NWS0;M0R3A4;M0QYA2;M0R2P8;M0QYF4;M0QXD5
C19orf25	UPF0449 protein C19orf25	0.288098	-0.332039	25.9925	26.9282	27.2084	27.0363	27.5392	26.5497	4	4	4	57.6	57.6	57.6	12.878	0	29.437	1091600000	15	Q9UFG5;E7EP72;K7EK56;Q9UFG5-2;K7ER12;K7EQW1;A0A087WUU5;K7ELZ1	Q9UFG5;E7EP72;K7EK56;Q9UFG5-2
TYSND1	Peroxisomal leader peptide-processing protease;Peroxisomal leader peptide-processing protease, 15 kDa form;Peroxisomal leader peptide-processing protease, 45 kDa form	0.606121	-0.331561	27.5686	26.9563	27.7088	27.6053	27.734	27.8891	7	7	7	13.6	13.6	13.6	59.308	0	38.137	1539700000	33	Q2T9J0;Q2T9J0-2	Q2T9J0;Q2T9J0-2
PHF6	PHD finger protein 6	0.522438	-0.331313	30.9321	31.0244	31.2103	30.8668	31.7475	31.5463	8	8	8	27.7	27.7	27.7	41.29	0	214.22	21343000000	95	Q8IWS0;Q8IWS0-5;A0A0D9SGE8;Q8IWS0-3;Q5JRC6;Q8IWS0-2;Q8IWS0-4	Q8IWS0;Q8IWS0-5;A0A0D9SGE8;Q8IWS0-3;Q5JRC6
PRMT6	Protein arginine N-methyltransferase 6	0.386149	-0.331188	26.8379	26.8834	27.6477	26.9903	27.8374	27.5349	3	3	3	7.7	7.7	7.7	41.937	0	24.433	1315300000	25	Q96LA8;Q96LA8-2	Q96LA8;Q96LA8-2
M6PR	Cation-dependent mannose-6-phosphate receptor	0.75744	-0.331147	30.3223	30.0091	30.321	30.6781	30.7596	30.208	5	5	5	19.1	19.1	19.1	30.993	0	284.81	12169000000	44	P20645;F5GX30;H0YF90;F5GXE0;H0YGE9;F5GXU0;H0YGT2;F5H883	P20645;F5GX30;H0YF90
BCCIP	BRCA2 and CDKN1A-interacting protein	0.487815	-0.330942	29.5928	30.1176	30.1226	29.8206	30.6209	30.3843	12	12	4	46.5	46.5	11.8	35.979	0	49.741	7625800000	59	Q9P287;Q9P287-3;Q9P287-4	Q9P287;Q9P287-3;Q9P287-4
RBL2	Retinoblastoma-like protein 2	0.453832	-0.330592	26.0477	25.3076	26.1773	26.49	26.0486	25.9858	10	10	10	9.7	9.7	9.7	128.37	0	27.719	452240000	12	Q08999;A0A0A0MTM7;Q08999-2;F5H837;J3KSF7	Q08999;A0A0A0MTM7;Q08999-2;F5H837
SLC30A7	Zinc transporter 7	0.706381	-0.330017	28.7027	28.0655	28.6071	28.6577	28.928	28.7797	4	4	4	10.9	10.9	10.9	41.625	0	10.687	3619700000	26	Q8NEW0;H0Y362	Q8NEW0;H0Y362
MUL1	Mitochondrial ubiquitin ligase activator of NFKB 1	0.246572	-0.329915	27.2853	26.7004	26.7062	28.2056	26.8348	26.6413	6	6	6	22.7	22.7	22.7	39.8	0	5.8853	919580000	9	Q969V5	Q969V5
ARMC6	Armadillo repeat-containing protein 6	0.513583	-0.329311	28.8714	29.5561	29.5099	29.3525	29.9537	29.6192	11	11	11	26.1	26.1	26.1	54.141	0	65.033	5704300000	61	Q6NXE6;Q6NXE6-2;B4E1N1;F5H4P3;F5GWV0;F5H2X2;F5H2K4;F5H3X1;F5H052;H0YH65;F5GZP0;H0YGQ5;F5H6J3;F5H7V0;H0YGL0	Q6NXE6;Q6NXE6-2;B4E1N1;F5H4P3;F5GWV0
SMNDC1	Survival of motor neuron-related-splicing factor 30	0.282032	-0.329137	30.1605	30.7145	30.6298	29.9563	31.2825	31.2534	8	8	8	46.6	46.6	46.6	26.711	0	311.08	14668000000	89	O75940	O75940
RFT1	Protein RFT1 homolog	0.807223	-0.329043	29.0247	28.3838	28.7102	29.0869	29.0533	28.9655	9	9	9	14.2	14.2	14.2	60.335	0	26.54	4104800000	31	Q96AA3;B5MDE0;C9JP01	Q96AA3;B5MDE0
NFKBIB	NF-kappa-B inhibitor beta	0.518282	-0.328848	27.767	27.7121	28.1981	27.8016	28.6039	28.2581	5	5	5	21.3	21.3	21.3	37.771	0	14.161	2111800000	35	Q15653;I3L4X3;G5E9C2;Q15653-2;I3L1A4	Q15653;I3L4X3;G5E9C2;Q15653-2;I3L1A4
ACTR8	Actin-related protein 8	0.640832	-0.327965	26.3253	26.2034	25.9418	26.8527	26.1589	26.4428	6	6	6	10.3	10.3	10.3	70.483	0	5.5736	612040000	18	Q9H981;H0Y849;Q9H981-2;Q9H981-3	Q9H981;H0Y849;Q9H981-2;Q9H981-3
PLEK	Pleckstrin	0.184089	-0.327901	29.4717	30.9219	29.7409	29.3696	31.0595	30.6891	6	6	6	27.4	27.4	27.4	40.124	0	252.89	9021500000	34	P08567	P08567
RPP25L	Ribonuclease P protein subunit p25-like protein	0.164657	-0.327527	25.124	23.2449	24.0363	25.4893	23.9041	23.9944	4	4	4	30.7	30.7	30.7	17.631	0	5.2057	214520000	6	Q8N5L8	Q8N5L8
APOBEC3C	DNA dC->dU-editing enzyme APOBEC-3C	0.770016	-0.327349	30.3385	30.3377	30.0894	30.2326	30.8077	30.7073	7	6	6	39.5	33.2	33.2	22.826	0	41.795	10357000000	81	Q9NRW3	Q9NRW3
TGS1	Trimethylguanosine synthase	1.60667	-0.327023	26.3772	26.1541	26.1998	26.4773	26.5423	26.6926	7	7	7	9.8	9.8	9.8	96.619	0	4.9366	641950000	14	Q96RS0	Q96RS0
PPP1CA	Serine/threonine-protein phosphatase PP1-alpha catalytic subunit;Serine/threonine-protein phosphatase	0.328683	-0.32641	31.8197	32.6001	31.4513	31.8533	32.6329	32.3642	11	11	6	35.5	35.5	22.7	37.512	0	306.08	33763000000	127	P62136;P62136-2;E9PMD7;P62136-3;F5H1L6;F5H037	P62136;P62136-2;E9PMD7;P62136-3
RBMX		0.165064	-0.325799	30.4322	29.0676	31.0589	31.1738	29.6402	30.7221	18	1	1	57	6.1	6.1	28.745	0.00058574	2.0317	12423000000	72	H3BUY5	H3BUY5
CSNK1D;CSNK1E	Casein kinase I isoform delta	0.583918	-0.325466	28.4668	27.7885	27.732	28.3117	28.1911	28.4608	12	4	4	29.4	10.1	10.1	47.33	0	3.7768	2233700000	47	P48730;P48730-2;H7BYT1;H0Y645;J3QQI9;H0Y2N6;B4DLF1	P48730;P48730-2;H7BYT1;H0Y645;J3QQI9
SUV420H2	Histone-lysine N-methyltransferase SUV420H2	0.386377	-0.325096	23.1066	22.7263	23.134	23.2736	22.7656	23.9031	4	4	4	11.9	11.9	11.9	52.112	0.0025281	1.5191	82868000	8	Q86Y97;A0A0D9SF94	Q86Y97;A0A0D9SF94
MPDU1;HBEBP2BPA	Mannose-P-dolichol utilization defect 1 protein	0.197569	-0.324688	26.6664	28.3753	27.2421	26.9929	28.2296	28.0353	3	3	3	8.1	8.1	8.1	26.638	0	3.3978	1438600000	17	O75352;J3KSI4;I3L1D2;I3L4E0;J3QS48;I3L295;J3KT75;J3QW43;J3QRD5;Q9H3L2;Q1HDL3;A0A087WV81;O75352-2;I3L405;I3L261;J3KTK8;J3QQZ4	O75352;J3KSI4;I3L1D2;I3L4E0;J3QS48;I3L295;J3KT75;J3QW43;J3QRD5;Q9H3L2;Q1HDL3;A0A087WV81;O75352-2;I3L405;I3L261;J3KTK8;J3QQZ4
DOCK6	Dedicator of cytokinesis protein 6	1.09295	-0.324502	27.2819	26.9938	27.166	27.6278	27.5321	27.2552	11	10	10	6.8	6.4	6.4	229.56	0	10.449	1145400000	28	Q96HP0;K7ESB7;K7EP20;K7EKT0	Q96HP0
PRPF18	Pre-mRNA-splicing factor 18	0.337171	-0.324322	26.6252	27.2586	27.0282	26.6002	27.7346	27.5502	6	6	6	21.9	21.9	21.9	39.859	0	20.174	1195300000	28	Q99633;Q5T9P7;M0R3G1;Q5T9P8	Q99633;Q5T9P7;M0R3G1
AFF4	AF4/FMR2 family member 4	0.162298	-0.324134	25.7963	27.0424	27.842	28.1033	26.5754	26.9743	8	8	8	9.3	9.3	9.3	127.46	0	38.468	827260000	10	Q9UHB7;Q9UHB7-2;C9JCE0;Q9UHB7-3	Q9UHB7;Q9UHB7-2
PAK1IP1	p21-activated protein kinase-interacting protein 1	0.452302	-0.323095	29.4059	29.8959	29.2692	29.3742	30.172	29.9942	14	14	14	40.1	40.1	40.1	43.963	0	109.06	5930400000	74	Q9NWT1	Q9NWT1
DHRS13	Dehydrogenase/reductase SDR family member 13	0.63696	-0.321737	25.4013	25.2191	25.6333	25.3559	25.9778	25.8852	4	4	4	11.1	11.1	11.1	40.848	0	6.028	452210000	14	Q6UX07;Q6UX07-2;Q6UX07-3	Q6UX07;Q6UX07-2
RAB37	Ras-related protein Rab-37	0.689715	-0.320538	26.8131	27.1431	27.4994	27.5933	27.3377	27.4862	9	9	9	41.3	41.3	41.3	24.815	0	9.8349	1069400000	26	Q96AX2;B7Z3L0;Q96AX2-3;A8MZI4;Q96AX2-4;Q96AX2-2;A8MTC6;A8MSP2;Q9ULW5;Q9ULW5-2	Q96AX2;B7Z3L0;Q96AX2-3;A8MZI4;Q96AX2-4;Q96AX2-2;A8MTC6;A8MSP2
CORO1C	Coronin-1C;Coronin	0.205718	-0.320421	30.5472	31.1145	30.3702	29.9063	31.7494	31.3375	12	12	12	31.9	31.9	31.9	53.248	0	119.61	13508000000	69	Q9ULV4;Q9ULV4-2;Q9ULV4-3;B4E3S0;H0YHL7;F8W1H8;F8VUX3;F8VSA4;F8VRE9;F8VTT6;F8VVB7;F8VV53	Q9ULV4;Q9ULV4-2;Q9ULV4-3;B4E3S0
TMEM70	Transmembrane protein 70, mitochondrial	0.488095	-0.320034	28.0601	27.1123	27.7018	28.0333	27.9982	27.8027	6	6	6	28.1	28.1	28.1	28.969	0	9.1363	1806000000	21	Q9BUB7;Q9BUB7-2;D4PHA6;Q9BUB7-3	Q9BUB7;Q9BUB7-2
ZBTB9	Zinc finger and BTB domain-containing protein 9	1.2443	-0.319791	25.0827	25.0759	25.2616	25.6265	25.485	25.2681	3	3	3	7	7	7	50.602	0	3.5425	326490000	11	Q96C00;A0A087X1K1;A0A087X1Z5	Q96C00;A0A087X1K1
QPRT	Nicotinate-nucleotide pyrophosphorylase [carboxylating]	0.27968	-0.317993	28.1855	27.2432	27.8289	27.381	28.6266	28.204	6	6	6	21.5	21.5	21.5	30.845	0	8.2197	1781300000	30	Q15274;C9JCJ5	Q15274;C9JCJ5
MICAL3	Protein-methionine sulfoxide oxidase MICAL3	0.20267	-0.316956	25.6401	26.4646	27.0538	25.836	26.9833	27.2903	11	10	9	7.1	6.5	5.8	224.29	0	10.192	755310000	17	Q7RTP6;Q7RTP6-5;Q7RTP6-2;Q7RTP6-4;Q7RTP6-3;J3KSK6;E9PP85;C9J922;J3QLA3;J3QR21;O94851-2	Q7RTP6;Q7RTP6-5;Q7RTP6-2;Q7RTP6-4;Q7RTP6-3
TELO2	Telomere length regulation protein TEL2 homolog	0.446705	-0.315496	28.93	28.0118	28.2371	28.953	28.6395	28.5329	17	17	17	20.9	20.9	20.9	91.746	0	39.271	3235600000	64	Q9Y4R8;H3BRS3;H3BU45	Q9Y4R8;H3BRS3
ALG13	Putative bifunctional UDP-N-acetylglucosamine transferase and deubiquitinase ALG13	0.333657	-0.315464	25.4337	26.4125	26.6334	26.226	26.5591	26.6409	3	3	2	16	16	9.3	17.801	0.001978	1.5946	525800000	4	A0A096LP10;Q9NP73-2;Q9NP73;A0A096LNJ4;A0A087WX43;D6RE84;A0A087WTT9;A0A087WT15;A0A096LNL2	A0A096LP10;Q9NP73-2;Q9NP73;A0A096LNJ4;A0A087WX43;D6RE84;A0A087WTT9
KIAA2013	Uncharacterized protein KIAA2013	0.315812	-0.315032	27.8108	28.032	28.3298	27.6162	28.6964	28.805	10	10	10	17.8	17.8	17.8	69.156	0	17.829	2363100000	42	Q8IYS2;Q8IYS2-2;A0A0G2JP75	Q8IYS2;Q8IYS2-2;A0A0G2JP75
CKS2	Cyclin-dependent kinases regulatory subunit 2	0.393029	-0.314344	27.6728	26.8561	26.6374	27.4841	27.4982	27.1271	3	2	2	45.6	36.7	36.7	9.8602	0	2.8579	1214600000	13	P33552	P33552
ARPC3	Actin-related protein 2/3 complex subunit 3	0.270332	-0.313899	30.2636	31.2178	31.5267	30.7992	31.4562	31.6944	6	6	6	33.1	33.1	33.1	20.546	0	101.7	19222000000	67	O15145;C9JZD1;F8VR50	O15145;C9JZD1;F8VR50
SNUPN	Snurportin-1	0.815381	-0.313728	26.9287	26.954	27.2814	27.0953	27.4822	27.5279	6	6	6	13.9	13.9	13.9	41.142	0	7.6081	1353200000	29	O95149;H3BRI5;H3BTA6;H3BSK1;H3BUB4;H3BQR0	O95149;H3BRI5;H3BTA6;H3BSK1;H3BUB4
EGR1	Early growth response protein 1	0.353812	-0.31285	25.3346	26.0382	26.5567	26.1307	26.4709	26.2665	4	4	4	7.9	7.9	7.9	57.506	0	6.7599	667050000	17	P18146;P11161;Q06889;Q06889-2;P11161-2	P18146
RAB1A	Ras-related protein Rab-1A	0.807416	-0.312416	32.6571	33.0307	32.8018	32.8589	33.2642	33.3038	15	15	7	77.1	77.1	38.5	22.677	0	323.31	61336000000	148	P62820;E7END7;P62820-2;P62820-3	P62820;E7END7;P62820-2;P62820-3
BRAT1	BRCA1-associated ATM activator 1	0.424147	-0.312384	27.4571	27.913	27.2796	27.4002	27.9214	28.2652	11	11	11	17.3	17.3	17.3	88.118	0	35.138	1800400000	37	Q6PJG6;Q6PJG6-2;Q6PJG6-3;F8WDN5	Q6PJG6
HDHD1	Pseudouridine-5-phosphatase	0.163823	-0.312021	26.5339	28.1799	27.1064	26.5298	28.1974	28.029	5	5	5	34.6	34.6	34.6	25.249	0	28.669	1656600000	39	Q08623;Q08623-4;E7EVH9;Q08623-3;Q08623-2	Q08623;Q08623-4;E7EVH9;Q08623-3;Q08623-2
CSNK1E	Casein kinase I isoform epsilon	0.457322	-0.311152	28.4516	27.7484	28.0536	28.1976	28.1711	28.8183	12	12	4	30	30	10.8	47.315	0	44.808	2468400000	47	P49674;B0QY35;B0QY34;B0QY36;H0Y5S9;H0Y682	P49674;B0QY35;B0QY34;B0QY36
SPRY2	Protein sprouty homolog 2	0.898878	-0.31112	25.1969	24.8036	25.0886	25.1381	25.5202	25.3641	4	4	4	15.9	15.9	15.9	34.688	0.00014916	2.3046	266790000	10	O43597;A0A0A0MTG9	O43597;A0A0A0MTG9
CIZ1	Cip1-interacting zinc finger protein	0.36812	-0.310928	26.5524	27.6499	27.2969	27.2426	27.4566	27.7328	10	10	10	15	15	15	100.04	0	77.274	1215900000	28	Q9ULV3;F5H2X7;Q9ULV3-5;H0Y5D5;Q9BTG3;Q5SYW2;Q9ULV3-3;Q9ULV3-4;Q9ULV3-2;F6VD24	Q9ULV3;F5H2X7;Q9ULV3-5;H0Y5D5;Q9BTG3;Q5SYW2;Q9ULV3-3;Q9ULV3-4;Q9ULV3-2
NSMAF	Protein FAN	1.23855	-0.310837	27.5642	27.5124	27.3712	27.714	27.9973	27.6689	10	10	10	14	14	14	104.37	0	19.209	1469400000	26	Q92636;Q92636-2	Q92636;Q92636-2
MRPL19	39S ribosomal protein L19, mitochondrial	0.554422	-0.310143	29.2121	28.4718	28.6976	29.0277	28.9526	29.3317	8	8	8	23.6	23.6	23.6	33.535	0	7.7161	4115600000	19	P49406;S4R3W9;A0A0A0MRF4;H7C2J0	P49406;S4R3W9;A0A0A0MRF4
NRROS	Negative regulator of reactive oxygen species	0.210152	-0.310083	27.0295	25.2496	26.4629	27.0076	26.3749	26.2898	5	5	5	6.9	6.9	6.9	76.365	0	6.6485	691440000	24	Q86YC3	Q86YC3
CEP152	Centrosomal protein of 152 kDa	0.445129	-0.309221	26.6697	26.4781	27.4126	27.0206	27.1412	27.3262	10	10	10	7.8	7.8	7.8	195.62	0	18.575	874160000	12	O94986;O94986-3;O94986-1;O94986-2;A0A075B719	O94986;O94986-3;O94986-1;O94986-2
NUDT6	Nucleoside diphosphate-linked moiety X motif 6	0.597213	-0.308722	25.2994	24.7913	25.3209	25.7522	25.2768	25.3088	5	5	5	17.4	17.4	17.4	35.678	0.0014294	1.724	299940000	6	P53370;H0Y9C0;E9PBZ9;P53370-2	P53370
PIP5K1A	Phosphatidylinositol 4-phosphate 5-kinase type-1 alpha	0.208419	-0.308063	25.9824	26.8579	25.9349	25.6032	27.1748	26.9213	10	10	2	20.5	20.5	5.9	58.118	0	12.008	595130000	20	Q99755-4;A6PW57;Q99755-3;Q99755;Q99755-2;O14986;A2A5X0;O14986-3;O14986-2;A6PW58	Q99755-4;A6PW57;Q99755-3;Q99755;Q99755-2
PTP4A2;PTP4A1	Protein tyrosine phosphatase type IVA 2;Protein tyrosine phosphatase type IVA 1	0.35338	-0.307626	27.2889	27.9969	27.7133	27.3867	28.1819	28.3533	6	6	6	31.7	31.7	31.7	19.127	0	9.7831	1767300000	14	Q12974;Q12974-3;Q12974-4;E9PMY3;E9PML8;E9PJC0;E9PRR9;Q12974-2;Q93096;A0A0D9SGK2;E9PL34	Q12974;Q12974-3;Q12974-4;E9PMY3;E9PML8;E9PJC0;E9PRR9;Q12974-2;Q93096
DUSP11	RNA/RNP complex-1-interacting phosphatase	0.285031	-0.30747	26.3761	26.9874	26.5591	26.1575	27.3656	27.3218	5	5	5	18.5	18.5	18.5	38.938	0	17.866	951430000	21	O75319;H7C0E6;C9JYA6;O75319-2	O75319
GRB10	Growth factor receptor-bound protein 10	0.25316	-0.30719	26.5819	26.1566	25.5128	26.9061	25.6783	26.5885	5	5	5	7.6	7.6	7.6	67.231	0	7.7712	643850000	16	Q13322;Q13322-2;Q13322-4;Q13322-3;C9JTW6	Q13322;Q13322-2;Q13322-4;Q13322-3
VPS28	Vacuolar protein sorting-associated protein 28 homolog	0.340306	-0.306945	29.0384	28.489	28.9775	29.7918	28.9163	28.7176	7	7	7	44.8	44.8	44.8	25.425	0	34.685	4253000000	41	Q9UK41;E9PM90;Q9UK41-2;E9PQR7;E9PR04;E9PLM9	Q9UK41;E9PM90;Q9UK41-2;E9PQR7
NEB	Nebulin	0.0673482	-0.306898	29.9814	27.4196	27.1338	25.8775	29.6297	29.9484	6	6	6	1.4	1.4	1.4	990.84	0.0036227	1.4261	3387300000	12	A0A087X1N7;P20929-3;P20929-2;P20929;P20929-4;H0Y786;H7BZD5	A0A087X1N7;P20929-3;P20929-2;P20929;P20929-4
PPP2R2D	Serine/threonine-protein phosphatase 2A 55 kDa regulatory subunit B delta isoform	0.254696	-0.305359	25.8815	27.2578	27.2221	27.0398	27.3695	26.8682	6	3	3	15.9	9.3	9.3	52.042	0.00015272	2.6528	1303400000	17	Q66LE6;H0YB06	Q66LE6;H0YB06
UBE2L3	Ubiquitin-conjugating enzyme E2 L3	0.360983	-0.305228	31.5918	32.249	32.3929	31.9117	32.7736	32.4641	10	10	4	65.6	65.6	38.3	17.861	0	307.06	34194000000	97	P68036;P68036-3;P68036-2	P68036;P68036-3;P68036-2
TOMM40L	Mitochondrial import receptor subunit TOM40B	0.498411	-0.304308	27.0913	27.0071	26.5911	26.7689	27.3772	27.4564	5	5	5	18.5	18.5	18.5	33.916	0	16.088	1187000000	21	Q969M1;Q969M1-2	Q969M1;Q969M1-2
PEG10	Retrotransposon-derived protein PEG10	0.223674	-0.303458	27.9575	28.815	29.0121	28.0596	29.3017	29.3337	8	1	1	25.2	3.4	3.4	36.965	0.0072766	1.1041	3639400000	45	Q86TG7-2;A0A087WZG9;B4DSP0	Q86TG7-2;A0A087WZG9;B4DSP0
MXRA7	Matrix-remodeling-associated protein 7	0.916104	-0.303423	28.436	28.1698	27.9136	28.4206	28.539	28.4701	3	3	1	23.5	23.5	6.5	17.493	0	312.75	2366000000	26	P84157-2;Q6ZR64;P84157-3;K7EQX8	P84157-2;Q6ZR64;P84157-3
TSTD1	Thiosulfate sulfurtransferase/rhodanese-like domain-containing protein 1	0.299754	-0.302893	28.5796	27.7622	28.9371	29.164	28.54	28.4834	6	6	1	37.7	37.7	11.5	13.189	0	12.941	3189400000	25	Q8NFU3-4	Q8NFU3-4
LAMP2	Lysosome-associated membrane glycoprotein 2	0.525734	-0.302807	30.5845	30.8916	31.0209	31.0363	31.552	30.8171	9	9	9	24.6	24.6	24.6	44.955	0	43.824	14648000000	66	P13473-2;P13473;P13473-3;H0YCG2	P13473-2;P13473;P13473-3;H0YCG2
RBBP4	Histone-binding protein RBBP4	0.362584	-0.302293	32.5818	33.347	33.095	32.7855	33.6397	33.5056	16	16	2	53.4	53.4	4.2	47.655	0	323.31	68543000000	204	Q09028;Q09028-3;H0YF10;H0YCT5;H0YDK2;H0YEU5;E9PNS6;E9PNS2;E9PIC4	Q09028;Q09028-3;H0YF10;H0YCT5;H0YDK2
FHL3	Four and a half LIM domains protein 3	0.33102	-0.302114	26.6707	26.866	27.6554	26.9434	27.4431	27.712	3	3	3	9.6	9.6	9.6	31.192	0	3.2336	1111700000	9	Q13643	Q13643
NSMCE2	E3 SUMO-protein ligase NSE2	0.31502	-0.301332	26.7617	27.8111	27.9962	27.751	27.7518	27.9701	4	4	4	21.5	21.5	21.5	27.932	0	87.152	1883400000	13	Q96MF7;E5RFJ1;E5RIM1;A0A087WTZ8;E5RHW9;H0YB96	Q96MF7;E5RFJ1;E5RIM1;A0A087WTZ8;E5RHW9
SLC39A14	Zinc transporter ZIP14	0.249462	-0.300776	24.9811	26.3078	25.8637	26.3201	25.4675	26.2674	3	3	3	6.9	6.9	6.9	54.212	0	6.009	464690000	13	Q15043;Q15043-2;Q15043-3;E5RFZ8;E5RGA7;E5RJ40;E5RJG5;E5RIP4;E5RFT1	Q15043;Q15043-2;Q15043-3;E5RFZ8;E5RGA7;E5RJ40;E5RJG5;E5RIP4
PRTN3	Myeloblastin	0.209741	-0.300669	27.6392	28.4441	26.9585	27.3551	28.5737	28.015	4	4	4	23.7	23.7	23.7	23.611	0	5.7379	2270100000	19	U3KPS2;P24158	U3KPS2;P24158
HDHD2	Haloacid dehalogenase-like hydrolase domain-containing protein 2	0.284962	-0.300023	27.838	28.8484	28.5472	28.1184	28.9166	29.0987	6	1	1	42	7.1	7.1	18.533	0.0011521	1.8271	2947700000	40	Q9H0R4-2	Q9H0R4-2
SLC2A3;SLC2A14	Solute carrier family 2, facilitated glucose transporter member 3;Solute carrier family 2, facilitated glucose transporter member 14	0.641889	-0.29862	30.3553	30.8251	30.9259	30.788	31.1822	31.032	8	8	8	15.9	15.9	15.9	53.924	0	208.54	16381000000	91	P11169;Q8TDB8;Q8TDB8-4;Q8TDB8-2;Q8TDB8-5;Q8TDB8-3;F5GYR5	P11169;Q8TDB8;Q8TDB8-4;Q8TDB8-2;Q8TDB8-5
PIBF1	Progesterone-induced-blocking factor 1	0.633955	-0.298248	27.9707	28.3652	28.585	28.3831	28.6847	28.7479	18	18	18	29.3	29.3	29.3	89.804	0	36.469	2389900000	45	Q8WXW3;A0A087WUI6;Q8WXW3-2;Q8WXW3-3	Q8WXW3;A0A087WUI6
TPT1P8	Putative translationally-controlled tumor protein-like protein TPT1P8	0.218335	-0.297944	28.8905	29.0185	28.5691	29.2478	29.9463	28.1779	2	1	1	7.2	7.2	7.2	15.994	0.0014306	1.7425	3785900000	29	Q9HAU6	Q9HAU6
ANKRD13D	Ankyrin repeat domain-containing protein 13D	0.402396	-0.297616	24.9153	25.731	25.0255	25.2756	25.8752	25.4138	8	7	7	16.2	14.2	14.2	68.171	0	12.226	354890000	15	Q6ZTN6-3;Q6ZTN6;Q6ZTN6-2;A0A087WYW0	Q6ZTN6-3;Q6ZTN6;Q6ZTN6-2
PFKFB3	6-phosphofructo-2-kinase/fructose-2,6-bisphosphatase 3;6-phosphofructo-2-kinase;Fructose-2,6-bisphosphatase	0.29626	-0.297349	26.256	27.1145	27.5373	26.9705	27.3443	27.485	11	10	9	24.2	22.3	20.4	59.608	0	12.798	1135400000	30	Q16875;Q5W015;Q5VX20;Q16875-3;Q16875-2;Q16875-4;F2Z2I2;H0Y483;Q9H178;F6XNB3;F6RAZ1	Q16875;Q5W015;Q5VX20;Q16875-3;Q16875-2;Q16875-4;F2Z2I2
RAD17	Cell cycle checkpoint protein RAD17	0.344672	-0.297127	27.0883	27.3775	27.7904	27.1977	28.2132	27.7367	6	6	6	10.4	10.4	10.4	77.054	0	7.4523	1347100000	16	O75943;A0A0G2JPT5;O75943-2;A0A0G2JNH5;A0A0G2JP78;O75943-3;O75943-4;H0Y9T7;A0A0G2JP31;D6RHU1;H0Y9J8;D6RAW6	O75943;A0A0G2JPT5;O75943-2;A0A0G2JNH5;A0A0G2JP78;O75943-3;O75943-4
ZZEF1	Zinc finger ZZ-type and EF-hand domain-containing protein 1	0.752861	-0.296427	26.6558	26.7565	26.6193	26.6615	26.9879	27.2714	15	15	15	6.4	6.4	6.4	331.07	0	13.468	880510000	20	O43149;O43149-3;I3L141;O43149-2	O43149
CTBP2	C-terminal-binding protein 2	0.32029	-0.296195	29.3173	30.0565	29.9523	29.5168	30.5499	30.148	10	8	8	26.7	23.4	23.4	48.944	0	54.565	7592900000	49	P56545;P56545-2;Q5SQP8;A0A087WYL1	P56545;P56545-2;Q5SQP8
PSMB3		0.429914	-0.296184	31.6227	32.3919	31.5806	31.9429	32.3971	32.1438	8	1	1	52.4	7.6	7.6	16.161	0.0049349	1.269	30004000000	82	A0A087WUL2	A0A087WUL2
PDF	Peptide deformylase, mitochondrial	1.02812	-0.296091	26.4077	26.2635	26.429	26.6491	26.4538	26.8855	4	4	4	14	14	14	27.013	0.00014925	2.3146	860240000	8	Q9HBH1	Q9HBH1
MMS22L	Protein MMS22-like	0.379629	-0.295891	26.3717	27.1836	26.85	26.6431	27.3323	27.3175	13	13	13	11.7	11.7	11.7	142.32	0	13.906	854700000	30	Q6ZRQ5;E2QRD4;H0Y8J1;H0YAJ2	Q6ZRQ5;E2QRD4
ATF6B	Cyclic AMP-dependent transcription factor ATF-6 beta;Processed cyclic AMP-dependent transcription factor ATF-6 beta	0.255113	-0.295815	26.8886	28.0329	28.0486	27.495	27.9884	28.3741	10	10	10	18.3	18.3	18.3	76.708	0	22.847	1939800000	29	Q99941;Q99941-2	Q99941;Q99941-2
SLC35A1	CMP-sialic acid transporter	0.180387	-0.295659	25.7567	24.6928	26.6046	25.5976	25.799	26.5444	3	3	3	10.4	10.4	10.4	36.778	0	8.8019	479810000	13	P78382;P78382-2;Q5W1L7;A0A087WVM1	P78382;P78382-2
AP1S2	AP-1 complex subunit sigma-2	0.18599	-0.295617	28.1995	28.3145	28.8674	28.2811	29.8925	28.0946	4	4	3	31.2	31.2	26.8	18.615	0	56.65	2804500000	23	P56377;H7BZG6;H0Y673;F6SFB5;A6NH01;A0A0D9SFP9;P56377-2	P56377;H7BZG6;H0Y673;F6SFB5;A6NH01;A0A0D9SFP9;P56377-2
C16orf58	RUS1 family protein C16orf58	0.637169	-0.295254	30.0926	29.5458	29.8003	30.2801	29.8378	30.2065	13	13	13	31.8	31.8	31.8	51.017	0	126.44	8895400000	103	Q96GQ5;H3BSM7;H3BR29;Q96GQ5-2;H3BTA0;H3BS97;I3L2V0	Q96GQ5;H3BSM7;H3BR29
CMC1	COX assembly mitochondrial protein homolog	0.119616	-0.295216	26.9795	26.5052	29.0021	26.8644	28.4144	28.0936	3	3	3	28.3	28.3	28.3	12.49	0.00015316	2.7032	1465700000	10	Q7Z7K0;C9JES7;H7C3D8	Q7Z7K0;C9JES7;H7C3D8
CHMP6	Charged multivesicular body protein 6	0.277105	-0.295151	27.4684	27.9925	27.8662	27.3219	28.2131	28.6775	4	4	4	19.9	19.9	19.9	23.485	0	27.27	1748700000	16	Q96FZ7;I3L3E4;I3L4A1;I3L4G8	Q96FZ7;I3L3E4;I3L4A1
SLC12A9	Solute carrier family 12 member 9	0.634716	-0.294922	25.7906	26.2187	25.8454	25.9338	26.4664	26.3391	7	7	7	11.1	11.1	11.1	96.109	0	7.9247	647780000	20	Q9BXP2;Q9BXP2-2;Q9BXP2-3;Q9BXP2-4;C9JBD8;C9J0I5;C9JMQ7	Q9BXP2;Q9BXP2-2;Q9BXP2-3;Q9BXP2-4
ORC5	Origin recognition complex subunit 5	0.277086	-0.294661	27.8478	28.6532	28.0607	27.7801	28.7689	28.8967	12	12	12	26.9	26.9	26.9	50.282	0	21.255	2659400000	45	O43913;O43913-2;G3V0H0	O43913;O43913-2
RBM23	Probable RNA-binding protein 23	0.277305	-0.294638	23.976	25.3266	24.5306	24.7969	24.6825	25.2377	5	3	3	14.6	9.3	9.3	48.73	0	4.5928	228180000	8	Q86U06;Q86U06-2;Q86U06-5;Q86U06-4;G3XAP0;Q86U06-3;G3V546;G3V225;G3V2B4	Q86U06;Q86U06-2;Q86U06-5;Q86U06-4;G3XAP0;Q86U06-3;G3V546
RAB28	Ras-related protein Rab-28	0.285116	-0.294577	25.4498	26.6371	26.2241	25.9484	26.7005	26.5457	6	6	6	34.4	34.4	34.4	24.841	0	77.581	541410000	21	P51157;P51157-3;P51157-2;H0Y9S6;H0Y9G4;H0Y927;Q8WVF3	P51157;P51157-3;P51157-2;H0Y9S6
FAM96A	MIP18 family protein FAM96A	0.234684	-0.294556	26.524	27.4569	26.9506	26.4986	27.9099	27.4067	3	3	3	25.6	25.6	25.6	18.355	0	11.424	1116900000	18	Q9H5X1;H0YKV4;Q9H5X1-2;H0YLH6	Q9H5X1;H0YKV4;Q9H5X1-2
USP8	Ubiquitin carboxyl-terminal hydrolase 8	0.354076	-0.292706	28.5555	29.0628	29.0518	28.5879	29.5522	29.4082	28	1	1	32.8	1.8	1.8	115.08	0	2.9638	4164800000	84	P40818-2	P40818-2
WDR54	WD repeat-containing protein 54	0.513757	-0.292433	25.491	25.3993	25.1831	25.1872	25.8482	25.9152	4	4	4	18.3	18.3	18.3	35.891	0	4.9085	398740000	13	Q9H977;B9A049;C9J016	Q9H977;B9A049;C9J016
CYBA	Cytochrome b-245 light chain	0.394388	-0.292146	26.569	26.8699	26.7024	26.5832	27.5873	26.8472	3	3	3	16.9	16.9	16.9	21.012	0.00072865	1.958	803240000	11	P13498;H3BR52;H3BPX1;H3BNP7	P13498
GNB1;GNB2	Guanine nucleotide-binding protein G(I)/G(S)/G(T) subunit beta-1	0.445476	-0.292013	30.6691	31.5389	31.2518	31.2208	31.6201	31.4949	9	3	2	26.5	12.1	7.9	37.377	0	165.61	19462000000	73	P62873;P62873-2;B1AKQ8;F6UT28;E7EP32;B3KVK2;P62879-2	P62873;P62873-2;B1AKQ8;F6UT28;E7EP32
NPAT	Protein NPAT	0.228335	-0.291863	25.7503	26.2733	26.8906	26.0057	26.4873	27.2968	7	7	7	7.2	7.2	7.2	154.29	0	6.4053	684710000	14	Q14207;H0YET3;E9PKJ1	Q14207
EIF4A1		0.464336	-0.29132	33.1399	33.5401	33.0341	33.0848	33.7874	33.7158	14	1	1	76.9	12.8	12.8	13.906	0.0037578	1.4059	86863000000	238	J3KTN0	J3KTN0
LPCAT3	Lysophospholipid acyltransferase 5	0.717275	-0.291182	30.5137	30.0303	30.3957	30.3976	30.6198	30.7958	8	8	8	22	22	22	56.034	0	323.31	11651000000	60	Q6P1A2;F5H0M4;Q6P1A2-2;F5GYT3;F5H680;F5H7K7;B7Z3N5	Q6P1A2;F5H0M4;Q6P1A2-2
GNB1L	Guanine nucleotide-binding protein subunit beta-like protein 1	0.589532	-0.290866	28.0888	27.9757	27.4304	27.9654	28.2579	28.1441	6	6	6	22.3	22.3	22.3	35.618	0	34.021	2120800000	31	Q9BYB4;Q9BYB4-2;C9JPQ6	Q9BYB4;Q9BYB4-2
SLC30A5	Zinc transporter 5	0.562684	-0.290301	26.3175	25.6596	26.3596	26.4101	26.4554	26.3421	5	5	5	8.4	8.4	8.4	84.046	0	11.7	707340000	20	Q8TAD4;Q9BY48;Q8TAD4-3;D6REM2;H0Y957;Q8TAD4-4;Q8TAD4-2	Q8TAD4;Q9BY48
AP2S1	AP-2 complex subunit sigma	0.31181	-0.289723	27.8726	28.3649	27.903	27.6852	28.8565	28.468	6	6	6	45.1	45.1	45.1	17.018	0	15.34	2009700000	37	P53680;M0R0N4;M0QYZ2;M0QZ21;X6R390;P53680-2;M0R1S0	P53680;M0R0N4;M0QYZ2;M0QZ21;X6R390;P53680-2
SLBP	Histone RNA hairpin-binding protein	0.581741	-0.289705	28.6924	29.2954	29.1861	29.2353	29.5915	29.2162	7	7	2	29.6	29.6	8.5	31.285	0	24.354	3907800000	41	Q14493;H0YAE8;E7EUV9;F8W8D3;Q14493-2	Q14493;H0YAE8;E7EUV9;F8W8D3;Q14493-2
WDR35	WD repeat-containing protein 35	0.329787	-0.288759	26.5536	27.173	26.8391	27.7271	27.0491	26.6558	5	5	5	5.5	5.5	5.5	133.55	0	11.652	922680000	10	Q9P2L0;Q9P2L0-2;F8WB94;H0Y6C0	Q9P2L0;Q9P2L0-2;F8WB94;H0Y6C0
CFAP99	Cilia- and flagella-associated protein 99	0.151931	-0.288183	27.1099	28.0818	26.2016	26.7375	28.2807	27.2396	3	3	3	5.9	5.9	5.9	74.944	0.0040072	1.3334	1283400000	5	A0A087WWY8;D6REC4	A0A087WWY8;D6REC4
SIGMAR1	Sigma non-opioid intracellular receptor 1	0.438408	-0.288155	29.7548	30.0342	29.2821	29.7288	30.3202	29.8866	4	4	4	17.9	17.9	17.9	25.127	0	7.8406	8311900000	36	Q99720;Q99720-3;Q99720-4;Q99720-5;Q99720-2;Q5T1J1	Q99720;Q99720-3;Q99720-4;Q99720-5;Q99720-2
COQ4	Ubiquinone biosynthesis protein COQ4 homolog, mitochondrial	0.271901	-0.287947	23.7254	24.1235	23.4432	23.309	24.5207	24.3262	2	2	2	10.9	10.9	10.9	29.657	0.0014267	1.7115	99357000	6	Q9Y3A0;Q9Y3A0-2	Q9Y3A0;Q9Y3A0-2
TRIM65	Tripartite motif-containing protein 65	0.452117	-0.287544	29.3816	29.3565	29.9779	29.4919	30.0389	30.0478	12	12	12	28.8	28.8	28.8	57.353	0	58.781	7086200000	76	Q6PJ69;H0YGS7;H0YG27;K7EM44;K7EJ59	Q6PJ69;H0YGS7;H0YG27
SLC27A3	Long-chain fatty acid transport protein 3	0.636899	-0.287195	26.8948	26.761	27.3136	27.0466	27.4257	27.3588	6	6	6	10.3	10.3	10.3	78.643	0	70.559	1020700000	19	Q5K4L6;X6R3N0;Q5K4L6-2;Q5K4L6-3;H7BZH4;H0YDP0	Q5K4L6;X6R3N0;Q5K4L6-2;Q5K4L6-3
RBM33	RNA-binding protein 33	0.835758	-0.286843	28.5646	28.9308	29.0465	29.0038	29.1945	29.204	14	14	14	20.2	20.2	20.2	129.98	0	55.113	4034400000	39	Q96EV2;H0Y3K4;H7C0H2;H7BXM6;H0Y3K3;A0A0C4DFS3;A8MTF7;Q96EV2-2	Q96EV2;H0Y3K4
C19orf43	Uncharacterized protein C19orf43	0.212307	-0.286351	28.5059	29.978	29.8052	29.2425	30.0289	29.8768	3	3	3	30.1	30.1	30.1	18.419	0	12.861	8041300000	47	Q9BQ61;K7ELS0;K7ERU7;K7EN60	Q9BQ61
AMBRA1	Activating molecule in BECN1-regulated autophagy protein 1	0.213602	-0.286332	25.8805	25.4845	27.0453	25.9738	26.5928	26.7027	8	8	8	10.2	10.2	10.2	142.51	0	42.758	683760000	26	Q9C0C7;A0A075B6T1;Q9C0C7-4;Q9C0C7-2;Q9C0C7-3;Q9C0C7-5;Q9C0C7-6;H0YE34	Q9C0C7;A0A075B6T1;Q9C0C7-4;Q9C0C7-2;Q9C0C7-3;Q9C0C7-5;Q9C0C7-6
TSEN34	tRNA-splicing endonuclease subunit Sen34	0.138062	-0.286187	25.2643	26.7844	24.4958	25.1617	26.4328	25.8086	4	4	4	22.6	22.6	22.6	33.652	0	16.964	412280000	17	Q9BSV6;B0V3J0;A9C4B9;A0A0G2JNK5;E7EQB3	Q9BSV6;B0V3J0;A9C4B9;A0A0G2JNK5;E7EQB3
PCYT1A	Choline-phosphate cytidylyltransferase A	0.462564	-0.286175	27.4895	27.9659	27.672	28.432	27.6603	27.8936	12	12	9	38.7	38.7	27	41.731	0	10.519	2071900000	29	P49585;C9JEJ2;C9J050;H7C1T3;H7BZN1;C9J2E1;Q9Y5K3;Q9Y5K3-2;Q9Y5K3-4;C9JPY0;F8WBU2;C9JVS0;F8WAZ5	P49585;C9JEJ2;C9J050;H7C1T3
RAB22A	Ras-related protein Rab-22A	0.591483	-0.285947	27.7044	27.5368	27.7459	27.5356	28.1559	28.1534	7	7	6	36.6	36.6	30.9	21.855	0	11.433	1567000000	29	Q9UL26	Q9UL26
PPP1R21	Protein phosphatase 1 regulatory subunit 21	0.144228	-0.285919	25.514	26.7608	27.1469	25.6907	27.0967	27.4921	6	6	6	9.4	9.4	9.4	88.313	0	7.3268	742460000	14	Q6ZMI0;Q6ZMI0-3;Q6ZMI0-5;Q6ZMI0-2;Q6ZMI0-4;F8WE40;F8WBY8	Q6ZMI0;Q6ZMI0-3;Q6ZMI0-5;Q6ZMI0-2;Q6ZMI0-4
METTL21A	Protein N-lysine methyltransferase METTL21A	0.378812	-0.28556	25.7357	25.336	25.9278	25.4256	26.2554	26.1751	3	3	3	11.9	11.9	11.9	24.6	0	2.8738	428690000	16	Q8WXB1;H7BXH9	Q8WXB1;H7BXH9
ATPIF1	ATPase inhibitor, mitochondrial	0.1196	-0.28554	27.6357	29.8233	28.2219	27.7079	29.5507	29.2789	2	2	2	30.2	30.2	30.2	12.249	0	3.8064	3128500000	14	Q9UII2	Q9UII2
FOPNL	LisH domain-containing protein FOPNL	0.0953822	-0.2852	25.9818	25.7932	26.6791	25.6216	25.1971	28.491	3	3	3	21.3	21.3	21.3	19.777	0	4.1262	680030000	6	Q96NB1;I3L269;I3NI25;I3L0U4;Q96NB1-2	Q96NB1;I3L269;I3NI25;I3L0U4
ADAM15	Disintegrin and metalloproteinase domain-containing protein 15	0.385132	-0.282932	25.614	25.8792	26.313	25.8039	26.2425	26.6087	7	7	7	10.7	10.7	10.7	92.958	0	13.766	553830000	23	Q13444;Q13444-8;Q13444-2;Q13444-7;Q13444-6;Q13444-12;Q13444-5;Q13444-4;Q13444-3;Q13444-10;Q13444-9;Q13444-11;Q13444-13	Q13444;Q13444-8;Q13444-2;Q13444-7;Q13444-6;Q13444-12;Q13444-5;Q13444-4;Q13444-3;Q13444-10;Q13444-9;Q13444-11
LMBR1	Limb region 1 protein homolog	0.912364	-0.282518	24.4603	24.7098	24.5621	24.9991	24.9704	24.6103	3	3	3	6.5	6.5	6.5	55.097	0	23.19	240550000	17	Q8WVP7;Q8WVP7-3;F8WEN8;H0Y6V6;Q8WVP7-2;Q6UX01;F8WCL1;F8WEK4;F8WB14;F8WDW0;F2Z2Z3;H0YHZ2;Q6UX01-3;Q6UX01-4;Q6UX01-2	Q8WVP7;Q8WVP7-3;F8WEN8;H0Y6V6;Q8WVP7-2
FAM192A;NIP30	Protein FAM192A	0.151279	-0.282259	28.6895	29.9054	29.7245	28.5573	30.3799	30.2289	8	8	5	37	37	26.8	28.912	0	32.382	5684700000	43	Q9GZU8;H3BUL4;H3BMX9;H3BTP8;H3BSY6;H3BP64;H3BTI2;Q6P4H7;H3BSF0;H3BQQ6;H3BN22;H3BU93;H3BPF9;H3BPH9	Q9GZU8;H3BUL4;H3BMX9;H3BTP8;H3BSY6;H3BP64;H3BTI2;Q6P4H7;H3BSF0;H3BQQ6
KLHL7	Kelch-like protein 7	0.315903	-0.282054	27.3627	27.3919	27.8531	27.256	27.8024	28.3954	6	6	6	11.4	11.4	11.4	65.991	0	6.2054	1383000000	11	Q8IXQ5;Q8IXQ5-5;Q8IXQ5-2;Q8IXQ5-3;E5RFN1;H7C259;Q8IXQ5-4	Q8IXQ5;Q8IXQ5-5;Q8IXQ5-2
ARMT1	Protein-glutamate O-methyltransferase	0.591479	-0.280783	29.321	29.5359	29.8267	29.5504	29.9054	30.0702	9	9	9	21.5	21.5	21.5	51.172	0	51.187	6118900000	48	Q9H993;F5GZY1	Q9H993
RNASE3	Eosinophil cationic protein	0.567718	-0.280018	28.3885	28.0458	28.588	28.8284	28.7084	28.3256	2	2	2	11.9	11.9	11.9	18.385	0	11.739	3256500000	7	P12724	P12724
PDXP	Pyridoxal phosphate phosphatase	0.498192	-0.279931	30.5742	30.8106	30.9229	30.6037	31.2814	31.2623	11	11	11	43.6	43.6	43.6	31.698	0	137.88	17757000000	72	Q96GD0;B1AHD3	Q96GD0
SRSF3	Serine/arginine-rich splicing factor 3	0.512833	-0.27927	32.9579	32.4503	32.3627	33.1256	32.8777	32.6053	11	10	10	51.8	51.8	51.8	19.329	0	69.384	79403000000	190	P84103;P84103-2;A0A087X2D0;REV__P84103	P84103;P84103-2
MAGT1	Magnesium transporter protein 1	0.786871	-0.279146	30.7641	30.8343	31.1689	30.9937	31.2708	31.3402	8	8	8	21.2	21.2	21.2	38.036	0	193.54	19031000000	58	Q9H0U3;A0A087WU53;Q9H0U3-2	Q9H0U3;A0A087WU53
STRADA	STE20-related kinase adapter protein alpha	0.549306	-0.278941	25.8282	26.1915	26.3455	26.0728	26.5484	26.5809	6	6	6	14.6	14.6	14.6	48.368	0	5.967	624890000	17	Q7RTN6;Q7RTN6-4;Q7RTN6-6;Q7RTN6-2;Q7RTN6-5;Q7RTN6-3;Q86YC8;J3QS66;J3QRC1;J3KSA2;J3QKR7;J3KSK5	Q7RTN6;Q7RTN6-4;Q7RTN6-6;Q7RTN6-2;Q7RTN6-5;Q7RTN6-3;Q86YC8;J3QS66
SNRPD3	Small nuclear ribonucleoprotein Sm D3	0.143337	-0.278004	32.5936	32.6873	30.5338	31.916	32.3034	32.4294	4	4	4	22.2	22.2	22.2	13.916	0	19.568	37685000000	56	P62318;P62318-2;H3BT13	P62318;P62318-2
BPGM	Bisphosphoglycerate mutase	0.848076	-0.276786	25.7027	25.5293	25.8396	26.2111	25.8594	25.8314	3	3	3	17.8	17.8	17.8	30.005	0	5.8066	487160000	11	P07738;C9JH23	P07738
SPPL2B	Signal peptide peptidase-like 2B	0.813861	-0.276469	24.6711	24.5947	24.5652	24.6113	25.1439	24.9052	2	2	2	3.2	3.2	3.2	64.643	0.0019819	1.6255	238710000	4	Q8TCT7;Q8TCT7-4;A0A087WZ50;Q8TCT7-3;Q8TCT7-2;A0A087WZ93	Q8TCT7;Q8TCT7-4;A0A087WZ50;Q8TCT7-3;Q8TCT7-2;A0A087WZ93
PAFAH1B3	Platelet-activating factor acetylhydrolase IB subunit gamma	0.315566	-0.276206	30.1975	31.0926	30.7079	30.4607	31.2789	31.0871	11	11	11	58.4	58.4	58.4	25.734	0	108.28	16995000000	99	Q15102;M0R389;M0R1K3;M0QZT2;M0QXS6;M0R323	Q15102;M0R389;M0R1K3
TMEM164;RP13-360B22.2	Transmembrane protein 164	0.200763	-0.276098	25.4623	25.6651	26.7719	25.7154	26.1358	26.8763	3	3	3	11.8	11.8	11.8	33.507	0	24.083	592010000	12	Q5U3C3;Q9H617;Q5U3C3-2	Q5U3C3;Q9H617
PIN1	Peptidyl-prolyl cis-trans isomerase NIMA-interacting 1	0.243118	-0.275661	27.2375	28.1562	27.7951	27.2975	28.2532	28.4651	4	4	4	28.8	28.8	28.8	18.243	0	37.119	1819500000	31	Q13526;K7EN45;K7EMU7;O15428;K7EP26	Q13526;K7EN45;K7EMU7
PAFAH1B2	Platelet-activating factor acetylhydrolase IB subunit beta	0.143197	-0.273691	28.2911	28.3875	26.4248	28.182	28.3729	27.3696	4	4	4	31.4	31.4	31.4	25.569	0	224.46	2095300000	27	P68402;P68402-4;P68402-3;P68402-2;J3KNE3	P68402;P68402-4;P68402-3;P68402-2
KATNA1	Katanin p60 ATPase-containing subunit A1	0.192387	-0.27321	27.6711	28.4048	28.6009	27.5738	28.8768	29.0457	18	18	15	38.3	38.3	32.8	55.964	0	84.636	2514800000	34	O75449;B7ZBC8;O75449-2;B7ZBC9	O75449;B7ZBC8
LRRC8C	Volume-regulated anion channel subunit LRRC8C	0.573128	-0.273193	28.5079	28.8486	29.1907	28.9671	29.2185	29.1812	17	17	15	24.8	24.8	21.9	92.448	0	39.685	3919900000	61	Q8TDW0;A6NED7;E9PHY6;M0R3C1;M0QZ48	Q8TDW0
REEP5	Receptor expression-enhancing protein 5	0.126538	-0.272376	28.5166	29.4089	29.1076	27.8064	29.8665	30.1774	3	3	3	18.5	18.5	18.5	21.493	0	14.166	4204200000	22	Q00765;B7Z332;B7Z510;E2QRG8;Q00765-2	Q00765
ICAM2	Intercellular adhesion molecule 2	0.146169	-0.272296	25.6896	26.5101	25.8923	25.2794	27.5004	26.1291	2	2	2	6.9	6.9	6.9	30.654	0.00015101	2.4725	353410000	5	P13598;J3QQR8;J3QQX6;J3QRQ1;J3QRT5	P13598;J3QQR8;J3QQX6;J3QRQ1;J3QRT5
DSP	Desmoplakin	0.59346	-0.272065	30.0752	29.6004	29.9279	30.3107	30.2667	29.8423	19	19	19	6.3	6.3	6.3	331.77	0	69.124	8642900000	94	P15924;P15924-3;P15924-2	P15924;P15924-3;P15924-2
IPO7	Importin-7	0.225346	-0.271841	31.7287	32.4342	32.3227	31.6145	32.9848	32.7019	24	24	24	30.8	30.8	30.8	119.52	0	323.31	39886000000	215	O95373;E9PLB2;E9PLJ0	O95373
SKP2	S-phase kinase-associated protein 2	0.0821159	-0.271512	26.2926	22.9083	26.3402	25.9865	25.0735	25.2955	7	7	7	20.5	20.5	20.5	47.76	0	10.618	324830000	14	Q13309;A0A0A0MTL5;Q13309-2;D6R9R7;D6RAG5;D6RF40;H0Y9I9;Q13309-4	Q13309;A0A0A0MTL5;Q13309-2;D6R9R7
PHF23	PHD finger protein 23	0.21063	-0.271419	28.3519	29.6792	29.5981	29.0057	29.8779	29.5599	5	5	5	15.4	15.4	15.4	43.818	0	4.771	4526100000	15	Q9BUL5;Q9BUL5-4;I3L4Q4;Q9BUL5-2;A0A087WVQ2;I3L0Y2;I3L1N0;Q9BUL5-3;I3L410;I3L0X3;I3L2W6	Q9BUL5;Q9BUL5-4;I3L4Q4;Q9BUL5-2;A0A087WVQ2;I3L0Y2;I3L1N0;Q9BUL5-3
NIT1	Nitrilase homolog 1	1.51713	-0.271343	28.1338	27.9813	28.0414	28.443	28.326	28.2015	7	7	7	33	33	33	35.896	0	52.154	2421300000	41	Q86X76;Q86X76-2;Q86X76-4;Q86X76-3;Q86X76-5	Q86X76;Q86X76-2;Q86X76-4;Q86X76-3;Q86X76-5
NME7	Nucleoside diphosphate kinase 7	0.216459	-0.270805	27.5428	28.0722	28.6417	27.7362	29.0125	28.3204	9	9	9	29.5	29.5	29.5	42.491	0	24.046	2444700000	25	Q9Y5B8;B4DXC8;E9PNU1;Q9Y5B8-2	Q9Y5B8;B4DXC8;E9PNU1;Q9Y5B8-2
IBA57	Putative transferase CAF17, mitochondrial	0.90299	-0.270369	28.2136	28.2147	28.4408	28.7682	28.5506	28.3614	10	10	10	44.9	44.9	44.9	38.155	0	41.498	3012900000	50	Q5T440	Q5T440
RFX1	MHC class II regulatory factor RFX1	0.863577	-0.270361	27.0261	27.0106	27.2318	27.1564	27.33	27.5932	11	11	9	14.4	14.4	12	104.76	0	44.268	1140900000	38	P22670	P22670
SEC23B	Protein transport protein Sec23B	0.424589	-0.270208	31.3027	31.918	31.6026	31.4865	32.1824	31.965	23	23	20	39.8	39.8	37.4	86.478	0	323.31	26737000000	173	Q15437;Q5QPE2;Q5QPE1	Q15437
TRIT1	tRNA dimethylallyltransferase, mitochondrial	0.236107	-0.269744	26.4193	27.7106	26.6009	26.7993	27.4616	27.2791	9	9	9	27	27	27	52.725	0	16.479	966790000	19	Q9H3H1;Q9H3H1-4;S4R2Z0;Q9H3H1-5;Q9H3H1-3;Q9H3H1-2;S4R3U8;Q3T7B4;S4R2X1;B4DK89;Q9H3H1-6;S4R3F4;S4R3C5	Q9H3H1;Q9H3H1-4;S4R2Z0;Q9H3H1-5;Q9H3H1-3;Q9H3H1-2
PRPF38B	Pre-mRNA-splicing factor 38B	0.123092	-0.269717	29.5193	28.8755	28.7529	27.7902	30.0427	30.124	9	9	9	20	20	20	64.467	0	56.04	4317600000	28	Q5VTL8;Q5VTL8-2;A0A0A0MRN0	Q5VTL8;Q5VTL8-2
SH3GLB2	Endophilin-B2	0.373819	-0.269623	28.2736	28.3663	27.4445	28.2966	28.1696	28.4269	10	10	10	32.9	32.9	32.9	43.973	0	22.941	2055300000	32	Q9NR46;B7ZC38;B7ZC39;Q9NR46-2;F8WFB9;H7C1Z6	Q9NR46;B7ZC38;B7ZC39;Q9NR46-2
NR2F2;NR2F1	COUP transcription factor 2;COUP transcription factor 1	0.345522	-0.269127	25.173	26.2634	25.9082	26.0451	26.1105	25.9963	2	2	2	4.1	4.1	4.1	45.571	0.001432	1.757	499880000	5	P24468;P24468-3;P24468-2;P10589;F1DAL9	P24468;P24468-3;P24468-2;P10589;F1DAL9
ISOC1	Isochorismatase domain-containing protein 1	0.280772	-0.268934	28.7201	29.56	29.2461	28.8879	29.9058	29.5392	9	9	9	35.2	35.2	35.2	32.236	0	66.768	5165600000	37	Q96CN7;D6RGE2	Q96CN7;D6RGE2
ITPA	Inosine triphosphate pyrophosphatase	0.274326	-0.268227	29.8835	30.591	30.7807	30.1263	31.0183	30.9153	6	6	6	31.4	31.4	31.4	21.445	0	74.946	12103000000	67	Q9BY32;Q9BY32-3;Q9BY32-2	Q9BY32;Q9BY32-3
PPP2CA;PPP2CB	Serine/threonine-protein phosphatase 2A catalytic subunit alpha isoform;Serine/threonine-protein phosphatase 2A catalytic subunit beta isoform	0.83098	-0.267872	29.7088	30.0432	29.9588	29.9586	30.3308	30.2249	9	9	8	31.7	31.7	29.1	35.594	0	118.97	9237800000	58	P67775;P62714;P67775-2;H0YBN9;E7ESG8;E5RHC1;H0YC23;E5RFI3;E5RHP4	P67775;P62714;P67775-2
POLE4	DNA polymerase epsilon subunit 4	0.258156	-0.267321	27.3388	27.8611	28.5713	27.7867	28.3293	28.4571	6	6	6	65.8	65.8	65.8	12.209	0	47.559	2270900000	33	Q9NR33	Q9NR33
FUK	L-fucose kinase	0.251046	-0.2667	25.9366	26.3888	25.5	25.5724	26.7032	26.3499	7	7	7	8.8	8.8	8.8	117.62	0	14.044	518860000	19	Q8N0W3;Q8N0W3-2;J3KSP6;I3L3J1;I3L106;I3L171;I3L1X0	Q8N0W3;Q8N0W3-2
MCRS1	Microspherule protein 1	0.42644	-0.266619	26.4491	26.7912	26.1722	26.5384	26.5402	27.1338	9	9	1	29.8	29.8	4	50.412	0	40.791	725090000	19	Q96EZ8-3;F8W126	Q96EZ8-3;F8W126
ZNHIT1	Zinc finger HIT domain-containing protein 1	0.293989	-0.26642	24.7711	25.0062	25.8427	25.1543	25.7364	25.5286	2	2	2	23.4	23.4	23.4	17.536	0	5.1723	326000000	9	O43257	O43257
N4BP2	NEDD4-binding protein 2	0.126948	-0.266128	24.9762	25.5045	25.4821	24.0991	26.4777	26.1844	3	3	3	2.5	2.5	2.5	198.8	0.0001493	2.3192	362590000	6	Q86UW6;H0YA93;Q86UW6-2	Q86UW6;H0YA93;Q86UW6-2
TNPO3	Transportin-3	0.333162	-0.265356	30.8714	31.231	30.2739	30.7133	31.2599	31.1991	20	20	20	24.9	24.9	24.9	104.2	0	300.38	16140000000	146	Q9Y5L0;Q9Y5L0-3;C9J7E5;Q9Y5L0-1;E9PFH4;Q9Y5L0-5	Q9Y5L0;Q9Y5L0-3;C9J7E5;Q9Y5L0-1;E9PFH4;Q9Y5L0-5
TYK2	Non-receptor tyrosine-protein kinase TYK2;Tyrosine-protein kinase	0.478381	-0.265069	26.5337	25.7273	26.0809	26.4619	26.4089	26.2664	9	9	9	7.8	7.8	7.8	133.65	0	4.256	580890000	17	P29597;E9PM19;E9PPF2;E9PQM4;K7EJR6;H0YE41	P29597;E9PM19;E9PPF2
AKNA	AT-hook-containing transcription factor	0.149873	-0.26497	25.2088	26.3112	27.0163	25.6545	26.9126	26.7641	9	9	9	6.7	6.7	6.7	155.14	0	8.0421	649090000	16	Q7Z591;Q7Z591-8;Q7Z591-7;Q7Z591-2;Q7Z591-5;Q7Z591-4;Q7Z591-3	Q7Z591;Q7Z591-8;Q7Z591-7;Q7Z591-2;Q7Z591-5
OXR1	Oxidation resistance protein 1	0.222175	-0.264879	26.1346	27.0154	27.249	26.4731	27.5641	27.1565	9	9	9	17.5	17.5	17.5	93.733	0	12.193	836490000	13	Q8N573-2;Q8N573;Q8N573-5;Q8N573-8;H0YC07;Q8N573-6;Q8N573-7;Q8N573-4;Q8N573-3;E5RFD1;C9JY63;E5RII8;E9PLW2	Q8N573-2;Q8N573;Q8N573-5;Q8N573-8;H0YC07
CEACAM6	Carcinoembryonic antigen-related cell adhesion molecule 6	0.136025	-0.264839	29.8451	28.9491	28.0312	30.1264	29.0492	28.4443	6	6	6	24.4	24.4	24.4	37.194	0	275.96	3966100000	57	P40199;M0QYM2;P06731;M0QX98;M0QXV9;A0A087X013;T2HUW8;A0A087WYX0;A0A024R0K5;P06731-2	P40199
HACE1	E3 ubiquitin-protein ligase HACE1	0.147581	-0.263669	28.1793	27.8617	29.8698	28.5329	28.8409	29.3279	5	5	5	6.7	6.7	6.7	102.34	0	5.6336	4804700000	16	Q8IYU2;Q8IYU2-2;Q8IYU2-3;Q8IYU2-4;E5RHI1;H0YAU8;H0YBH3;E5RFX0;E3W983	Q8IYU2;Q8IYU2-2;Q8IYU2-3;Q8IYU2-4
CAPN1	Calpain-1 catalytic subunit	0.841087	-0.262125	31.4155	31.6021	31.3239	31.4726	31.8532	31.802	27	27	27	41.7	41.7	41.7	81.889	0	275.87	27455000000	202	P07384;E9PLX0;E9PJJ3;E9PLC9;E9PMC6;E9PJA6;E9PSA6;E9PQB3;E9PRM1;E9PL37;E9PIA9	P07384
44260	E3 ubiquitin-protein ligase MARCH5	2.76347	-0.262073	27.5414	27.4499	27.5538	27.7871	27.7923	27.7519	6	6	6	23	23	23	31.231	0	12.816	1631500000	23	Q9NX47	Q9NX47
TSN	Translin	0.51776	-0.261988	31.799	32.1671	32.0233	31.8758	32.5113	32.3882	13	13	13	48.2	48.2	48.2	26.183	0	323.31	39721000000	128	Q15631;E9PGT1;H7C1D4;Q15631-2	Q15631;E9PGT1;H7C1D4;Q15631-2
VBP1	Prefoldin subunit 3	0.110138	-0.261957	28.9364	30.862	30.767	29.3249	31.3192	30.7072	5	5	5	35	35	35	22.658	0	7.8486	9899900000	19	P61758;B4DWR3	P61758;B4DWR3
KBTBD4	Kelch repeat and BTB domain-containing protein 4	0.557841	-0.261358	26.4356	26.1724	26.8668	26.7961	26.8032	26.6595	6	6	6	11.8	11.8	11.8	58.143	0	15.893	713130000	16	Q9NVX7;Q9NVX7-2;A0A075B6T4;E9PL18;E9PQ38	Q9NVX7;Q9NVX7-2;A0A075B6T4
MTERF3	Transcription termination factor 3, mitochondrial	0.474536	-0.261315	24.8604	25.6324	25.319	25.384	25.6686	25.5431	4	4	4	12.2	12.2	12.2	34.358	0.0049308	1.2647	325170000	9	Q96E29-3;Q96E29-2;Q96E29;E5RIY4;E5RIK9	Q96E29-3;Q96E29-2;Q96E29;E5RIY4;E5RIK9
KPTN	Kaptin	0.502231	-0.260145	25.9462	25.3601	25.7684	26.0751	25.6618	26.1182	4	4	4	10.3	10.3	10.3	48.079	0	3.2183	429650000	10	Q9Y664;M0QZ83;M0QXX4;Q9Y664-2	Q9Y664;M0QZ83;M0QXX4;Q9Y664-2
BRI3BP	BRI3-binding protein	0.347827	-0.258979	30.3135	30.587	30.9854	30.431	30.9909	31.241	4	4	4	17.9	17.9	17.9	27.835	0	132.6	15615000000	44	Q8WY22;REV__Q96PE2	Q8WY22
ZFP36L2	Zinc finger protein 36, C3H1 type-like 2	0.280752	-0.258726	27.3757	28.2712	28.0777	27.6664	28.4709	28.3634	8	8	8	21.5	21.5	21.5	51.062	0	49.014	2106600000	43	P47974;A0A087WUU9	P47974;A0A087WUU9
AKAP2	A-kinase anchor protein 2	0.746543	-0.258205	28.7749	29.0486	29.0684	29.0108	29.4512	29.2044	17	17	17	32.5	32.5	32.5	94.659	0	213.86	3585700000	40	Q9Y2D5;Q9Y2D5-5;Q9Y2D5-6;Q9Y2D5-4;Q9Y2D5-7;C9JVY5	Q9Y2D5;Q9Y2D5-5;Q9Y2D5-6;Q9Y2D5-4;Q9Y2D5-7;C9JVY5
MAGOHB	Protein mago nashi homolog 2	0.180651	-0.258007	31.6319	32.2724	31.4475	31.1017	32.7005	32.3235	11	11	2	79.1	79.1	10.1	17.276	0	102.45	27272000000	91	Q96A72;F5H6N1;F5H3U9;F5H124	Q96A72;F5H6N1
PTPRCAP	Protein tyrosine phosphatase receptor type C-associated protein	0.832224	-0.257988	27.8258	27.6987	28.1533	28.0877	28.2453	28.1188	4	4	4	20.9	20.9	20.9	21.196	0	6.1596	2261100000	20	Q14761	Q14761
UBE2R2	Ubiquitin-conjugating enzyme E2 R2	0.581986	-0.257437	27.7475	27.7993	27.7616	27.7025	27.9967	28.3816	6	5	5	23.9	20.6	20.6	27.166	0	4.9208	1819600000	19	Q712K3	Q712K3
PAN2	PAB-dependent poly(A)-specific ribonuclease subunit PAN2	0.309319	-0.2565	26.8429	27.3946	27.6433	27.0804	27.8854	27.6845	15	15	15	14.9	14.9	14.9	135.01	0	16.153	1366500000	34	Q504Q3-2;Q504Q3;Q504Q3-3;F8VXK8	Q504Q3-2;Q504Q3;Q504Q3-3
ZEB1	Zinc finger E-box-binding homeobox 1	0.154598	-0.255611	26.3623	27.3577	27.2806	26.1974	27.7842	27.7857	13	13	11	16.6	16.6	15.3	124.07	0	21.084	993700000	19	P37275;P37275-3;P37275-4;P37275-5;P37275-2;H0YMD3;H0YMN2;H0YND9	P37275;P37275-3;P37275-4;P37275-5;P37275-2
NACC1	Nucleus accumbens-associated protein 1	0.313004	-0.255004	28.2515	28.8958	28.8293	28.389	29.1593	29.1933	9	9	9	23.3	23.3	23.3	57.258	0	45.056	4208000000	63	Q96RE7;K7ELC5;K7ENW4	Q96RE7
THTPA	Thiamine-triphosphatase	0.32631	-0.254729	25.8772	25.0277	24.8597	25.3897	25.5447	25.5944	5	5	5	20.9	20.9	20.9	25.566	0	6.7862	368180000	12	Q9BU02;G3V5Q5;G3V5B9;Q9BU02-2;H0YJU8	Q9BU02;G3V5Q5
EWSR1	RNA-binding protein EWS	0.344907	-0.254534	31.8278	32.4055	32.6317	32.1627	32.7459	32.7201	8	8	8	15.1	15.1	15.1	68.477	0	193.6	44395000000	133	Q01844;B0QYK0;Q01844-6;Q01844-3;Q01844-5;H7BY36;A0A0D9SFL3;C9JGE3;Q01844-2;Q01844-4;F8WC90	Q01844;B0QYK0;Q01844-6;Q01844-3;Q01844-5;H7BY36;A0A0D9SFL3;C9JGE3;Q01844-2
ATP5F1	ATP synthase F(0) complex subunit B1, mitochondrial	0.112935	-0.254434	31.1915	32.276	31.8693	30.539	32.9454	32.6157	12	12	12	52.7	52.7	52.7	28.908	0	323.31	32050000000	120	P24539;Q5QNZ2	P24539;Q5QNZ2
PPP1CC	Serine/threonine-protein phosphatase PP1-gamma catalytic subunit;Serine/threonine-protein phosphatase	0.161472	-0.25429	31.627	31.9982	30.2064	31.1838	31.9606	31.4501	7	3	3	22	9	9	36.983	0	19.412	20982000000	91	P36873;F8VYE8;P36873-2;F8VR82;F8W0W8;A0A087WYY5	P36873;F8VYE8;P36873-2;F8VR82;F8W0W8;A0A087WYY5
TAPT1	Transmembrane anterior posterior transformation protein 1 homolog	0.946012	-0.254017	28.5081	28.4358	28.4623	28.51	28.9389	28.7193	12	12	12	30	30	30	64.259	0	52.366	3026100000	56	Q6NXT6;Q6NXT6-2;H0Y985;D6RBK3	Q6NXT6;Q6NXT6-2
UBE2M	NEDD8-conjugating enzyme Ubc12	0.262624	-0.253962	31.6831	31.7431	32.1315	31.396	32.37	32.5535	9	9	9	35	35	35	20.9	0	47.446	31554000000	89	P61081;M0QX69;M0QYI6	P61081
POLR3B	DNA-directed RNA polymerase III subunit RPC2	0.244559	-0.253795	28.4229	29.2141	29.1009	28.515	29.5467	29.4376	21	21	21	22.9	22.9	22.9	127.78	0	40.842	4624300000	74	Q9NW08;Q9NW08-2;F8VRU2	Q9NW08;Q9NW08-2
CDK5RAP1	CDK5 regulatory subunit-associated protein 1	0.396328	-0.25378	26.3737	26.8457	26.0051	26.7443	26.8134	26.4281	10	10	10	22.6	22.6	22.6	67.688	0	7.1347	608950000	23	Q96SZ6;Q96SZ6-3;Q96SZ6-4;Q96SZ6-6;Q96SZ6-2;Q96SZ6-5;H0Y721	Q96SZ6;Q96SZ6-3;Q96SZ6-4;Q96SZ6-6;Q96SZ6-2;Q96SZ6-5;H0Y721
LRCH1	Leucine-rich repeat and calponin homology domain-containing protein 1	0.578917	-0.253644	26.9502	27.2799	27.6035	27.6314	27.4698	27.4934	6	6	6	11.8	11.8	11.8	80.874	0	109.23	1272600000	23	Q9Y2L9;Q9Y2L9-2;Q9Y2L9-3;Q5VUJ6;Q5VUJ6-2	Q9Y2L9;Q9Y2L9-2;Q9Y2L9-3
NELFCD;TH1L	Negative elongation factor C/D	0.175082	-0.253407	27.9952	28.9463	28.7328	27.8984	29.4382	29.0979	12	12	12	25.6	25.6	25.6	66.246	0	42.101	3617500000	57	Q8IXH7;Q8IXH7-4;X6RLT1;H0UI80;Q8IXH7-3	Q8IXH7;Q8IXH7-4;X6RLT1;H0UI80
TMEM177	Transmembrane protein 177	0.748545	-0.253187	25.2431	25.1721	25.2044	25.2402	25.7565	25.3826	3	3	3	9	9	9	33.76	0	3.8358	332760000	10	Q53S58	Q53S58
SRBD1	S1 RNA-binding domain-containing protein 1	0.239715	-0.252998	27.2172	27.8787	27.914	27.2271	28.3113	28.2305	16	16	16	16.6	16.6	16.6	111.77	0	16.552	1742900000	43	Q8N5C6;Q8N5C6-2	Q8N5C6;Q8N5C6-2
EBP	3-beta-hydroxysteroid-Delta(8),Delta(7)-isomerase	0.105994	-0.252171	30.1808	32.0655	30.0728	30.0643	32.0156	30.9957	3	3	3	16.5	16.5	16.5	26.352	0	67.957	21281000000	60	Q15125;C9J719;C9JJ78	Q15125;C9J719;C9JJ78
IPO4	Importin-4	0.478195	-0.252003	31.9542	32.3357	32.117	32.0273	32.7194	32.4163	19	19	19	23.3	23.3	23.3	118.71	0	323.31	42204000000	201	Q8TEX9;Q8TEX9-2;H0YN14;H0YMR4;H0YN07;H0YLV0;H0YL92;H0YKG5;H0YK93	Q8TEX9;Q8TEX9-2;H0YN14
SLC43A1	Large neutral amino acids transporter small subunit 3	0.24382	-0.251639	26.224	25.8939	27.0947	26.2676	26.8742	26.8257	6	6	6	12.2	12.2	12.2	61.476	0	21.468	811320000	17	O75387;O75387-2;E9PJ68;E9PRF0;E9PJT8;E9PR87	O75387;O75387-2;E9PJ68
DHX34	Probable ATP-dependent RNA helicase DHX34	0.111047	-0.251583	27.8487	29.6597	28.6962	27.7345	29.7616	29.4632	6	6	6	8	8	8	128.12	0	8.3722	3515600000	14	Q14147;H7C504	Q14147
BLOC1S5;BLOC1S5-TXNDC5	Biogenesis of lysosome-related organelles complex 1 subunit 5	0.253104	-0.250675	26.0286	26.9029	26.8824	26.3955	26.8484	27.3219	6	6	6	32.1	32.1	32.1	21.609	0	13.152	987650000	14	Q8TDH9;G5E931;H3BN57;Q8TDH9-2;A0A0D9SEU2;A0A0A0MTN6;Q8TDH9-3	Q8TDH9;G5E931;H3BN57;Q8TDH9-2;A0A0D9SEU2;A0A0A0MTN6;Q8TDH9-3
MSL2	E3 ubiquitin-protein ligase MSL2	0.192233	-0.250402	23.9954	25.5455	25.3642	25.3701	25.0315	25.2547	4	4	4	10.9	10.9	10.9	62.54	0	4.8051	324590000	10	Q9HCI7;Q9HCI7-2;C9IZG7;C9J5S2;C9IZ03	Q9HCI7;Q9HCI7-2
GMNN	Geminin	0.161494	-0.25006	27.6439	29.3559	29.3605	28.8564	29.2332	29.0208	6	6	6	41.1	41.1	41.1	23.565	0	17.905	3544200000	15	O75496;E2QRF9;H7C608;C9K0U5	O75496;E2QRF9;H7C608
EMC4	ER membrane protein complex subunit 4	0.194128	-0.24955	27.1864	26.8301	28.3358	27.327	27.8074	27.9666	3	3	3	20.8	20.8	20.8	20.086	0	10.17	1500800000	15	Q5J8M3;S4R329;H0YK61;H0YNK0;H0YNK8;H0YLP8;Q5J8M3-3;Q5J8M3-2;H0YN63;H0YMH5	Q5J8M3;S4R329;H0YK61;H0YNK0;H0YNK8;H0YLP8;Q5J8M3-3;Q5J8M3-2
PNPLA2	Patatin-like phospholipase domain-containing protein 2	0.433435	-0.247871	25.3066	26.1186	25.5411	25.8299	25.974	25.9059	6	6	6	16.3	16.3	16.3	55.315	0	11.679	518030000	17	Q96AD5;A0A087WY86;Q96AD5-2	Q96AD5;A0A087WY86;Q96AD5-2
LMAN2L	VIP36-like protein	0.215769	-0.247559	27.3748	28.7205	27.4193	28.023	28.0196	28.2148	9	9	9	29	29	29	39.71	0	12.458	1752300000	27	Q9H0V9;Q9H0V9-2;Q9H0V9-3;F8WB07;F8WEK5	Q9H0V9;Q9H0V9-2;Q9H0V9-3
NFATC2IP	NFATC2-interacting protein	0.163947	-0.247416	25.1777	26.5808	27.0591	26.633	26.5062	26.4206	8	8	8	27	27	27	45.816	0	13.463	592110000	15	Q8NCF5;H3BSZ7;Q8NCF5-3;Q8NCF5-2	Q8NCF5
MAGOH;MAGOHB	Protein mago nashi homolog	0.159677	-0.247266	31.5959	32.3128	31.3797	31.0179	32.6962	32.3161	11	2	2	79.5	9.6	9.6	17.163	0.00015099	2.4724	26963000000	91	P61326;P61326-2;F5H6P7	P61326;P61326-2;F5H6P7
ERCC4	DNA repair endonuclease XPF	0.405665	-0.2471	27.7123	27.1013	27.7453	27.9948	27.4805	27.8249	11	11	11	11.6	11.6	11.6	104.48	0	14.123	1434400000	42	Q92889;Q92889-2	Q92889
HMGN5	High mobility group nucleosome-binding domain-containing protein 5	0.178765	-0.246643	31.4471	32.1579	32.2909	31.3101	32.5682	32.7576	17	17	17	50	50	50	31.524	0	323.31	37070000000	249	P82970;Q5JSL0;Q5JSK6;Q5JSK9;Q5JSK8;Q5JSK7	P82970;Q5JSL0;Q5JSK6;Q5JSK9
FBXO4	F-box only protein 4	0.362856	-0.246571	26.6077	26.658	27.0713	26.547	27.3337	27.196	6	6	6	17.3	17.3	17.3	44.136	0	6.2086	1113500000	21	Q9UKT5;D6RAJ6;Q9UKT5-2;D6REP2;D6RAU6	Q9UKT5;D6RAJ6;Q9UKT5-2;D6REP2
IREB2	Iron-responsive element-binding protein 2	0.176415	-0.246462	26.7802	25.2265	26.3393	25.8446	26.5836	26.6572	13	13	13	11.9	11.9	11.9	105.06	0	6.2541	576530000	19	A0A0A6YY96;P48200;P48200-2;H0YNL8;H0YLE0;H0YN46	A0A0A6YY96;P48200
SH3BGRL3	SH3 domain-binding glutamic acid-rich-like protein 3	0.124385	-0.246327	31.0943	32.9005	32.4055	31.4117	32.891	32.8366	6	6	6	61.3	61.3	61.3	10.438	0	80.955	35861000000	70	Q9H299;Q5T123;A0A087WV23	Q9H299;Q5T123;A0A087WV23
SCO2	Protein SCO2 homolog, mitochondrial	0.317976	-0.246239	27.8495	27.8591	28.5815	27.9513	28.6409	28.4366	4	4	4	19.2	19.2	19.2	29.81	0	323.31	2464000000	20	O43819;C9JBU1	O43819;C9JBU1
RABGGTB	Geranylgeranyl transferase type-2 subunit beta	0.346786	-0.245444	28.6484	28.5772	29.3489	28.8071	29.1492	29.3546	7	7	7	23	23	23	36.924	0	28.108	3814700000	36	P53611;Q5T4U8	P53611
TK1	Thymidine kinase, cytosolic;Thymidine kinase	0.536684	-0.245244	29.4664	29.4029	29.4728	29.2941	29.928	29.8557	5	5	1	26.1	26.1	4.3	25.468	0	25.246	7174100000	40	P04183;K7ES52;K7ERJ1;K7ENW5	P04183;K7ES52;K7ERJ1;K7ENW5
EIF3M	Eukaryotic translation initiation factor 3 subunit M	0.633327	-0.244901	30.2509	30.5129	30.2912	30.3001	30.6721	30.8175	15	15	15	54.8	54.8	54.8	42.502	0	323.31	11422000000	148	Q7L2H7;Q7L2H7-2;H0YCQ8;J3KNJ2;E9PN86;E7ESM3;E9PRY0;E9PRI2	Q7L2H7;Q7L2H7-2
MRPS34	28S ribosomal protein S34, mitochondrial	1.06756	-0.244711	28.8952	28.5573	28.6791	28.8919	28.9368	29.0371	8	8	8	50.5	50.5	50.5	25.65	0	10.199	4004900000	35	P82930;C9JJ19;A0A087WUZ8	P82930;C9JJ19;A0A087WUZ8
ABRACL	Costars family protein ABRACL	0.273497	-0.244573	31.5822	31.9859	31.515	31.2977	32.3719	32.1472	5	5	5	81.5	81.5	81.5	9.0564	0	124.57	31379000000	73	Q9P1F3;Q5SZC9	Q9P1F3
SPC24		0.49395	-0.243905	28.4998	28.8648	29.2388	29.1559	29.0564	29.1228	9	9	1	55	55	3.8	23.529	0	257.3	3925200000	55	K7ESQ2	K7ESQ2
ANP32E	Acidic leucine-rich nuclear phosphoprotein 32 family member E	0.118533	-0.243752	31.153	32.661	33.0161	31.5529	33.0495	32.9591	5	5	1	25	25	8.6	30.692	0	215.8	43838000000	96	Q9BTT0;Q5TB19;Q9BTT0-2;H0YCE2;Q5TB25;E9PLC4;E9PPH5	Q9BTT0;Q5TB19;Q9BTT0-2
PFKM	ATP-dependent 6-phosphofructokinase, muscle type	0.225213	-0.243359	31.1696	30.9404	30.4619	30.4235	31.686	31.1924	5	2	2	7.1	3.6	3.6	85.182	0	7.7243	17388000000	57	P08237;P08237-3;P08237-2	P08237;P08237-3;P08237-2
CR1	Complement receptor type 1	0.317316	-0.243349	26.5014	27.4567	26.9888	26.9276	27.3433	27.406	7	7	7	7.4	7.4	7.4	223.66	0	17.271	1236400000	33	P17927;Q5SR44;E9PDY4;E9PQN4;H0YE06	P17927;Q5SR44;E9PDY4;E9PQN4;H0YE06
ARIH1	E3 ubiquitin-protein ligase ARIH1	0.331361	-0.243345	27.2304	28.1783	27.7641	27.7303	28.1671	28.0054	5	5	5	10.4	10.4	10.4	64.117	0	88.202	2037600000	19	Q9Y4X5;A0A087WT96;H3BSK4;H3BNB9	Q9Y4X5;A0A087WT96
FOCAD	Focadhesin	0.324754	-0.242868	30.4645	30.3742	31.0243	30.404	31.1146	31.073	16	16	16	9.1	9.1	9.1	200.07	0	19.522	11456000000	52	Q5VW36;S4R400;S4R450;S4R3N8	Q5VW36;S4R400
SNRNP27	U4/U6.U5 small nuclear ribonucleoprotein 27 kDa protein	0.13547	-0.242653	26.9274	28.584	28.7026	27.6576	28.6824	28.6019	6	6	6	37.4	37.4	37.4	18.86	0	25.141	2493100000	39	Q8WVK2;B8ZZ98;H0YBW5	Q8WVK2;B8ZZ98
FUT4	Alpha-(1,3)-fucosyltransferase 4	0.465257	-0.242233	27.864	27.3156	28.0382	27.869	28.0179	28.0577	11	11	11	25.3	25.3	25.3	59.083	0	19.45	1990000000	40	P22083	P22083
TCEB3	Transcription elongation factor B polypeptide 3	0.136382	-0.242034	27.0142	27.9025	28.147	26.8209	28.3867	28.5822	10	10	10	18.9	18.9	18.9	87.229	0	35.56	1812100000	28	A0A024RAC6;Q14241	A0A024RAC6;Q14241
CCDC88C	Protein Daple	0.165605	-0.241885	28.8774	29.5512	29.4707	28.537	29.9173	30.1707	18	18	18	10.9	10.9	10.9	228.23	0	22.867	4879000000	35	Q9P219;Q0P665;G3V3S0;Q9P219-2;A0A0A0MR69;Q9P219-3	Q9P219
BTN2A1;BTN2A2	Butyrophilin subfamily 2 member A1;Butyrophilin subfamily 2 member A2	0.229312	-0.24178	23.8656	24.1598	24.9866	24.1022	24.7579	24.8773	2	2	2	3.6	3.6	3.6	59.632	0.0011473	1.781	214820000	10	Q7KYR7;Q7KYR7-3;Q7KYR7-5;Q8WVV5;Q8WVV5-5;Q8WVV5-4;Q7KYR7-1	Q7KYR7;Q7KYR7-3;Q7KYR7-5;Q8WVV5;Q8WVV5-5;Q8WVV5-4;Q7KYR7-1
WDR43	WD repeat-containing protein 43	0.214144	-0.241627	29.4239	30.3751	30.1012	29.5436	30.6111	30.4704	14	14	14	24.7	24.7	24.7	74.89	0	233.03	8578700000	73	Q15061;C9IZK7;C9JEE7	Q15061
CHST14	Carbohydrate sulfotransferase 14	0.295935	-0.241514	24.6361	25.1403	25.0865	24.6393	25.6137	25.3344	5	5	5	14.1	14.1	14.1	42.996	0	5.8847	297140000	14	Q8NCH0;H0YN65	Q8NCH0;H0YN65
PUS3	tRNA pseudouridine(38/39) synthase;tRNA pseudouridine synthase	0.315214	-0.241011	26.3882	26.0412	26.882	26.6446	26.3572	27.0327	7	7	7	15.2	15.2	15.2	55.647	0	10.118	625810000	17	Q9BZE2;E9PRI9;E9PNY6;A0A087WY59	Q9BZE2;E9PRI9
ZNF330	Zinc finger protein 330	0.142155	-0.240822	25.7467	27.5848	27.4143	26.7112	27.3235	27.4335	4	4	4	18.1	18.1	18.1	36.201	0	5.6199	903650000	11	Q9Y3S2;D6RBS7;D6R9Q8;D6RCK7;D6R9C8;D6R8Y9;D6RBR7	Q9Y3S2
CEP41	Centrosomal protein of 41 kDa	0.508548	-0.24072	25.7901	25.5505	25.5039	25.4876	25.9781	26.1009	6	6	6	21.2	21.2	21.2	41.368	0	13.529	370900000	12	Q9BYV8;Q9BYV8-5;Q9BYV8-2;F8WF85;C9JCX6;C9JXA0;Q9BYV8-3;C9IZ34;F8WAV3;C9J6R3;C9J9X8;Q9BYV8-4	Q9BYV8;Q9BYV8-5;Q9BYV8-2
PPP2R1A	Serine/threonine-protein phosphatase 2A 65 kDa regulatory subunit A alpha isoform	0.169633	-0.240346	31.8331	32.9218	32.7389	31.913	33.2442	33.0577	20	20	18	46.2	46.2	41.1	65.308	0	323.31	51811000000	205	P30153;B3KQV6;C9J9C1;E9PH38;M0QXG4;M0R0K6;E9PPI5;E9PNM7;E9PHZ6	P30153;B3KQV6
FKRP	Fukutin-related protein	0.234941	-0.240314	25.1301	24.9212	25.6086	24.7668	25.81	25.804	2	2	2	4.4	4.4	4.4	54.567	0	3.5558	375770000	9	Q9H9S5;M0R1M1	Q9H9S5;M0R1M1
RGP1	RAB6A-GEF complex partner protein 2	0.38962	-0.239809	24.5896	24.7102	24.9852	24.5417	25.2802	25.1825	6	6	6	20.7	20.7	20.7	42.455	0	7.3433	257200000	16	Q92546	Q92546
TOP3A	DNA topoisomerase 3-alpha	0.349218	-0.23952	26.2523	26.3583	26.9653	26.8724	26.4171	27.005	9	8	8	11.2	10.1	10.1	112.37	0	6.8672	805320000	24	Q13472;Q13472-2;Q13472-3;J3KRR9;J3KS96;J3QS25;K7ELI7;J3QR18;K7EMT6	Q13472;Q13472-2;Q13472-3
EPHB6	Ephrin type-B receptor 6	0.0791885	-0.239449	25.4318	28.0697	28.1048	26.412	27.4417	28.471	2	2	2	2.1	2.1	2.1	110.7	0.00015239	2.6144	2487800000	7	O15197;J3KQU5;A0A0G2JNC5;F8WCM8;A0A0G2JNH7;O15197-2;O15197-3	O15197;J3KQU5;A0A0G2JNC5;F8WCM8;A0A0G2JNH7;O15197-2;O15197-3
SYNRG	Synergin gamma	0.175019	-0.239439	27.2713	27.5423	27.8792	26.8605	28.4922	28.0585	19	19	19	20.5	20.5	20.5	140.65	0	117.73	1479700000	36	Q9UMZ2;Q9UMZ2-4;Q9UMZ2-8;Q9UMZ2-3;Q9UMZ2-7;Q9UMZ2-5;Q9UMZ2-6;Q9UMZ2-9;A0A087WZS7;A0A087WW94	Q9UMZ2;Q9UMZ2-4;Q9UMZ2-8;Q9UMZ2-3;Q9UMZ2-7;Q9UMZ2-5;Q9UMZ2-6;Q9UMZ2-9
ELAC2	Zinc phosphodiesterase ELAC protein 2	0.884538	-0.239317	29.3038	29.5971	29.6127	29.6244	29.8854	29.7218	17	17	17	30.8	30.8	30.8	92.218	0	323.31	6187900000	94	Q9BQ52;G5E9D5;Q9BQ52-4;E7ES68;Q9BQ52-3;Q9BQ52-2;H7C2I4;V9GYS7;J3QRS2;V9GYU5;J3QL08;V9GZ72;J3QQT1;J3QLK4	Q9BQ52;G5E9D5;Q9BQ52-4;E7ES68
PTMA	Prothymosin alpha;Prothymosin alpha, N-terminally processed;Thymosin alpha-1	0.524382	-0.238354	34.1126	34.0236	34.1647	34.029	34.2864	34.7005	7	7	7	38.7	38.7	38.7	12.203	0	323.31	243760000000	246	P06454;P06454-2;B8ZZQ6;B8ZZA1;B8ZZW7;H7C2N1;A0A087WUT1	P06454;P06454-2;B8ZZQ6;B8ZZA1;B8ZZW7;H7C2N1
TRMT1L	TRMT1-like protein	0.851773	-0.237856	29.5367	29.5152	29.8873	29.9252	29.9385	29.789	17	17	17	30.8	30.8	30.8	81.746	0	143.63	7113100000	84	Q7Z2T5;Q7Z2T5-2;X6RK96	Q7Z2T5
SOS1	Son of sevenless homolog 1	0.37482	-0.237802	24.892	25.164	25.7512	25.6594	25.4753	25.3858	7	6	6	6.1	5.4	5.4	152.46	0	6.1966	287750000	16	Q07889;G5E9C8;Q07889-2	Q07889;G5E9C8
ARL8B	ADP-ribosylation factor-like protein 8B	0.253649	-0.236965	29.6264	29.2746	28.7532	29.9781	29.3138	29.0732	8	8	5	50	50	29	21.539	0	32.849	5648100000	51	Q9NVJ2;Q9NVJ2-2	Q9NVJ2
SLC29A1	Equilibrative nucleoside transporter 1	0.245188	-0.236937	28.38	28.7563	29.3423	28.5482	29.3802	29.261	4	4	4	12.3	12.3	12.3	50.219	0	25.671	4034200000	33	Q99808;Q99808-2	Q99808;Q99808-2
APOBEC3G	DNA dC->dU-editing enzyme APOBEC-3G	0.656003	-0.236905	30.1545	29.9292	29.8068	29.9851	30.4275	30.1886	13	13	12	33.3	33.3	29.4	46.407	0	22.786	8911400000	82	Q9HC16;Q9HC16-3;Q8IUX4-2;Q8IUX4-3	Q9HC16
NRDE2	Protein NRDE2 homolog	0.222197	-0.236842	25.7119	26.8466	26.4123	26.0558	26.8278	26.7976	8	8	8	8.8	8.8	8.8	132.67	0	26.434	659120000	19	Q9H7Z3;H0YJT6	Q9H7Z3
TMC8	Transmembrane channel-like protein 8	0.261061	-0.236516	27.4629	27.5169	27.0401	26.9863	27.6231	28.12	8	8	8	11.4	11.4	11.4	81.64	0	24.596	1364900000	18	Q8IU68;Q8IU68-2;K7EJ72	Q8IU68;Q8IU68-2
MED6	Mediator of RNA polymerase II transcription subunit 6	0.102307	-0.236451	25.9394	27.3222	25.98	25.5711	27.9508	26.429	4	4	4	16.7	16.7	16.7	28.424	0.00014702	2.0981	669030000	9	O75586;G3V4A5;A0A087WYL7;O75586-2	O75586;G3V4A5;A0A087WYL7;O75586-2
TUBA4A	Tubulin alpha-4A chain	0.607752	-0.236338	35.2525	35.6055	35.7617	35.6436	35.9424	35.7428	23	4	4	51.3	8.3	8.3	49.924	0	8.9677	419260000000	519	P68366;P68366-2;C9JEV8;C9JQ00;C9JJQ8;C9JDL2	P68366;P68366-2
TWF2	Twinfilin-2	0.280436	-0.236202	31.9573	32.7278	32.2929	32.0559	32.8718	32.759	18	18	17	57	57	57	39.548	0	323.31	41929000000	198	Q6IBS0;D6RG15;H0Y858;H7C5I2;Q9NR96-4;F8W645	Q6IBS0;D6RG15
ITPR3	Inositol 1,4,5-trisphosphate receptor type 3	0.935495	-0.236146	28.5011	28.4668	28.3966	28.4781	28.8678	28.727	24	18	18	9.3	7.3	7.3	304.1	0	19.485	2590300000	56	Q14573	Q14573
TMEM201	Transmembrane protein 201	0.544463	-0.236114	27.8125	27.5411	27.1737	27.7459	27.6587	27.831	9	9	9	16.5	16.5	16.5	72.235	0	34.665	1450200000	22	Q5SNT2;H0Y4R5;Q5SNT2-2;H0Y994	Q5SNT2;H0Y4R5;Q5SNT2-2
SLC25A17	Peroxisomal membrane protein PMP34	0.208966	-0.236053	26.6529	27.1028	27.0573	26.358	27.698	27.4653	4	4	4	13.4	13.4	13.4	34.566	0	4.838	1160300000	23	O43808;B0QYW5;F6RTR7;F8WE74;B1AHN4;F8WEC6	O43808;B0QYW5;F6RTR7;F8WE74
LMAN2	Vesicular integral-membrane protein VIP36	0.344252	-0.236039	32.006	32.4362	32.3073	31.9905	32.8294	32.6378	14	14	14	42.1	42.1	42.1	40.228	0	323.31	46487000000	148	Q12907;D6RBV2;D6RIU4;D6RDX1;D6RBH1	Q12907;D6RBV2;D6RIU4;D6RDX1
PTGES3	Prostaglandin E synthase 3	0.29654	-0.234757	31.4602	31.756	32.2618	31.776	31.9131	32.4931	9	9	9	53.1	53.1	53.1	18.697	0	215.17	30181000000	55	Q15185;Q15185-4;A0A087WYT3;B4DDC6;Q15185-3;Q15185-2	Q15185;Q15185-4;A0A087WYT3;B4DDC6;Q15185-3
SLC43A3	Solute carrier family 43 member 3	0.364723	-0.233902	27.5908	27.7314	27.9095	27.5067	28.0607	28.3659	3	3	3	5.9	5.9	5.9	54.528	0	97.836	2022400000	22	Q8NBI5;E9PS74;Q8NBI5-2;H0YD64	Q8NBI5;E9PS74;Q8NBI5-2;H0YD64
GPR180	Integral membrane protein GPR180	0.451617	-0.233801	26.9032	26.2887	26.9071	27.0056	27.0336	26.7613	2	2	2	5.7	5.7	5.7	49.395	0	7.4777	1010500000	13	Q86V85	Q86V85
NDFIP1	NEDD4 family-interacting protein 1	0.265479	-0.233528	25.3585	24.5021	24.9906	25.3396	24.6966	25.5155	4	4	4	17.2	17.2	17.2	24.899	0	5.4643	301530000	9	Q9BT67	Q9BT67
NDUFA11	NADH dehydrogenase [ubiquinone] 1 alpha subcomplex subunit 11	0.358836	-0.2334	25.482	25.8582	25.8241	25.6153	25.8237	26.4256	2	2	2	24.1	24.1	24.1	14.852	0	10.028	434540000	9	Q86Y39;Q86Y39-2;K7EQ77;K7EK78;K7EP35;K7EMT4	Q86Y39;Q86Y39-2;K7EQ77;K7EK78;K7EP35;K7EMT4
DRAP1	Dr1-associated corepressor	0.734408	-0.233385	29.9415	29.9306	30.1036	30.0607	30.4918	30.1234	4	4	4	24.9	24.9	24.9	22.35	0	33.521	12498000000	78	Q14919;C9JCC6;Q14919-2;E9PQX9;E9PNC7;E9PMW2	Q14919;C9JCC6;Q14919-2;E9PQX9;E9PNC7;E9PMW2
SBDS	Ribosome maturation protein SBDS	1.2393	-0.233327	30.278	30.4637	30.2674	30.4498	30.6516	30.6077	14	14	14	46.4	46.4	46.4	28.763	0	76.273	10495000000	60	Q9Y3A5;A0A087X020;F8WE72	Q9Y3A5;A0A087X020
CTSC	Dipeptidyl peptidase 1;Dipeptidyl peptidase 1 exclusion domain chain;Dipeptidyl peptidase 1 heavy chain;Dipeptidyl peptidase 1 light chain	0.22392	-0.232986	28.7098	29.126	28.6053	28.3164	29.5518	29.272	3	3	3	7.1	7.1	7.1	51.853	0	7.1581	4260400000	25	P53634;H0YCY8;P53634-2;P53634-3	P53634;H0YCY8
MANBA	Beta-mannosidase	0.246524	-0.232775	29.7609	30.6682	30.6241	30.1385	30.7177	30.8954	25	24	24	30.6	29.8	29.8	100.89	0	72.768	11425000000	120	O00462;E9PFW2	O00462;E9PFW2
AK6;TAF9	Adenylate kinase isoenzyme 6	0.25432	-0.232679	28.5773	29.0802	29.402	28.7162	29.4336	29.6077	6	6	6	43.6	43.6	43.6	20.061	0	102.87	4700400000	45	Q9Y3D8;Q9Y3D8-2;A0A087WVD7;D6RDH4;A0A087WY94	Q9Y3D8;Q9Y3D8-2;A0A087WVD7;D6RDH4
RAB24	Ras-related protein Rab-24	0.222215	-0.232131	26.4171	27.6166	27.4215	27.0771	27.4205	27.654	6	6	6	40.9	40.9	40.9	23.124	0	24.648	1212400000	16	Q969Q5;F8W8H5;D6RFW3	Q969Q5;F8W8H5
CASP7	Caspase-7;Caspase-7 subunit p20;Caspase-7 subunit p11	0.403427	-0.231789	27.5416	27.9864	27.7821	28.2222	28.1947	27.5886	7	7	4	29	29	17.8	34.276	0	135.25	1725500000	52	P55210;P55210-3;A0A0A0MRL7;P55210-4;Q5SVL2	P55210;P55210-3;A0A0A0MRL7;P55210-4;Q5SVL2
TTC39C	Tetratricopeptide repeat protein 39C	0.275182	-0.231704	26.5133	27.2566	27.0689	26.6824	27.33	27.5214	9	9	9	17.5	17.5	17.5	65.869	0	29.193	1083000000	30	Q8N584;Q8N584-2;G3V1P2;J3QKX7	Q8N584;Q8N584-2;G3V1P2
CUL2	Cullin-2	0.248888	-0.231668	29.0003	29.7514	29.6451	29.1557	30.1178	29.8184	20	20	20	28.9	28.9	28.9	86.982	0	56.968	6462400000	118	Q13617;A0A0A0MTN0;Q13617-2;Q5T2B5;Q5T2B7	Q13617;A0A0A0MTN0;Q13617-2;Q5T2B5
ELP3	Elongator complex protein 3	0.336422	-0.231635	29.3938	29.9691	29.2553	29.4083	29.9314	29.9734	16	16	1	33.5	33.5	3.3	62.258	0	51.995	6869000000	91	Q9H9T3;B4DKA4;Q9H9T3-4;Q9H9T3-5;H0YAP7;E5RG26;H0YC54	Q9H9T3;B4DKA4;Q9H9T3-4;Q9H9T3-5
DHX16	Putative pre-mRNA-splicing factor ATP-dependent RNA helicase DHX16	0.579678	-0.231602	30.7775	31.0268	31.0703	30.8893	31.3895	31.2906	32	31	31	38.9	38	38	119.26	0	175.75	17460000000	165	O60231;Q5SQH5;A2AB15	O60231
LEMD2	LEM domain-containing protein 2	0.94468	-0.231538	29.6227	29.8782	29.7802	30.1647	29.9262	29.8848	17	17	17	41.2	41.2	41.2	56.974	0	61.418	8225300000	70	Q8NC56;H7C2Z0;Q8NC56-2;D6RBV0;H0Y9B7;H0Y8H8;D6R958	Q8NC56
RAB35	Ras-related protein Rab-35	0.177495	-0.231462	29.5159	29.2156	30.2171	29.0882	30.2795	30.2753	9	9	9	40.3	40.3	40.3	23.025	0	47.61	6617800000	48	Q15286;F5H157;Q15286-2;F5H7F8;Q15771;E9PQ07;E9PI18;E9PJQ5;E9PRF7;E9PNB9;E9PS06;E9PMJ1;Q15771-2	Q15286;F5H157;Q15286-2
HIST1H3A;HIST2H3A;H3F3A;H3F3C	Histone H3.1;Histone H3.2;Histone H3.3;Histone H3.3C	0.15839	-0.231295	34.9821	35.8999	35.0662	34.6732	36.2465	35.7222	12	12	0	56.6	56.6	0	15.404	0	39.145	359320000000	172	P68431;Q71DI3;P84243;Q6NXT2	P68431;Q71DI3;P84243;Q6NXT2
KIAA0930	Uncharacterized protein KIAA0930	0.114045	-0.230738	25.2843	26.6287	26.2299	25.0453	26.8749	26.9149	6	6	6	18.6	18.6	18.6	45.794	0	9.2518	580600000	15	Q6ICG6;Q6ICG6-3;Q6ICG6-2;B0QY16;B0QY18;B0QY20;H7C1U5;V9GYW7;V9GZ62	Q6ICG6;Q6ICG6-3;Q6ICG6-2;B0QY16;B0QY18;B0QY20
VPS37A	Vacuolar protein sorting-associated protein 37A	0.17607	-0.230707	26.489	27.4463	27.6422	26.7356	27.6902	27.8439	6	6	6	22.4	22.4	22.4	44.314	0	15.662	1221800000	24	Q8NEZ2;Q8NEZ2-2;H0YBN0;E5RG91;Q8NEZ2-3;E5RJ10;E5RHB8;E5RJX6	Q8NEZ2;Q8NEZ2-2;H0YBN0;E5RG91;Q8NEZ2-3
CLP1	Polyribonucleotide 5-hydroxyl-kinase Clp1	0.969433	-0.230458	27.3442	27.5337	27.4286	27.4819	27.7054	27.8106	6	6	6	11.5	11.5	11.5	47.645	0	3.8487	1499400000	21	Q92989;E9PL17;Q92989-2;E9PJM4;E9PKV5	Q92989;E9PL17;Q92989-2;E9PJM4
MMS19	MMS19 nucleotide excision repair protein homolog	0.486372	-0.229893	31.3373	31.0566	30.8065	31.0728	31.5457	31.2716	22	22	22	26.3	26.3	26.3	113.29	0	249.15	18235000000	167	Q96T76;Q96T76-8;Q96T76-9;Q96T76-5;Q5T454;Q96T76-7;H0Y746;B0QZ77;H7C1W5;F8WCH8;H0Y7V3;H7C0A9	Q96T76;Q96T76-8;Q96T76-9;Q96T76-5;Q5T454;Q96T76-7
GPSM3	G-protein-signaling modulator 3	0.0887474	-0.229459	24.9404	26.0049	26.5873	24.6068	27.2801	26.3341	3	3	3	33.1	33.1	33.1	17.866	0	4.7334	658360000	10	Q9Y4H4;E9PIP3;E9PIE9	Q9Y4H4;E9PIP3
EMR2;ADGRE2	EGF-like module-containing mucin-like hormone receptor-like 2	0.182532	-0.229372	25.507	26.4736	26.805	25.9352	26.7979	26.7406	5	4	4	7.9	6.9	6.9	90.471	0	5.9099	642770000	12	Q9UHX3;Q9UHX3-4;Q9UHX3-6;Q9UHX3-3;M0R0K5;Q9UHX3-5;Q9UHX3-2;Q9BY15;M0R1G2;E7EW83;Q9BY15-2	Q9UHX3;Q9UHX3-4;Q9UHX3-6;Q9UHX3-3;M0R0K5;Q9UHX3-5;Q9UHX3-2
WDR45B	WD repeat domain phosphoinositide-interacting protein 3	0.0998906	-0.229267	24.844	26.174	26.9839	25.1582	26.6869	26.8447	4	4	4	12.2	12.2	12.2	38.121	0.00015237	2.6137	581880000	9	Q5MNZ6;I3L4S6;I3L4L8;I3L3A5;I3L1D0	Q5MNZ6;I3L4S6
RPS18	40S ribosomal protein S18	0.440423	-0.22882	33.9768	34.2619	34.0128	33.9205	34.6071	34.4103	14	14	9	62.5	62.5	42.1	17.718	0	170.6	144640000000	199	P62269;A0A0G2JQH2;Q5GGW2	P62269
CYTH4	Cytohesin-4	0.28609	-0.228408	25.5742	25.3105	26.0941	25.4373	26.1224	26.1042	5	5	5	13.7	13.7	13.7	45.672	0	5.5061	557060000	19	Q9UIA0;H0Y724;B1AHH4;B1AHH5;B1AHH6	Q9UIA0;H0Y724
GEMIN8	Gem-associated protein 8	0.237221	-0.227857	25.7703	25.5906	26.8018	26.3046	26.302	26.2396	6	6	6	24	24	24	28.636	0	3.8121	550050000	13	Q9NWZ8;H7BYE2	Q9NWZ8
HAUS5	HAUS augmin-like complex subunit 5	0.477983	-0.227545	28.0682	28.0705	28.3209	28.0256	28.6698	28.4469	13	13	13	25.4	25.4	25.4	71.682	0	80.494	2748800000	69	O94927;O94927-2;K7EQ61;U3KQG4;U3KQJ5	O94927
USP16	Ubiquitin carboxyl-terminal hydrolase 16	0.0864279	-0.227299	25.7963	26.5796	26.326	24.6543	27.4267	27.3028	5	5	5	8.3	8.3	8.3	93.569	0	14.125	854360000	16	Q9Y5T5;Q9Y5T5-3;Q9Y5T5-2;Q9Y5T5-4;Q9Y5T5-5	Q9Y5T5;Q9Y5T5-3;Q9Y5T5-2;Q9Y5T5-4
NAGLU	Alpha-N-acetylglucosaminidase;Alpha-N-acetylglucosaminidase 82 kDa form;Alpha-N-acetylglucosaminidase 77 kDa form	0.233022	-0.226631	26.5543	27.1522	27.2575	26.6313	27.7021	27.3103	11	11	11	20.7	20.7	20.7	82.265	0	15.141	1271900000	36	P54802;K7ENX5	P54802
SRSF10	Serine/arginine-rich splicing factor 10	0.846716	-0.226555	30.55	30.5829	30.5052	31.011	30.6999	30.6068	11	11	11	34.7	34.7	34.7	31.3	0	61.933	12994000000	69	O75494;O75494-3;O75494-4;Q5JRI1;O75494-5;O75494-6;O75494-2;Q8WXF0;Q6IQ42;R4GMP8	O75494;O75494-3;O75494-4;Q5JRI1;O75494-5;O75494-6;O75494-2
VPS45	Vacuolar protein sorting-associated protein 45	0.44811	-0.226208	28.536	28.0606	28.7533	28.5412	28.6955	28.7918	14	14	14	25.1	25.1	25.1	65.076	0	17.628	2851100000	44	Q9NRW7;A0A087WU65;Q9NRW7-2;Q5T4Q0;B7Z7G7	Q9NRW7;A0A087WU65;Q9NRW7-2;Q5T4Q0
IMPACT	Protein IMPACT	0.238134	-0.22571	27.6889	28.5214	28.2849	27.8809	28.449	28.8425	9	9	7	30.9	30.9	25	36.476	0	21.221	2379700000	35	Q9P2X3;J3KT25;J3QRS6;Q9P2X3-2	Q9P2X3;J3KT25;J3QRS6;Q9P2X3-2
DICER1	Endoribonuclease Dicer	0.238477	-0.225481	26.9017	27.2057	27.1364	26.6574	27.904	27.3589	13	13	13	8.1	8.1	8.1	218.68	0	17.211	1076000000	26	Q9UPY3;Q9UPY3-2;Q9UPY3-3	Q9UPY3;Q9UPY3-2
RPN1	Dolichyl-diphosphooligosaccharide--protein glycosyltransferase subunit 1	0.177654	-0.225455	34.5244	35.3861	34.8846	34.3336	35.5983	35.5395	41	41	41	73.3	73.3	73.3	68.569	0	323.31	261840000000	514	P04843;B7Z4L4;F8WF32	P04843;B7Z4L4
RPS28	40S ribosomal protein S28	0.291636	-0.225276	32.2675	32.6082	32.8332	32.2982	33.2073	32.8793	4	4	4	59.4	59.4	59.4	7.8409	0	35.189	55501000000	155	P62857	P62857
CD99L2	CD99 antigen-like protein 2	0.120759	-0.225017	25.2938	26.6432	26.7114	25.6148	26.3695	27.3391	2	2	2	13.4	13.4	13.4	27.986	0	10.734	583420000	14	Q8TCZ2;Q8TCZ2-3;Q8TCZ2-2;Q8TCZ2-5;H0Y4H3;Q8TCZ2-6	Q8TCZ2;Q8TCZ2-3;Q8TCZ2-2;Q8TCZ2-5;H0Y4H3;Q8TCZ2-6
IMPAD1	Inositol monophosphatase 3	0.132396	-0.224673	27.8801	26.7285	27.4317	26.6473	28.4725	27.5943	7	7	7	23.7	23.7	23.7	38.681	0	18.344	1431900000	24	Q9NX62;H0YBS3	Q9NX62
CORO2A	Coronin-2A	0.361673	-0.224649	26.9217	27.4825	27.439	27.8352	27.4915	27.1905	5	4	4	9.3	8	8	59.763	0	6.4673	1203400000	20	Q92828	Q92828
ISG15	Ubiquitin-like protein ISG15	0.325188	-0.224236	28.3951	29.2048	29.1294	28.9224	29.3243	29.1553	6	6	6	40.6	40.6	40.6	17.887	0	145.95	4426300000	48	P05161;A0A096LNZ9;A0A096LPJ4	P05161;A0A096LNZ9;A0A096LPJ4
ASCC1	Activating signal cointegrator 1 complex subunit 1	0.492812	-0.224191	28.0583	27.5385	27.931	27.909	28.3067	27.9847	8	8	8	23	23	23	41.227	0	10.071	1921700000	37	Q8N9N2-2;Q8N9N2;H0YE76;H0YCB3;E9PR40;H0YER2;E9PM82;E9PQZ6;E9PQ44;E9PJM2;E9PL92;E9PKM6	Q8N9N2-2;Q8N9N2;H0YE76;H0YCB3
CAB39	Calcium-binding protein 39	0.204734	-0.224011	32.095	32.1509	31.8657	31.4548	32.8232	32.5056	21	21	18	62.5	62.5	55.1	39.869	0	200.57	40056000000	160	Q9Y376;A0A087X0K1;B7ZBJ4	Q9Y376;A0A087X0K1
TRIM27	Zinc finger protein RFP	0.261352	-0.223729	26.1393	27.1464	27.0129	27.2458	26.8304	26.8935	5	5	5	11.9	11.9	11.9	58.489	0	45.132	865450000	13	P14373;P14373-2;A0A0G2JIZ4;H0Y551	P14373;P14373-2;A0A0G2JIZ4
PDLIM5	PDZ and LIM domain protein 5	0.7955	-0.223722	28.0924	27.9555	27.6635	28.1024	28.1865	28.0938	9	9	9	19	19	19	63.944	0	14.848	1931000000	47	Q96HC4;Q96HC4-7;Q96HC4-4;Q96HC4-6;H0Y8Y3;Q96HC4-3;Q96HC4-2;A0A0D9SFR4;A0A0A0MSP3;H0YBI4	Q96HC4;Q96HC4-7;Q96HC4-4;Q96HC4-6;H0Y8Y3
SMAP2	Stromal membrane-associated protein 2	0.176101	-0.223617	27.1144	27.4418	28.3276	27.2222	28.2384	28.094	10	10	9	28.7	28.7	26.8	46.785	0	110.09	1520700000	14	Q8WU79;A0A087WV97;Q8WU79-2;Q8WU79-3;X6RCC3	Q8WU79;A0A087WV97;Q8WU79-2;Q8WU79-3;X6RCC3
TMEM161A	Transmembrane protein 161A	0.275886	-0.223474	25.2704	26.1107	26.3051	26	26.1122	26.2444	4	4	4	6.7	6.7	6.7	53.601	0	4.301	557450000	21	Q9NX61;K7EQ34;U3KQT6;K7EPA3;Q9NX61-2;K7EKY7;K7EQE7	Q9NX61;K7EQ34;U3KQT6;K7EPA3;Q9NX61-2;K7EKY7
DNAJB12	DnaJ homolog subfamily B member 12	0.102045	-0.223363	26.1514	28.2641	28.4961	27.5678	27.6551	28.3589	8	8	8	26.1	26.1	26.1	41.818	0	13.29	1581500000	21	Q9NXW2;J3KPS0;Q9NXW2-2;V9GYN7;V9GY70	Q9NXW2;J3KPS0;Q9NXW2-2;V9GYN7
MTMR12	Myotubularin-related protein 12	0.611277	-0.222581	26.3346	26.3249	26.2658	26.2071	26.6938	26.6922	6	6	6	10.6	10.6	10.6	86.147	0	109.99	560470000	18	Q9C0I1;Q9C0I1-3;Q9C0I1-2	Q9C0I1;Q9C0I1-3;Q9C0I1-2
RPL14	60S ribosomal protein L14	0.215139	-0.222425	32.2299	33.0636	32.9657	32.4627	33.5137	32.9501	8	8	8	34.4	34.4	34.4	23.432	0	31.842	60073000000	145	P50914;E7EPB3	P50914;E7EPB3
MRI1	Methylthioribose-1-phosphate isomerase	0.24694	-0.222314	29.3039	30.0342	30.0044	29.4907	30.1465	30.3722	10	10	10	35.8	35.8	35.8	39.149	0	28.907	7468700000	58	Q9BV20;Q9BV20-2	Q9BV20;Q9BV20-2
MT-ND5	NADH-ubiquinone oxidoreductase chain 5	0.153304	-0.221972	28.6643	29.4092	29.9864	28.8156	30.0307	29.8796	5	5	5	14.9	14.9	14.9	67.026	0	323.31	6491500000	38	P03915	P03915
VKORC1L1	Vitamin K epoxide reductase complex subunit 1-like protein 1	0.172322	-0.220677	27.0469	27.4749	27.5646	26.6777	28.1525	27.9181	4	4	4	10.2	10.2	10.2	19.835	0	4.5909	1630900000	15	Q8N0U8;Q8N0U8-2	Q8N0U8;Q8N0U8-2
LPCAT4	Lysophospholipid acyltransferase LPCAT4	0.235139	-0.220641	28.3236	28.89	29.0661	28.4011	29.3462	29.1943	9	9	9	26.1	26.1	26.1	57.218	0	54.698	4309400000	61	Q643R3;A0A0C4DGT4;H3BMK4	Q643R3;A0A0C4DGT4
WDR20	WD repeat-containing protein 20	0.186348	-0.22062	26.0555	26.548	26.2707	25.6946	27.1468	26.6947	8	8	7	18.5	18.5	16.7	62.892	0	26.143	627440000	14	Q8TBZ3;Q8TBZ3-2;A0A088AWN2;Q8TBZ3-4;Q8TBZ3-5;Q8TBZ3-6;Q8TBZ3-7;H0YKE8;Q8TBZ3-8;Q8TBZ3-3;H0YNU0	Q8TBZ3;Q8TBZ3-2;A0A088AWN2;Q8TBZ3-4;Q8TBZ3-5;Q8TBZ3-6;Q8TBZ3-7
RAB29	Ras-related protein Rab-7L1	0.229882	-0.220521	28.5606	29.1606	29.1415	28.5471	29.5994	29.3777	9	8	8	50.2	44.8	44.8	23.155	0	14.177	4742700000	48	O14966;O14966-2;E9PL56;O14966-3	O14966;O14966-2
VPS18	Vacuolar protein sorting-associated protein 18 homolog	0.175808	-0.220245	28.7149	29.1694	28.7991	28.2174	29.4404	29.6862	15	15	15	20	20	20	110.18	0	54.066	4494500000	40	Q9P253;H0YMC9;H0YLM6	Q9P253
ELP6	Elongator complex protein 6	0.334074	-0.220198	27.1307	26.8046	26.9507	26.747	27.63	27.1696	6	6	6	25.6	25.6	25.6	29.793	0	11.471	1093500000	20	Q0PNE2;C9IYN7;Q0PNE2-2;F8WE64;C9JLH5;C9JA82;C9J2D6;C9J9N8;C9JEX8;H7BZM9	Q0PNE2;C9IYN7;Q0PNE2-2;F8WE64;C9JLH5;C9JA82;C9J2D6;C9J9N8;C9JEX8
POLG2	DNA polymerase subunit gamma-2, mitochondrial	0.55486	-0.220193	26.9638	26.454	26.9189	26.8853	27.1141	26.9979	5	5	5	9.5	9.5	9.5	54.91	0	3.5729	924990000	16	Q9UHN1;J3KRM2	Q9UHN1
BLVRB	Flavin reductase (NADPH)	0.472054	-0.220172	28.3754	29.0574	28.6414	28.949	28.9509	28.8349	6	6	6	46.6	46.6	46.6	22.119	0	34.141	3692700000	51	P30043;M0QZL1;M0R192	P30043;M0QZL1;M0R192
MAN2A1	Alpha-mannosidase 2	0.1645	-0.219571	26.3078	27.7625	27.0601	26.7129	27.5017	27.5745	12	12	12	11.8	11.8	11.8	131.14	0	11.897	1056100000	22	Q16706	Q16706
PATZ1	POZ-, AT hook-, and zinc finger-containing protein 1	0.139999	-0.219529	27.7835	26.0703	27.0785	27.7933	26.9457	26.8519	6	5	5	9.3	8.3	8.3	74.059	0	5.7372	1133200000	22	Q9HBE1;Q9HBE1-4;Q9HBE1-2;Q9HBE1-3	Q9HBE1;Q9HBE1-4;Q9HBE1-2;Q9HBE1-3
RBMX2	RNA-binding motif protein, X-linked 2	0.170726	-0.217768	27.9258	28.2681	28.9242	27.8288	28.9002	29.0423	11	11	11	38.2	38.2	38.2	37.335	0	160.26	2962700000	55	Q9Y388;A0A087WUI1;Q5JY83	Q9Y388;A0A087WUI1
MIS12	Protein MIS12 homolog	0.161201	-0.217594	26.9151	27.6267	27.9825	26.9469	28.2601	27.9702	5	5	5	26.8	26.8	26.8	24.14	0	34.453	1534800000	18	Q9H081;I3L4K6	Q9H081;I3L4K6
TXNRD2	Thioredoxin reductase 2, mitochondrial	0.185117	-0.217426	27.1809	27.464	26.5245	26.6137	27.8123	27.3957	7	7	7	19.1	19.1	19.1	56.506	0	27.186	1055500000	30	Q9NNW7;E7ENA2;D3YTF8;D3YTF9;Q9NNW7-2;A0A096LPD9;E7EWK1;A0A096LPK7;A0A096LNN4;Q9NNW7-3;Q9NNW7-4;A0A096LNY7	Q9NNW7;E7ENA2;D3YTF8;D3YTF9;Q9NNW7-2;A0A096LPD9;E7EWK1;A0A096LPK7;A0A096LNN4;Q9NNW7-3
B3GALTL	Beta-1,3-glucosyltransferase	0.178195	-0.217225	25.7693	26.7821	27.0189	26.3966	26.575	27.2504	6	6	6	15.1	15.1	15.1	56.563	0	8.2874	666390000	15	Q6Y288	Q6Y288
SLC25A12	Calcium-binding mitochondrial carrier protein Aralar1	0.395494	-0.217162	30.8008	30.7553	30.9612	30.6145	31.3355	31.2187	25	25	15	38.2	38.2	24.6	74.761	0	151.28	15403000000	108	O75746;O75746-2	O75746;O75746-2
PLGRKT	Plasminogen receptor (KT)	0.353994	-0.216667	28.7826	29.3533	29.4632	29.1318	29.5706	29.5466	5	5	5	35.4	35.4	35.4	17.201	0	19.15	6254600000	32	Q9HBL7	Q9HBL7
PIKFYVE	1-phosphatidylinositol 3-phosphate 5-kinase	0.479937	-0.216075	30.4445	30.8406	30.9217	30.6948	31.0858	31.0745	22	22	9	13.4	13.4	6.4	237.13	0	65.092	12109000000	55	Q9Y2I7;Q9Y2I7-4;Q9Y2I7-2;Q9Y2I7-3;F8WEZ0;C9JL08	Q9Y2I7
XXYLT1	Xyloside xylosyltransferase 1	0.276348	-0.215965	25.8154	24.8677	25.6285	25.4863	25.586	25.8872	6	6	6	14.2	14.2	14.2	43.806	0	10.414	317360000	16	Q8NBI6;H7C2F4;Q8NBI6-2;F8WEN6;Q8NBI6-3	Q8NBI6
PPT1	Palmitoyl-protein thioesterase 1	0.144459	-0.215926	30.7983	31.8271	31.3003	30.5898	32.0546	31.9292	7	7	7	25.2	25.2	25.2	34.193	0	166.09	19532000000	70	P50897;E9PIA8;E9PMG2;P50897-2;Q5T0S4;E9PSE5;E9PP28;E9PK48	P50897;E9PIA8;E9PMG2;P50897-2
TRAF2	TNF receptor-associated factor 2	0.189437	-0.215354	27.9255	29.0904	28.5775	28.1984	29.0579	28.9831	10	10	10	21.6	21.6	21.6	55.859	0	132.24	3074300000	37	Q12933;Q12933-4;Q12933-3;Q12933-2;B1AMX7;B1AMX8;B1AMY1	Q12933;Q12933-4;Q12933-3;Q12933-2
BIN3	Bridging integrator 3	0.334479	-0.214993	24.4997	24.2504	24.9089	24.4298	25.0577	24.8166	3	3	3	15	15	15	29.665	0.00029394	2.0891	184080000	6	Q9NQY0;H7BYV6;Q9NQY0-2;E5RJI6;E5RHU4	Q9NQY0;H7BYV6;Q9NQY0-2
PPP1CB	Serine/threonine-protein phosphatase PP1-beta catalytic subunit;Serine/threonine-protein phosphatase	0.121084	-0.214895	31.5997	32.5378	30.9704	31.03	32.5743	32.1483	10	5	5	33.6	20.8	20.8	37.186	0	18.707	28268000000	129	P62140;C9J9S3;C9JP48;E7ETD8;F8WE71	P62140;C9J9S3;C9JP48
SNRPB;SNRPN	Small nuclear ribonucleoprotein-associated proteins B and B;Small nuclear ribonucleoprotein-associated protein N	0.262038	-0.2143	31.4863	30.7649	30.6884	30.8049	31.4962	31.2813	5	5	5	21.7	21.7	21.7	24.61	0	22.491	20703000000	65	P14678;P14678-2;A8MT02;P14678-3;P63162;J3QLE5;P63162-2;J3KRY3;S4R3P3	P14678;P14678-2;A8MT02;P14678-3;P63162;J3QLE5;P63162-2
BCL7A	B-cell CLL/lymphoma 7 protein family member A	0.0753196	-0.21405	25.8476	27.0273	27.6611	25.5893	28.5186	27.0703	5	5	5	41.9	41.9	41.9	22.81	0	11.217	1119700000	12	Q4VC05;Q4VC05-2	Q4VC05;Q4VC05-2
SEC11A	Signal peptidase complex catalytic subunit SEC11A;Signal peptidase complex catalytic subunit SEC11	0.123046	-0.213849	28.4193	29.3583	28.4291	27.846	29.5796	29.4227	6	6	6	29.6	29.6	29.6	20.625	0	14.02	4044100000	37	P67812;H0YNG3;P67812-4;P67812-3;H0YKT4;P67812-2;H0YNX5;H0YNA5;P0C7V7	P67812;H0YNG3;P67812-4;P67812-3;H0YKT4;P67812-2;H0YNX5
C11orf73	Protein Hikeshi	0.224796	-0.213681	28.3274	28.8614	28.1007	28.0621	28.8451	29.0233	3	3	3	14.7	14.7	14.7	21.627	0	24.532	3515200000	12	Q53FT3;A0A087WYW7;E9PJB2;E9PPG8	Q53FT3;A0A087WYW7
NCDN	Neurochondrin	0.238699	-0.213257	27.8398	27.3962	28.3098	27.5982	28.256	28.3315	10	10	10	15	15	15	78.863	0	12.271	2154300000	37	Q9UBB6;Q9UBB6-2;Q9UBB6-3;C9J5H8	Q9UBB6;Q9UBB6-2;Q9UBB6-3
MAD2L1	Mitotic spindle assembly checkpoint protein MAD2A	0.44964	-0.213247	31.601	31.8292	31.2635	31.5454	31.953	31.835	11	11	11	48.3	48.3	48.3	23.51	0	203.73	26422000000	83	Q13257;Q13257-2;D6RJE3	Q13257
LSM14A	Protein LSM14 homolog A	0.135238	-0.213159	29.7734	30.1618	29.9271	29.0282	30.785	30.6885	13	13	7	37.6	37.6	17.5	50.529	0	146.27	9661800000	77	Q8ND56;Q8ND56-2;Q8ND56-3;I3L4Q1;A0A0G2JQ95;A0A096LP11	Q8ND56;Q8ND56-2;Q8ND56-3
MRPS9	28S ribosomal protein S9, mitochondrial	0.470129	-0.212731	29.181	29.7063	29.7575	29.6302	29.8026	29.8503	8	8	6	21	21	14.9	45.834	0	23.264	6661900000	59	P82933	P82933
AFF1	AF4/FMR2 family member 1	0.132434	-0.212636	25.7497	26.502	26.7776	25.5472	27.102	27.018	11	11	11	11.9	11.9	11.9	131.42	0	40.946	648710000	30	P51825;P51825-2;P51825-3;F5GXF9;E7ETI4;E7EMC5	P51825;P51825-2;P51825-3;F5GXF9
MPZL1	Myelin protein zero-like protein 1	0.196532	-0.212351	26.2671	27.1189	26.8401	26.3031	27.3825	27.1777	3	1	1	20.1	5.7	5.7	22.761	0.0084349	1.0502	786830000	19	O95297-3;Q9UEL6	O95297-3;Q9UEL6
GRWD1	Glutamate-rich WD repeat-containing protein 1	0.252273	-0.212275	28.9092	29.8876	29.3005	29.2312	29.7122	29.7909	9	9	9	21.7	21.7	21.7	49.419	0	84.231	5481700000	53	Q9BQ67;M0QX71	Q9BQ67
RPL36AL	60S ribosomal protein L36a-like	0.123947	-0.21153	28.7625	28.3249	28.8265	27.6578	29.2754	29.6154	4	4	2	21.7	21.7	13.2	12.469	0	5.13	3833200000	35	Q969Q0	Q969Q0
GATB;PET112	Glutamyl-tRNA(Gln) amidotransferase subunit B, mitochondrial	0.243857	-0.21095	28.3002	28.1882	27.3313	28.4249	28.1274	27.9003	8	8	8	23	23	23	61.863	0	58.002	2081800000	27	O75879;D6REA0;D6RDU9;H0Y8G7;H0Y9F2;B4E0P2;D6RGY4	O75879;D6REA0;D6RDU9
TIMELESS	Protein timeless homolog	1.00686	-0.210365	28.2632	28.1509	28.1282	28.5684	28.2956	28.3094	16	16	16	17.1	17.1	17.1	138.66	0	76.944	2286600000	50	Q9UNS1;Q9UNS1-2	Q9UNS1;Q9UNS1-2
UGGT2	UDP-glucose:glycoprotein glucosyltransferase 2	0.348905	-0.210346	30.1527	30.6696	30.1971	30.1815	30.7961	30.6727	19	16	16	12.4	10.5	10.5	174.73	0	18.876	9862400000	53	Q9NYU1	Q9NYU1
DHRS4	Dehydrogenase/reductase SDR family member 4	0.511856	-0.210112	28.8117	28.2271	28.4192	28.8006	28.6335	28.6541	6	6	1	30.5	30.5	6.2	23.916	0	11.223	2950000000	44	Q9BTZ2-8	Q9BTZ2-8
TBCD		0.260491	-0.209459	28.5192	27.6452	28.4362	28.125	28.432	28.672	4	1	1	41	7.7	7.7	13.446	0.0084541	1.0664	2307100000	29	I3L1S3	I3L1S3
CETN3	Centrin-3	0.237613	-0.209425	27.2148	27.4578	28.0846	27.3374	27.9742	28.0738	8	8	8	47.9	47.9	47.9	19.55	0	23.241	1771100000	43	O15182;E5RK82;E5RJF8;E5RH67;E5RFM2;H0YBL5	O15182;E5RK82;E5RJF8;E5RH67;E5RFM2
ALG5	Dolichyl-phosphate beta-glucosyltransferase	0.552071	-0.208885	30.104	29.8776	29.6793	29.9293	30.3142	30.044	11	11	11	39.2	39.2	39.2	36.946	0	79.713	7119400000	51	Q9Y673;Q9Y673-2	Q9Y673;Q9Y673-2
PTGS1	Prostaglandin G/H synthase 1	0.24065	-0.208529	26.6409	26.8888	25.8696	26.3868	26.8923	26.7457	5	5	5	12.9	12.9	12.9	68.686	0	26.549	896590000	20	P23219;A0A087X296;P23219-4;P23219-3;P23219-2;P23219-6;P23219-5	P23219;A0A087X296;P23219-4;P23219-3;P23219-2;P23219-6;P23219-5
HDAC10	Histone deacetylase 10	0.339992	-0.20833	25.2137	25.4327	25.846	25.5133	25.5536	26.0504	3	3	3	6.3	6.3	6.3	71.444	0	17.285	435280000	17	Q969S8;C9J8B8;Q969S8-2;Q969S8-5;Q969S8-4;Q08AP5	Q969S8;C9J8B8;Q969S8-2;Q969S8-5;Q969S8-4
HLA-E	HLA class I histocompatibility antigen, alpha chain E	0.864016	-0.207958	28.8651	28.7428	28.6942	29.0996	29.0483	28.778	9	7	6	28.8	21.2	18.2	40.156	0	99.25	4013600000	36	P13747;Q6DU44	P13747;Q6DU44
SRSF8	Serine/arginine-rich splicing factor 8	0.875159	-0.207735	30.066	30.1171	30.3953	30.4612	30.4198	30.3206	7	5	5	28.7	28.7	28.7	32.287	0	98.128	11119000000	44	Q9BRL6;Q9BRL6-2	Q9BRL6;Q9BRL6-2
MYADM	Myeloid-associated differentiation marker	0.421019	-0.207633	29.7937	29.784	29.3625	29.7851	29.6275	30.1506	3	3	3	15.8	15.8	15.8	35.273	0	66.921	8543800000	33	Q96S97;C9JZL8;C9J5M0;C9JC07;C9JJV6	Q96S97;C9JZL8;C9J5M0;C9JC07;C9JJV6
SMARCA2		0.140299	-0.207419	27.7378	29.0145	28.544	27.8592	29.1875	28.8718	10	1	1	33.9	6.3	6.3	31.257	0	3.5323	2685100000	36	F6XG14;B1ALF6;B1ALG1;F6T8Q0;F6XE55;F6UH26	F6XG14;B1ALF6;B1ALG1;F6T8Q0;F6XE55;F6UH26
FBXL18	F-box/LRR-repeat protein 18	0.250986	-0.207301	26.6388	26.6134	26.0259	26.1175	26.8482	26.9344	8	8	8	12.9	12.9	12.9	88.34	0	9.861	811830000	17	Q96ME1;Q96ME1-4;Q96ME1-2;H0Y6I6;Q96ME1-3	Q96ME1;Q96ME1-4;Q96ME1-2;H0Y6I6;Q96ME1-3
HIRIP3	HIRA-interacting protein 3	0.195833	-0.207301	28.1152	28.2548	28.5932	27.7989	28.7017	29.0844	19	19	19	38.3	38.3	38.3	61.956	0	323.31	2681000000	56	Q9BW71;Q9BW71-2;Q9BW71-3	Q9BW71
CHAMP1	Chromosome alignment-maintaining phosphoprotein 1	0.355761	-0.206937	30.1684	30.2641	30.2684	29.9635	30.7225	30.6357	27	27	27	41.6	41.6	41.6	89.098	0	222.34	9376000000	98	Q96JM3;S4R3K0	Q96JM3
APOBEC3B	DNA dC->dU-editing enzyme APOBEC-3B	0.306602	-0.206384	29.7643	30.4367	30.129	29.94	30.5828	30.4263	11	11	8	33.8	33.8	24.9	45.924	0	184.08	10759000000	70	Q9UH17;B0QYD3;Q9UH17-3;Q9UH17-2;P31941;P31941-2	Q9UH17;B0QYD3;Q9UH17-3;Q9UH17-2
HNRNPH1		0.565115	-0.206081	32.5671	32.9349	32.4743	32.7041	32.9455	32.945	6	1	1	45.1	7.2	7.2	21.306	0.0051913	1.2384	69987000000	166	H0YBD7	H0YBD7
UBE4A	Ubiquitin conjugation factor E4 A	0.244576	-0.205647	28.6666	29.3564	29.4574	28.9463	29.6932	29.4579	15	15	15	18.8	18.8	18.8	122.56	0	190.34	4879900000	64	Q14139;Q14139-2;B7Z7P0	Q14139;Q14139-2;B7Z7P0
AP2A2	AP-2 complex subunit alpha-2	0.307288	-0.205528	28.251	28.6095	28.3891	28.1499	28.7062	29.01	17	10	10	21.4	14.5	14.5	103.96	0	125.17	2984300000	63	O94973;O94973-2;A0A0G2JS82;O94973-3;A0A0G2JQM1;E9PR62;A0A0G2JRF9;A0A0G2JQA4;A0A0G2JQT9;H0YEG0;A0A0G2JS17;H0YDE9;E9PQP4;A0A0G2JRS3;M0R2D9;E9PNC4;E9PPY8;E9PPZ3;E9PS94	O94973;O94973-2;A0A0G2JS82;O94973-3;A0A0G2JQM1
PPME1	Protein phosphatase methylesterase 1	0.190662	-0.204697	33.887	34.5353	33.8249	33.6192	34.7539	34.4882	16	16	16	46.6	46.6	46.6	42.315	0	61.698	123170000000	79	Q9Y570;Q9Y570-4;Q9Y570-2;Q9Y570-3	Q9Y570;Q9Y570-4;Q9Y570-2
PPCDC	Phosphopantothenoylcysteine decarboxylase	0.195673	-0.204568	27.0331	27.9584	28.0994	27.4583	28.0935	28.1529	3	3	3	14.2	14.2	14.2	22.395	0.00015033	2.4199	1508200000	14	Q96CD2;H3BRQ0;H3BSE3;H3BQB0;Q96CD2-2;H3BU34;H3BU63	Q96CD2;H3BRQ0;H3BSE3;H3BQB0;Q96CD2-2
NUDT15	Probable 8-oxo-dGTP diphosphatase NUDT15	0.348475	-0.204238	26.1237	25.9989	26.1112	25.8029	26.5423	26.5013	4	4	4	29.3	29.3	29.3	18.609	0	6.8476	482900000	18	Q9NV35	Q9NV35
CLCC1	Chloride channel CLIC-like protein 1	0.444725	-0.203911	28.8278	29.4231	29.3115	29.3065	29.3294	29.5383	11	11	11	22.9	22.9	22.9	62.022	0	53.723	4874700000	64	Q96S66;Q96S66-2;Q96S66-4;Q96S66-3;Q5T1P5	Q96S66;Q96S66-2;Q96S66-4;Q96S66-3;Q5T1P5
CUL4A	Cullin-4A	0.313832	-0.203295	31.036	31.5183	31.2565	31.0237	31.681	31.716	34	34	25	43.6	43.6	31.2	87.679	0	323.31	20444000000	253	Q13619;A0A0A0MR50;Q13619-2;A0A087WWN2	Q13619;A0A0A0MR50;Q13619-2
ZC3HC1	Nuclear-interacting partner of ALK	0.273772	-0.20329	27.3308	27.5069	27.9876	27.3669	28.081	27.9872	10	10	10	27.7	27.7	27.7	55.261	0	18.576	1769700000	24	Q86WB0;C9J0I9;Q86WB0-3;Q86WB0-2;F8WAU5;F8WBD7;F8WDK5;F8WF13	Q86WB0;C9J0I9;Q86WB0-3;Q86WB0-2
RABL3	Rab-like protein 3	0.322668	-0.202299	28.1778	28.9716	28.2878	28.689	28.561	28.7942	7	7	7	23.7	23.7	23.7	26.422	0	6.049	3136300000	31	Q5HYI8;C9JXM3;F8WAX9;F8WF50;F8WDC7;H7C533	Q5HYI8;C9JXM3
PIN4	Peptidyl-prolyl cis-trans isomerase NIMA-interacting 4	0.155887	-0.202272	27.7506	28.7096	28.6978	27.8578	29.0203	28.8867	4	4	4	26.7	26.7	26.7	13.81	0	74.701	2670600000	25	Q9Y237;Q9Y237-2;H0Y4T6;J3KMW3;H0Y8P6;H0Y610;Q9Y237-3	Q9Y237;Q9Y237-2;H0Y4T6;J3KMW3;H0Y8P6;H0Y610;Q9Y237-3
ABCB8	ATP-binding cassette sub-family B member 8, mitochondrial	0.21476	-0.202247	26.7484	26.4657	27.3896	26.8535	26.8012	27.5557	9	8	8	12.4	11.3	11.3	79.988	0	13.815	1016400000	29	Q9NUT2;Q9NUT2-5;Q9NUT2-4;Q9NUT2-2;Q9NUT2-3;C9JYI3;C9JTY4;H7C5K9	Q9NUT2;Q9NUT2-5;Q9NUT2-4;Q9NUT2-2;Q9NUT2-3
MRGBP	MRG/MORF4L-binding protein	0.151811	-0.20218	26.455	27.7869	27.6751	27.0177	27.6301	27.8758	5	5	5	30.9	30.9	30.9	22.417	0	108.85	1447100000	24	Q9NV56	Q9NV56
FAM160B1	Protein FAM160B1	0.206389	-0.20143	28.9468	27.9644	29.0439	28.573	28.8854	29.101	10	10	9	15	15	13.9	86.557	0	17.132	3445200000	43	Q5W0V3;Q5W0V3-2;Q5W0V1;Q5W0V4	Q5W0V3;Q5W0V3-2
YLPM1	YLP motif-containing protein 1	0.563546	-0.201316	28.9438	28.9618	29.2607	29.0193	29.3366	29.4143	21	21	21	14	14	14	241.64	0	106.77	4334300000	93	P49750-4;P49750;P49750-3;H0YIQ2;F8VU51;H0YI23	P49750-4;P49750;P49750-3;H0YIQ2
PIKFYVE		0.417603	-0.200943	30.3107	30.8496	30.6788	30.5724	30.8549	31.0146	14	1	1	11.9	1.4	1.4	157	0	123.47	11065000000	36	E9PDH4	E9PDH4
NQO2	Ribosyldihydronicotinamide dehydrogenase [quinone]	0.227611	-0.200846	25.8971	26.9555	26.758	26.8045	26.5099	26.8987	4	4	4	28.6	28.6	28.6	25.918	0	4.329	649280000	10	P16083;Q5TD07;Q5TD05;A2A2U4	P16083;Q5TD07;Q5TD05
POLR1C	DNA-directed RNA polymerases I and III subunit RPAC1	0.510155	-0.200581	30.483	30.5115	30.083	30.6687	30.6558	30.3547	12	12	12	41.9	41.9	41.9	39.249	0	323.31	11314000000	93	O15160;E7EQB9;O15160-2;D6RDJ3;H0Y723	O15160;E7EQB9;O15160-2
RPL11	60S ribosomal protein L11	0.306207	-0.200342	32.0536	32.3697	32.1872	31.9121	32.7311	32.5684	8	8	8	50	50	50	20.252	0	191.07	36457000000	158	P62913;P62913-2;Q5VVC8;Q5VVC9	P62913;P62913-2;Q5VVC8;Q5VVC9
CYCS	Cytochrome c	0.143058	-0.200095	33.0194	34.1183	33.3665	32.9296	34.2995	33.8754	10	10	10	77.1	77.1	77.1	11.749	0	259.98	90203000000	127	P99999;C9JFR7;CON__P62894	P99999;C9JFR7
PARP14	Poly [ADP-ribose] polymerase 14	0.228826	-0.199869	25.8651	25.411	25.6787	25.3432	25.7812	26.4301	5	5	5	3.1	3.1	3.1	202.8	0	6.2907	490710000	9	Q460N5;Q460N5-4;H7C5R8;Q460N5-3;Q460N5-1;Q460N5-5	Q460N5;Q460N5-4;H7C5R8;Q460N5-3;Q460N5-1
SMIM7	Small integral membrane protein 7	0.547627	-0.199781	26.335	26.8094	26.6944	26.6651	26.909	26.8642	3	3	3	25.3	25.3	25.3	8.6312	0	8.1831	811190000	12	Q9BQ49;M0R0R3;M0R2G5;B7WNH4;E9PP42;E9PNA8;E9PLH2;M0QYU9	Q9BQ49;M0R0R3;M0R2G5;B7WNH4
PYCARD	Apoptosis-associated speck-like protein containing a CARD	0.324651	-0.199613	31.3715	32.2113	31.8629	31.9024	32.1329	32.0093	12	12	12	53.3	53.3	53.3	21.627	0	323.31	29609000000	95	Q9ULZ3;Q9ULZ3-2;Q9ULZ3-3;H3BP42	Q9ULZ3;Q9ULZ3-2;Q9ULZ3-3;H3BP42
PSD4	PH and SEC7 domain-containing protein 4	0.375805	-0.199306	27.6318	28.0622	27.881	27.6929	28.2845	28.1955	10	10	10	12.8	12.8	12.8	116.25	0	72.072	2006900000	41	Q8NDX1;Q8NDX1-2	Q8NDX1;Q8NDX1-2
SLC1A4	Neutral amino acid transporter A	0.168857	-0.198553	27.5928	28.6289	29.0316	28.3845	28.7343	28.7302	5	5	5	16.2	16.2	16.2	55.722	0	109.06	3537200000	42	P43007;P43007-2	P43007;P43007-2
PRKAG1	5-AMP-activated protein kinase subunit gamma-1	0.241159	-0.198517	29.7574	30.2997	30.051	29.6672	30.55	30.4864	16	16	15	61.9	61.9	58.9	37.579	0	210.34	8413700000	105	P54619;P54619-3;P54619-2;F8VYY9;H0YIC9;F8VVA3;H0YHF8;F8VPF5;F8VZX1;F8VRY2;F8VSL2;F8VSH3;Q9UGI9;F8W046;B4DUK8;Q9UGI9-2	P54619;P54619-3;P54619-2;F8VYY9;H0YIC9
MED24	Mediator of RNA polymerase II transcription subunit 24	0.301609	-0.198373	28.1731	27.8325	27.9122	27.689	28.3198	28.5042	13	13	13	15.4	15.4	15.4	110.3	0	63.913	2145100000	43	O75448;F5GY88;A0A0B4J1W0;O75448-2;F5H5K2;B4DDR8;E9PFL1;J3KTL3;J3KSU0;F5H2D6;H0YEG1;J3QRH9;F5H3E6;B9TX75;J3QLF8;J3QLC0;F5H0M2;J3KSL1;B9TX62	O75448;F5GY88;A0A0B4J1W0;O75448-2;F5H5K2;B4DDR8
ALAS1	5-aminolevulinate synthase, nonspecific, mitochondrial	0.243405	-0.198225	25.6865	26.5335	26.0956	26.2662	26.6822	25.9619	8	8	8	18.4	18.4	18.4	70.58	0	8.2569	528270000	12	P13196;H7C4H7;H7C5B0	P13196
SUMO1	Small ubiquitin-related modifier 1	0.436619	-0.198214	29.6121	29.1097	29.5891	29.8318	29.4729	29.6008	6	6	6	51.5	51.5	51.5	11.557	0	119.21	6882300000	31	P63165;B8ZZN6;P63165-2;B8ZZJ0;B8ZZ67;B9A032	P63165;B8ZZN6;P63165-2;B8ZZJ0;B8ZZ67;B9A032
KIAA0100	Protein KIAA0100	0.896167	-0.197693	26.4043	26.3476	26.5767	26.5452	26.5849	26.7917	13	13	13	6.2	6.2	6.2	253.7	0	26.069	758310000	30	Q14667;Q08E86;K7EQ86;Q14667-2;Q14667-3;K7EQR3	Q14667;Q08E86;K7EQ86;Q14667-2;Q14667-3
AURKB	Aurora kinase B	0.139805	-0.197504	26.9167	27.5889	26.6392	26.3736	27.786	27.5777	12	2	2	39.9	5	5	34.76	0.0011465	1.7702	1114000000	38	Q96GD4-4;J3QR41;J3QLN8;J3KT86;J3KRJ2	Q96GD4-4;J3QR41;J3QLN8;J3KT86;J3KRJ2
FNBP4	Formin-binding protein 4	0.287772	-0.197399	27.6851	28.3236	27.823	27.7487	28.3799	28.2954	16	16	16	14.6	14.6	14.6	110.45	0	220.05	2162300000	33	Q8N3X1-2;Q8N3X1;F5GXL1	Q8N3X1-2;Q8N3X1
APEX2	DNA-(apurinic or apyrimidinic site) lyase 2	0.121946	-0.19737	26.8089	25.1048	26.8164	26.1241	26.5806	26.6175	3	3	3	8.5	8.5	8.5	57.4	0	6.8941	678760000	8	Q9UBZ4	Q9UBZ4
MRPS6	28S ribosomal protein S6, mitochondrial	0.182295	-0.197244	29.1973	28.0298	28.5201	29.2298	28.6726	28.4365	6	6	6	37.6	37.6	37.6	14.226	0	5.2811	3270900000	27	P82932	P82932
HVCN1	Voltage-gated hydrogen channel 1	0.156272	-0.197091	29.7318	30.1346	30.2584	29.3563	30.7745	30.5852	8	8	8	40.7	40.7	40.7	31.683	0	91.284	8489100000	47	Q96D96;Q96D96-4;Q96D96-2;Q96D96-3;F8VPF7;F8W0B3;F8VS40	Q96D96;Q96D96-4;Q96D96-2;Q96D96-3
C1QBP	Complement component 1 Q subcomponent-binding protein, mitochondrial	0.153283	-0.196902	31.404	32.7527	32.0958	31.7569	32.7163	32.37	7	7	7	32.3	32.3	32.3	31.362	0	238.49	42772000000	189	Q07021;I3L3Q7;I3L3B0	Q07021;I3L3Q7;I3L3B0
RPL15	60S ribosomal protein L15;Ribosomal protein L15	0.329076	-0.196871	32.0128	32.4649	31.9971	32.0154	32.3678	32.6822	12	12	12	48.5	48.5	48.5	24.146	0	58.384	40469000000	117	P61313;E7EQV9;E7EX53;E7ENU7;P61313-2;E7ERA2	P61313;E7EQV9;E7EX53;E7ENU7;P61313-2
KDM2A	Lysine-specific demethylase 2A	0.348656	-0.196513	26.8812	26.8482	27.0453	26.693	27.4593	27.212	12	12	12	12.8	12.8	12.8	132.79	0	55.999	1114500000	29	Q9Y2K7;I3VM54;Q9Y2K7-5;Q9Y2K7-2;Q9Y2K7-4;Q9Y2K7-3	Q9Y2K7;I3VM54;Q9Y2K7-5;Q9Y2K7-2;Q9Y2K7-4
CIAPIN1	Anamorsin	0.110804	-0.196341	29.6975	31.0194	31.2889	30.0413	31.2876	31.266	11	11	11	43.3	43.3	43.3	33.582	0	104.68	15778000000	69	Q6FI81;H3BV90;H3BT65;Q6FI81-3;H3BUG4;H3BPG7;H3BQ23;Q6FI81-2	Q6FI81;H3BV90;H3BT65;Q6FI81-3;H3BUG4;H3BPG7
SIRT6	NAD-dependent protein deacetylase sirtuin-6	0.189849	-0.19631	26.661	25.9205	26.8887	26.1645	26.8506	27.044	8	8	8	27.9	27.9	27.9	39.118	0	18.829	782990000	23	Q8N6T7;M0QZ09;Q8N6T7-2;M0R1N9;M0R1F6;M0QXA0	Q8N6T7;M0QZ09;Q8N6T7-2;M0R1N9;M0R1F6
MINK1	Misshapen-like kinase 1	0.37937	-0.195932	28.5837	28.376	29.0954	28.8206	28.8745	28.9477	10	2	2	8.7	1.8	1.8	149.82	0.0037573	1.4046	4501700000	43	Q8N4C8;Q8N4C8-4;Q8N4C8-3;Q8N4C8-5;Q8N4C8-2	Q8N4C8;Q8N4C8-4;Q8N4C8-3;Q8N4C8-5;Q8N4C8-2
LSP1	Lymphocyte-specific protein 1	0.140496	-0.195675	25.9475	26.5792	25.6542	25.5042	27.0196	26.2441	7	7	7	35.7	35.7	35.7	37.191	0	193.83	514090000	11	P33241;P33241-3;E7EMG9;P33241-2;E9PBD8;C9JU59;C9JDV1;C9JKF7	P33241;P33241-3;E7EMG9;P33241-2;E9PBD8
JUNB	Transcription factor jun-B	0.0829324	-0.195016	26.3589	28.4604	28.047	26.765	28.4232	28.2632	5	5	5	31.7	31.7	31.7	35.879	0	24.657	1579400000	14	P17275	P17275
NSUN2	tRNA (cytosine(34)-C(5))-methyltransferase	0.238481	-0.194976	32.6369	33.4381	33.3485	32.9457	33.4692	33.5937	37	37	37	57.2	57.2	57.2	86.47	0	323.31	74081000000	287	Q08J23;Q08J23-2;Q08J23-3	Q08J23;Q08J23-2;Q08J23-3
HJURP	Holliday junction recognition protein	0.288688	-0.194889	25.365	26.1661	25.896	25.8121	26.2715	25.9282	8	8	8	14.7	14.7	14.7	83.538	0	19.508	401250000	16	Q8NCD3;C9JWC4;Q8NCD3-3;Q8NCD3-2;H7C3V8	Q8NCD3;C9JWC4;Q8NCD3-3;Q8NCD3-2
NOC4L	Nucleolar complex protein 4 homolog	0.494704	-0.194845	30.0851	30.6096	30.3392	30.3887	30.6669	30.5628	23	23	23	56	56	56	58.467	0	127.58	10955000000	115	Q9BVI4;F5H303	Q9BVI4
PPIL1	Peptidyl-prolyl cis-trans isomerase-like 1	0.26836	-0.194745	30.1751	30.8596	31.0858	30.7174	31.044	30.9433	7	7	7	59.6	59.6	59.6	18.237	0	248.7	16174000000	71	Q9Y3C6	Q9Y3C6
XPOT	Exportin-T	1.02047	-0.1947	31.8547	31.6086	31.7006	31.809	31.9739	31.9651	27	27	27	33.1	33.1	33.1	109.96	0	323.31	29943000000	217	O43592;F8WDU6;F5GYW6;F5GZM3	O43592
C14orf1	Probable ergosterol biosynthetic protein 28	0.204979	-0.194601	29.7691	28.5679	28.8454	29.2421	29.3505	29.1735	2	2	2	12.1	12.1	12.1	15.864	0	5.7492	5086400000	26	Q9UKR5	Q9UKR5
NADSYN1	Glutamine-dependent NAD(+) synthetase	0.368281	-0.194424	29.2363	29.7143	29.7216	29.4558	29.956	29.8437	13	13	13	21.2	21.2	21.2	79.284	0	41.83	7253100000	66	Q6IA69;A0A0B4J216;Q6IA69-2;E9PNF5;H0YCQ6;E9PKY6;H0YED2;H0YDH3	Q6IA69;A0A0B4J216;Q6IA69-2
RBM8A	RNA-binding protein 8A	0.192802	-0.194393	31.3618	32.0097	30.977	31.1662	31.8131	31.9523	9	9	9	50	50	50	19.889	0	185.06	20695000000	67	Q9Y5S9;Q9Y5S9-2	Q9Y5S9;Q9Y5S9-2
HERC1	Probable E3 ubiquitin-protein ligase HERC1	0.477297	-0.193911	27.5827	27.2522	27.7745	27.5677	27.7514	27.872	22	22	22	6.4	6.4	6.4	532.22	0	25.059	1643900000	42	Q15751;H0YNB1;H0YLG2;H0YL74	Q15751
MAEA	Macrophage erythroblast attacher	0.157616	-0.193762	28.1617	28.8307	29.2005	28.2772	29.4604	29.0366	9	9	9	23	23	23	45.287	0	14.603	3792900000	42	Q7L5Y9;E7ESC7;Q7L5Y9-3;Q7L5Y9-2;D6REW7;D6RIB6;B4DQT1;B4DVN3;Q7L5Y9-4;D6RE80;D6RDW4;Q7L5Y9-5;D6RA86;D6R8Z3;D6RID6	Q7L5Y9;E7ESC7;Q7L5Y9-3;Q7L5Y9-2;D6REW7;D6RIB6;B4DQT1;B4DVN3;Q7L5Y9-4;D6RE80;D6RDW4;Q7L5Y9-5
KALRN	Kalirin	0.0932715	-0.193647	27.5175	26.1189	25.474	27.4243	26.1142	26.1528	6	3	3	2	1.1	1.1	340.17	0.00072897	1.9614	634690000	10	O60229;H7BXZ5;J3QSW6;C9IZQ6;O60229-2;O60229-3;O60229-4	O60229;H7BXZ5;J3QSW6;C9IZQ6;O60229-2
LEPREL2	Prolyl 3-hydroxylase 3	0.746126	-0.192718	25.2285	25.216	25.4081	25.2894	25.5055	25.6359	4	4	4	5.6	5.6	5.6	81.836	0	3.4034	381930000	13	Q8IVL6;Q8IVL6-2	Q8IVL6;Q8IVL6-2
STT3A	Dolichyl-diphosphooligosaccharide--protein glycosyltransferase subunit STT3A	0.216752	-0.192574	32.028	32.3263	32.5788	31.8902	32.8205	32.8	20	20	19	28.2	28.2	27.2	80.529	0	88.759	46297000000	170	P46977;P46977-2;A0A0C4DH80;E9PN73;E9PI32;H0YET6	P46977;P46977-2
DEF6	Differentially expressed in FDCP 6 homolog	0.176294	-0.192539	28.9105	29.6944	29.7262	29.0033	29.9877	29.9177	19	19	19	39.9	39.9	39.9	73.91	0	319.55	6053200000	96	Q9H4E7;Q6TDU7;G3V2J3;G3V333;H0Y7V7;F8W8F9;Q6TDU7-3	Q9H4E7
EIF1B	Eukaryotic translation initiation factor 1b	0.131246	-0.192233	29.1972	30.4715	29.8864	29.2811	30.2611	30.5895	5	1	1	49.6	15	15	12.823	0	120.55	7764100000	36	O60739	O60739
TANGO6	Transport and Golgi organization protein 6 homolog	0.119558	-0.191842	24.8165	25.863	25.73	24.7014	26.2421	26.0414	9	9	9	12.4	12.4	12.4	120.75	0	13.094	439580000	19	Q9C0B7	Q9C0B7
PPIP5K1	Inositol hexakisphosphate and diphosphoinositol-pentakisphosphate kinase 1	0.177874	-0.191607	28.2541	29.199	29.1427	28.5164	29.3737	29.2805	12	6	6	11.5	5.4	5.4	159.52	0	16.346	3479600000	47	Q6PFW1;F8W9A8;B7WPL9;Q6PFW1-7;Q6PFW1-4;Q6PFW1-3;Q6PFW1-2;Q6PFW1-5;Q6PFW1-6;H7C436;H7C398	Q6PFW1;F8W9A8;B7WPL9;Q6PFW1-7;Q6PFW1-4;Q6PFW1-3;Q6PFW1-2;Q6PFW1-5;Q6PFW1-6
PLEKHO2	Pleckstrin homology domain-containing family O member 2	0.109422	-0.191488	24.8805	26.43	26.166	25.1893	26.413	26.4488	4	4	4	10.2	10.2	10.2	53.349	0	5.0577	483100000	17	Q8TD55;Q8TD55-2;C9J4A7	Q8TD55;Q8TD55-2;C9J4A7
MAP3K7;DKFZp586F0420	Mitogen-activated protein kinase kinase kinase 7	0.152836	-0.190475	29.5358	30.5884	29.9127	29.506	30.5892	30.5131	9	9	9	19.5	19.5	19.5	67.195	0	89.532	7559400000	28	O43318;O43318-2;Q9UG54;O43318-4;O43318-3	O43318;O43318-2;Q9UG54;O43318-4;O43318-3
CALCOCO1	Calcium-binding and coiled-coil domain-containing protein 1	0.290431	-0.189438	26.1576	26.8303	26.4296	26.6199	26.3782	26.9877	8	8	8	14.8	14.8	14.8	77.335	0	6.1107	625460000	10	Q9P1Z2;Q9P1Z2-2;Q9P1Z2-3;Q9P1Z2-4;F8VWP8;F8VPN1;F8VUB3;F8VZI3;F8W0X2;F8VRQ9;F8VXS2;F8VQE3;H3BRW8	Q9P1Z2;Q9P1Z2-2;Q9P1Z2-3;Q9P1Z2-4
TRAPPC6B	Trafficking protein particle complex subunit 6B	0.336849	-0.189433	28.2468	27.7682	28.5233	28.3478	28.2548	28.504	10	10	10	55.1	55.1	55.1	17.983	0	112.71	2279800000	27	Q86SZ2;Q86SZ2-2;G3V2H7;G3V4C3	Q86SZ2;Q86SZ2-2
ARHGAP9	Rho GTPase-activating protein 9	0.210798	-0.189383	27.343	27.4492	27.7465	27.0607	27.9163	28.1299	9	8	8	13.7	13.7	13.7	80.798	0	8.0912	1438300000	18	R4GN15;Q9BRR9-4;Q9BRR9-5;Q9BRR9-2;Q9BRR9;J3KPQ4;Q9BRR9-3;H0YI36;F8VW89;H0YI33;F8VR90;F8VQR0;F8W1N6;F8VQY5	R4GN15;Q9BRR9-4;Q9BRR9-5;Q9BRR9-2;Q9BRR9;J3KPQ4;Q9BRR9-3
CEP135	Centrosomal protein of 135 kDa	0.633044	-0.1889	27.46	27.1792	27.1012	27.5615	27.4551	27.2905	12	12	12	11.2	11.2	11.2	133.49	0	12.77	1080300000	16	Q66GS9;Q66GS9-2	Q66GS9
SUN1	SUN domain-containing protein 1	0.500784	-0.188855	28.4476	28.2176	27.9043	28.3415	28.3195	28.4751	12	12	12	16.4	16.4	16.4	101.93	0	63.621	2207700000	35	O94901-9;E9PHI4;H0Y742;O94901;H0Y6N5;O94901-8;O94901-5;O94901-6;H7C2K3;H7C3X3;O94901-3;O94901-2;O94901-7	O94901-9;E9PHI4;H0Y742;O94901;H0Y6N5;O94901-8;O94901-5;O94901-6;H7C2K3
SLC27A1	Long-chain fatty acid transport protein 1	1.69217	-0.188631	26.7081	26.5407	26.6019	26.7821	26.8269	26.8076	7	7	7	12.8	12.8	12.8	71.107	0	21.954	836080000	26	Q6PCB7;Q6PCB7-2;B7Z225	Q6PCB7;Q6PCB7-2
PSMB9	Proteasome subunit beta type-9;Proteasome subunit beta type	0.489381	-0.188495	29.3055	29.0444	29.472	29.2404	29.5421	29.6049	8	8	8	40.2	40.2	40.2	23.264	0	19.951	5889700000	43	P28065;A2ACR1;P28065-2;A0A0G2JJA7;A2ACR0;A0A0G2JJQ0;A0A0G2JJ13;A0A0G2JHI2	P28065;A2ACR1;P28065-2;A0A0G2JJA7;A2ACR0
SQSTM1	Sequestosome-1	0.116925	-0.18842	27.7752	29.0179	28.1387	27.5893	28.9122	28.9957	7	7	7	26.4	26.4	26.4	47.687	0	150.9	2379600000	16	Q13501;Q13501-2;E7EMC7;E9PFW8;C9JRJ8;E3W990	Q13501;Q13501-2;E7EMC7
CEPT1	Choline/ethanolaminephosphotransferase 1	0.278835	-0.188354	28.2092	28.4594	28.8457	28.2959	28.9047	28.8788	4	4	4	7.7	7.7	7.7	46.553	0	6.0871	3486100000	22	Q9Y6K0;A0A0C4DGS9	Q9Y6K0;A0A0C4DGS9
NEU1	Sialidase-1	0.496803	-0.18797	26.1265	26.2516	26.6642	26.5846	26.4821	26.5397	5	5	5	13.3	13.3	13.3	45.467	0	13.646	740440000	20	Q99519;E9PIF4	Q99519;E9PIF4
ALG10	Dol-P-Glc:Glc(2)Man(9)GlcNAc(2)-PP-Dol alpha-1,2-glucosyltransferase	0.229107	-0.187797	27.6571	27.5482	27.5895	27.1676	28.2347	27.9559	7	7	2	14.6	14.6	4.2	55.605	0	8.5307	1710400000	29	Q5BKT4;F8VWA9;F5H5T2;F8VXJ0;F5GZZ6	Q5BKT4
MICALL1	MICAL-like protein 1	0.265072	-0.187607	28.2436	27.8461	28.1646	28.6132	28.431	27.7729	12	12	12	23.8	23.8	23.8	93.44	0	38.863	2476600000	34	Q8N3F8;H0Y6J8;B0QY86;B0QY91	Q8N3F8;H0Y6J8
DCAKD	Dephospho-CoA kinase domain-containing protein	1.02727	-0.187216	27.8699	27.7681	27.6649	27.8341	28.0384	27.9919	8	8	8	37.2	37.2	37.2	26.55	0	15.757	1762600000	41	Q8WVC6;K7ESP4;Q8WVC6-2	Q8WVC6;K7ESP4;Q8WVC6-2
TRAF6	TNF receptor-associated factor 6	0.416341	-0.186721	27.202	27.0975	27.1085	26.9653	27.6026	27.4002	10	10	10	21.3	21.3	21.3	59.573	0	23.819	1254700000	20	Q9Y4K3	Q9Y4K3
CLTA	Clathrin light chain A	0.157181	-0.186443	29.806	30.4795	30.8134	29.8957	30.953	30.8097	6	6	6	34.9	34.9	34.9	23.662	0	323.31	11585000000	78	P09496-2;P09496;P09496-4;P09496-3;F8WF69;P09496-5;C9J8P9	P09496-2;P09496;P09496-4;P09496-3;F8WF69;P09496-5
POLR2M	DNA-directed RNA polymerase II subunit GRINL1A, isoforms 4/5	0.132601	-0.185938	26.5684	27.6095	27.8569	26.8863	27.9949	27.7114	3	3	3	35.1	35.1	35.1	15.131	0	152.08	1600400000	24	Q6EEV4;Q6EEV4-2	Q6EEV4;Q6EEV4-2
GPS1		0.853919	-0.18585	32.1257	32.4297	32.2444	32.534	32.4587	32.3646	15	2	0	35.8	4.7	0	54.964	0	3.0593	35390000000	69	A0A096LP07;A8K070;J3QQX0;J3QS88;J3KTB0;J3KSA5;J3QS84;J3QLE8;J3QL53;J3KRE8	A0A096LP07;A8K070
GALE	UDP-glucose 4-epimerase	0.49488	-0.185071	29.5152	29.2367	28.9541	29.455	29.3879	29.4183	11	11	11	35.9	35.9	35.9	38.281	0	323.31	5565700000	79	Q14376;Q5QPP1;A0A0E3D6K8;Q14376-2;Q5QPP3;Q5QPP4;Q5QPP9	Q14376;Q5QPP1;A0A0E3D6K8;Q14376-2;Q5QPP3
HECA	Headcase protein homolog	0.746005	-0.184757	26.6855	26.9201	26.9516	26.9382	27.1881	26.9852	10	10	10	23	23	23	58.836	0	11.052	1036300000	37	Q9UBI9	Q9UBI9
PITPNM1	Membrane-associated phosphatidylinositol transfer protein 1	0.382866	-0.184556	28.6863	29.1683	28.9242	28.816	29.2601	29.2564	13	13	13	11.9	11.9	11.9	134.85	0	12	3564000000	38	O00562;O00562-2;E9PMZ6;E9PMS0;E9PSD1	O00562;O00562-2
DNMBP	Dynamin-binding protein	0.0990904	-0.184441	25.1586	25.2738	25.8061	24.6606	26.8135	25.3178	6	6	6	4.2	4.2	4.2	177.35	0	9.0165	371140000	17	Q6XZF7;Q6XZF7-2;Q5SVK9	Q6XZF7;Q6XZF7-2
CGGBP1	CGG triplet repeat-binding protein 1	0.183262	-0.184375	28.1917	29.0484	29.0336	28.4308	29.1318	29.2642	8	8	8	40.1	40.1	40.1	18.82	0	18.268	3145100000	31	Q9UFW8;C9JUJ0	Q9UFW8;C9JUJ0
B4GALT1	Beta-1,4-galactosyltransferase 1;Lactose synthase A protein;N-acetyllactosamine synthase;Beta-N-acetylglucosaminylglycopeptide beta-1,4-galactosyltransferase;Beta-N-acetylglucosaminyl-glycolipid beta-1,4-galactosyltransferase;Processed beta-1,4-galactosyltransferase 1	0.0871886	-0.184221	25.8573	27.4321	27.8439	26.351	27.7749	27.56	5	5	1	19.5	19.5	1.8	42.537	0	17.239	1223200000	24	P15291-2	P15291-2
ARFGEF1	Brefeldin A-inhibited guanine nucleotide-exchange protein 1	0.605154	-0.183722	29.7553	30.0057	30.0479	29.9323	30.1501	30.2776	33	33	22	21.8	21.8	15.5	208.76	0	86.372	7546800000	104	Q9Y6D6;E5RIF2;E5RHL7;E5RHZ1	Q9Y6D6;E5RIF2
FN3KRP	Ketosamine-3-kinase	0.141997	-0.183636	28.1617	29.4192	29.5516	28.865	29.4543	29.3642	8	8	8	36.6	36.6	36.6	34.412	0	44.765	4558300000	51	Q9HA64;I3L2G3;I3L139;I3L2K8;I3L3W5;I3L378	Q9HA64;I3L2G3;I3L139
BIRC5	Baculoviral IAP repeat-containing protein 5	0.154793	-0.18343	26.6855	26.3677	26.8351	26.0504	26.884	27.5042	3	3	3	29.6	29.6	29.6	16.389	0	4.2917	986470000	9	O15392;A0A0B4J1S3;H3BLT4;O15392-5;O15392-4;O15392-2;O15392-7;O15392-6;O15392-3	O15392;A0A0B4J1S3;H3BLT4;O15392-5;O15392-4;O15392-2
SMEK1	Serine/threonine-protein phosphatase 4 regulatory subunit 3A	0.146978	-0.18294	29.8105	30.4581	30.5936	29.682	30.8233	30.9057	25	25	22	37	37	32.2	95.367	0	239.43	10169000000	135	Q6IN85;Q6IN85-2;Q6IN85-4;G3V5Z3;H0YIY8;Q6IN85-5;G3V5A2;H0YJN6;G3V4R3;G3V231	Q6IN85;Q6IN85-2;Q6IN85-4;G3V5Z3
SYMPK	Symplekin	0.175908	-0.182883	31.0388	31.2083	31.7433	30.8505	31.7979	31.8906	45	45	45	44.7	44.7	44.7	141.15	0	323.31	20848000000	219	Q92797;A0A087WUE9;M0R3C7;Q92797-2;M0QXP5;M0R180;M0R1C2;M0R033	Q92797;A0A087WUE9
ZNF316	Zinc finger protein 316	0.375308	-0.182238	26.7376	26.2422	26.3826	26.5721	26.4317	26.9054	8	8	8	9.3	9.3	9.3	108.44	0	90.598	738070000	33	A6NFI3	A6NFI3
GLA	Alpha-galactosidase A	0.242254	-0.182192	26.631	27.3452	27.2553	26.8714	27.4505	27.4562	5	5	5	11.7	11.7	11.7	48.766	0	7.7122	1145000000	26	P06280	P06280
ZNHIT2	Zinc finger HIT domain-containing protein 2	0.282454	-0.181809	29.0016	29.3963	29.4833	29.0526	29.7279	29.646	9	9	9	31.8	31.8	31.8	42.883	0	70.574	5963900000	45	Q9UHR6;E9PQB8	Q9UHR6
CREG1	Protein CREG1	0.270983	-0.181774	29.4131	29.2293	28.7366	29.6623	29.144	29.1181	6	6	6	30	30	30	24.074	0	20.891	4422800000	59	O75629	O75629
ARFGEF2	Brefeldin A-inhibited guanine nucleotide-exchange protein 2	0.396286	-0.181676	28.8204	29.0944	29.3665	29.0505	29.3996	29.3762	32	23	23	23.7	18.4	18.4	202.04	0	141.67	4203800000	96	Q9Y6D5	Q9Y6D5
DGAT1	Diacylglycerol O-acyltransferase 1	0.399072	-0.181482	26.7	26.6211	27.1799	26.8686	27.1475	27.0294	6	6	6	20.3	20.3	20.3	55.278	0	83.075	1114400000	33	O75907;A0A0A0MR74	O75907;A0A0A0MR74
ARMCX3	Armadillo repeat-containing X-linked protein 3	1.11766	-0.181359	28.7432	28.5619	28.5833	28.7412	28.909	28.7822	11	11	11	34.6	34.6	34.6	42.5	0	57.67	3356900000	51	Q9UH62	Q9UH62
SESN2	Sestrin-2	0.258708	-0.181161	25.442	26.1094	26.0531	26.3958	25.7983	25.9538	8	8	8	21.9	21.9	21.9	54.493	0	34.128	545310000	26	P58004;P58005;P58005-4	P58004
FANCD2	Fanconi anemia group D2 protein	0.176483	-0.181084	28.6248	28.5669	28.9631	28.1671	29.3482	29.1828	20	20	20	16.3	16.3	16.3	164.13	0	139.05	3225200000	63	Q9BXW9;Q9BXW9-1;Q9BXW9-3;Q9BXW9-4;H7BZJ7	Q9BXW9;Q9BXW9-1;Q9BXW9-3
HERC3	Probable E3 ubiquitin-protein ligase HERC3	0.0764225	-0.18108	24.4295	24.989	24.3614	23.3361	26.137	24.85	4	4	4	4.9	4.9	4.9	117.19	0.00015279	2.6631	140600000	9	Q15034;H0Y8G9	Q15034;H0Y8G9
RHOXF2B	Rhox homeobox family member 2B	0.227789	-0.181061	29.1571	29.6209	30.1071	29.5715	29.779	30.0778	4	1	1	27.4	11.8	11.8	31.637	0	39.056	7525100000	59	P0C7M4	P0C7M4
PLEKHG4	Puratrophin-1	0.538414	-0.180981	25.5383	25.3449	25.3393	25.618	25.8029	25.3446	7	7	7	8.1	8.1	8.1	130.8	0	9.7595	394380000	19	Q58EX7;Q58EX7-2;J3QSC9;H3BPQ5;H3BME5;H3BQE6;H3BPA8;H3BQP9;Q58EX7-3	Q58EX7;Q58EX7-2
C18orf25;ARKL1	Uncharacterized protein C18orf25	0.316545	-0.180746	26.1479	26.8243	26.6857	26.8043	26.5178	26.8781	6	6	6	22.2	22.2	22.2	36.977	0	63.731	747420000	12	Q96B23-2;Q96B23;Q5BIX2;K7EQH1;A0A087WVF1	Q96B23-2;Q96B23;Q5BIX2;K7EQH1;A0A087WVF1
CUL4B	Cullin-4B	0.248884	-0.180029	30.4373	31.0778	31.0358	30.6398	31.1673	31.2839	31	22	22	37.1	27.8	27.8	102.3	0	155.1	14138000000	169	Q13620-1;Q13620;K4DI93;Q13620-3;A6NE76	Q13620-1;Q13620;K4DI93;Q13620-3
XPO6	Exportin-6	0.378393	-0.179998	27.3452	26.8109	26.9348	26.9756	27.3402	27.3151	5	5	5	4.8	4.8	4.8	128.88	0	6.4752	1174200000	8	Q96QU8;Q96QU8-2;H3BPG8;H3BRV5;H3BMW9;I3L2K0	Q96QU8;Q96QU8-2
CD58	Lymphocyte function-associated antigen 3	0.0467294	-0.179956	25.4347	28.3657	28.1997	25.7054	28.6381	28.1964	3	3	3	9.7	9.7	9.7	27.96	0	15.718	1472500000	16	P19256-3;P19256;B1AMW1;P19256-2;H0YDI1	P19256-3;P19256;B1AMW1;P19256-2;H0YDI1
RAB3D	Ras-related protein Rab-3D	0.243362	-0.179934	29.3466	29.7624	29.9978	29.4412	30.1354	30.07	7	6	5	35.2	31.5	22.8	24.267	0	77.459	8161100000	50	O95716	O95716
CHML	Rab proteins geranylgeranyltransferase component A 2	0.115772	-0.179672	25.8864	27.5168	27.1724	26.5142	27.2003	27.4001	4	3	3	7.6	5.8	5.8	74.071	0	2.8707	836800000	19	P26374	P26374
MT-CYB	Cytochrome b	0.25399	-0.179593	27.1599	26.3999	26.3878	26.6499	27.048	26.7884	2	2	2	5	5	5	42.717	0	2.8201	875970000	15	P00156	P00156
THG1L	Probable tRNA(His) guanylyltransferase	0.187895	-0.179547	28.2174	28.5784	28.9197	28.1454	29.0924	29.0165	5	5	5	18.5	18.5	18.5	34.83	0	82.862	3437100000	21	Q9NWX6;H0YC78	Q9NWX6
SEC61B	Protein transport protein Sec61 subunit beta	0.240913	-0.179544	30.082	30.1877	30.9183	30.5912	30.3409	30.7945	4	4	4	41.7	41.7	41.7	9.9743	0	90.111	13210000000	20	P60468;S4R3B5	P60468
BRAP	BRCA1-associated protein	0.246083	-0.179383	26.5942	27.5088	27.3362	27.2837	27.2385	27.4553	5	5	5	9	9	9	67.304	0	25.988	1192100000	24	Q7Z569;J3KNN7;Q7Z569-2	Q7Z569;J3KNN7;Q7Z569-2
OARD1	O-acetyl-ADP-ribose deacetylase 1	0.161226	-0.179234	27.8794	29.2833	28.7624	28.6598	28.901	28.9021	6	6	6	46.7	46.7	46.7	17.025	0	166.51	3068500000	28	Q9Y530;C9JNE2;C9JXC3;C9J5P1;H7C5Q1;C9JA90;C9IZY1	Q9Y530;C9JNE2;C9JXC3;C9J5P1
FAHD2B	Fumarylacetoacetate hydrolase domain-containing protein 2B	0.149571	-0.179151	28.3284	28.0409	26.8957	28.0711	27.961	27.7705	6	1	1	32.5	5.4	5.4	34.613	0	5.8966	1727200000	35	Q6P2I3	Q6P2I3
GOSR2	Golgi SNAP receptor complex member 2	0.561233	-0.179029	26.5525	26.7708	26.4499	26.8621	26.56	26.8882	3	3	3	21.7	21.7	21.7	24.775	0	5.8318	833290000	12	O14653;E7EQ34;O14653-3;O14653-2;I3L1K7;I3L4Z6;I3L0K1;I3L3V4	O14653;E7EQ34;O14653-3;O14653-2;I3L1K7;I3L4Z6;I3L0K1
STK11IP	Serine/threonine-protein kinase 11-interacting protein	0.159254	-0.178144	27.8453	28.1079	28.6626	27.6962	28.7213	28.7327	14	14	14	16.4	16.4	16.4	121.4	0	41.26	2669200000	45	Q8N1F8;C9JQV3;Q8N1F8-2;H7C2J7;H7C236	Q8N1F8;C9JQV3;Q8N1F8-2
PEX16	Peroxisomal membrane protein PEX16	0.509747	-0.178101	28.7849	28.5205	28.6462	28.5645	28.94	28.9815	10	10	10	28.3	28.3	28.3	38.628	0	22.074	3318600000	36	Q9Y5Y5;Q9Y5Y5-2;E9PLS4;E9PMM3;E9PP98;E9PQW0;E9PMS3	Q9Y5Y5;Q9Y5Y5-2;E9PLS4;E9PMM3;E9PP98
NCAPH	Condensin complex subunit 2	0.540738	-0.178029	29.552	29.7281	29.9375	29.7445	29.942	30.0652	10	10	10	17.8	17.8	17.8	82.562	0	241.07	7083400000	68	Q15003;E9PHA2;C9J470;Q15003-2;C9JZP1;H7C415	Q15003;E9PHA2;C9J470;Q15003-2
SNX17	Sorting nexin-17	0.140819	-0.17787	27.7851	28.2129	28.511	27.5166	28.836	28.69	12	12	12	37.7	37.7	37.7	52.901	0	44.101	2392000000	39	Q15036;Q15036-2;F8WAZ0;F8WFA0;F8WEG6	Q15036;Q15036-2
MOB2	MOB kinase activator 2	0.254545	-0.177858	27.0325	27.7231	27.3934	27.197	27.8545	27.631	6	6	6	19.5	19.5	19.5	26.879	0	3.2346	1293300000	15	A0A087WVS8;Q70IA6;Q70IA6-3;Q70IA6-2	A0A087WVS8;Q70IA6;Q70IA6-3;Q70IA6-2
TBXAS1	Thromboxane-A synthase	0.6008	-0.177811	27.4469	27.371	27.0641	27.5881	27.4518	27.3755	6	6	6	11.8	11.8	11.8	60.518	0	5.3292	1709500000	15	P24557;Q53F23;A0A0C4DH47;P24557-3;A0A0A0MSK3;P24557-4;P24557-2;C9JS68;F8WD37;F8WC80;E7EP75	P24557;Q53F23;A0A0C4DH47;P24557-3;A0A0A0MSK3;P24557-4;P24557-2
HLA-B	HLA class I histocompatibility antigen, B-58 alpha chain;HLA class I histocompatibility antigen, B-35 alpha chain;HLA class I histocompatibility antigen, B-53 alpha chain;HLA class I histocompatibility antigen, B-57 alpha chain;HLA class I histocompatibility antigen, B-46 alpha chain;HLA class I histocompatibility antigen, B-15 alpha chain;HLA class I histocompatibility antigen, B-78 alpha chain;…	0.548939	-0.177124	29.5394	29.9679	29.7731	29.7995	30.0358	29.9765	8	4	0	34.3	19.9	0	40.337	0	178.48	7717300000	62	P10319;P30685;P30491;P18465;P30484;P30464;P30498;P30490;P18464;Q29940;P30495;P30493;P30488;P30487;P30485;P30483;P30481	P10319;P30685;P30491;P18465;P30484;P30464;P30498;P30490;P18464;Q29940;P30495;P30493
DFFB	DNA fragmentation factor subunit beta	0.505307	-0.177107	27.4023	27.6671	27.6455	27.4942	27.8583	27.8938	7	7	7	24.3	24.3	24.3	39.109	0	24.381	1595400000	41	O76075;B4DZS0;O76075-2;J3KT26	O76075;B4DZS0;O76075-2
PACS1	Phosphofurin acidic cluster sorting protein 1	0.289676	-0.177099	25.0381	25.7418	25.0844	25.2764	25.52	25.5992	4	4	4	10.2	10.2	10.2	54.46	0	5.5922	315270000	15	B4DF77;Q6VY07;Q6VY07-2;E9PNZ9	B4DF77;Q6VY07;Q6VY07-2
C1orf109	Uncharacterized protein C1orf109	0.177035	-0.176848	25.7292	26.8684	26.5212	26.2421	26.5644	26.8429	4	4	4	20.7	20.7	20.7	23.373	0	6.2721	658130000	19	Q9NX04;V9GYI2;V9GY35;V9GYN4;V9GYQ8;V9GYT8;Q9NX04-2;A0A087WUX7	Q9NX04;V9GYI2;V9GY35;V9GYN4;V9GYQ8;V9GYT8;Q9NX04-2
KMT2B	Histone-lysine N-methyltransferase 2B	0.368345	-0.176554	25.7967	26.297	26.4519	26.3191	26.3318	26.4244	11	10	10	5.6	5.3	5.3	293.51	0	46.829	641530000	22	Q9UMN6;Q9UMN6-2	Q9UMN6
ARPC2	Actin-related protein 2/3 complex subunit 2	0.173432	-0.176423	33.1518	33.8655	33.3472	33.0001	34.0491	33.8446	22	22	22	84.7	84.7	84.7	34.333	0	323.31	90396000000	308	O15144;C9JTV5;G5E9J0;H7C3F9;G5E9S7	O15144
VEZT	Vezatin	0.245342	-0.176298	26.166	25.4689	25.7382	25.5824	26.2453	26.0743	6	6	6	8.3	8.3	8.3	88.664	0	6.9046	436520000	14	Q9HBM0;F2Z3A6;F8W8C2;Q9HBM0-2	Q9HBM0;F2Z3A6;F8W8C2;Q9HBM0-2
RPUSD3	RNA pseudouridylate synthase domain-containing protein 3	0.178845	-0.176113	27.6354	26.8772	27.3106	28.0563	27.164	27.1312	6	6	6	22.8	22.8	22.8	38.46	0	30.774	1375800000	16	Q6P087;Q6P087-2;C9JM75;H7C454;H7C0K7;H7C1H7;Q6P087-3;H7C2C3	Q6P087;Q6P087-2;C9JM75;H7C454;H7C0K7;H7C1H7;Q6P087-3
CDK16	Cyclin-dependent kinase 16	0.237162	-0.175864	29.714	30.2443	30.1734	29.8086	30.2115	30.6393	7	5	5	10.3	8.3	8.3	55.715	0	5.0767	10202000000	21	Q00536;Q00536-2;A0A087WZU2;Q00536-3;E5RGN0;E5RJM2;Q00537;Q00537-2;H0YBX5;H0YAZ9;F5H6Z0;Q07002;Q96Q40;Q07002-3;Q96Q40-2;Q96Q40-4;Q96Q40-3;Q96Q40-5;Q07002-2;H0YC36;E5RIY8;E5RIU4;H0YC60	Q00536;Q00536-2;A0A087WZU2;Q00536-3;E5RGN0;E5RJM2
SUPT3H	Transcription initiation protein SPT3 homolog	0.257439	-0.17561	26.3645	26.3345	26.1659	26.8918	26.5185	25.9814	4	4	4	9.5	9.5	9.5	44.361	0	3.7275	585920000	10	O75486;O75486-2;O75486-3;B4E1H0	O75486;O75486-2;O75486-3
PPP2R1B	Serine/threonine-protein phosphatase 2A 65 kDa regulatory subunit A beta isoform	0.271252	-0.175088	29.8223	30.4292	29.9328	29.891	30.4904	30.3282	13	11	11	29.1	24.1	24.1	66.213	0	36.416	8791200000	72	P30154;P30154-2;P30154-4;P30154-5;P30154-3;H0YDG7	P30154;P30154-2;P30154-4;P30154-5;P30154-3
CDCA7	Cell division cycle-associated protein 7	0.15297	-0.174955	24.5259	24.5158	25.5492	25.12	24.5621	25.4338	5	5	5	15.4	15.4	15.4	42.573	0	5.901	332910000	13	Q9BWT1;Q9BWT1-3;Q9BWT1-5;Q9BWT1-6;Q9BWT1-2;Q9BWT1-4	Q9BWT1;Q9BWT1-3;Q9BWT1-5;Q9BWT1-6;Q9BWT1-2
NAA50	N-alpha-acetyltransferase 50	0.113645	-0.174912	30.3322	31.7839	31.2525	30.5836	31.771	31.5388	8	8	1	42.6	42.6	8.9	19.398	0	63.696	16849000000	59	Q9GZZ1;C9J5D1;Q9GZZ1-2;A0A087WWJ2;A0A0D9SF32;B0AZT5;F8WCK0	Q9GZZ1;C9J5D1;Q9GZZ1-2;A0A087WWJ2;A0A0D9SF32;B0AZT5
VPS36	Vacuolar protein-sorting-associated protein 36	0.376369	-0.174354	29.8391	30.0345	29.9229	29.772	30.4144	30.1332	19	19	19	51	51	51	43.816	0	96.889	7655800000	114	Q86VN1;Q86VN1-2	Q86VN1;Q86VN1-2
ARHGEF40	Rho guanine nucleotide exchange factor 40	0.227053	-0.174311	26.1971	26.8717	26.9045	26.4596	26.9334	27.1033	14	14	14	10.9	10.9	10.9	164.66	0	30.556	1028600000	46	Q8TER5;Q8TER5-4;Q8TER5-3;Q8TER5-2;G3V3N2;G3V5C1;G3V485	Q8TER5;Q8TER5-4;Q8TER5-3;Q8TER5-2
VPS16	Vacuolar protein sorting-associated protein 16 homolog	0.410547	-0.174156	27.6785	28.1318	28.0146	27.8793	28.245	28.223	11	11	11	16.7	16.7	16.7	94.693	0	20.232	1997500000	35	Q9H269;Q9H269-2;Q5JUA9;Q5JUB0	Q9H269;Q9H269-2
SNX18	Sorting nexin-18	0.405025	-0.173019	26.0374	25.5218	25.8773	26.0723	25.7897	26.0936	4	4	4	9.1	9.1	9.1	68.894	0	15.1	420890000	13	Q96RF0;Q96RF0-2;Q96RF0-3	Q96RF0;Q96RF0-2;Q96RF0-3
CIRBP	Cold-inducible RNA-binding protein	0.108542	-0.172851	30.4077	31.5917	31.3833	30.4129	31.6887	31.7998	7	7	7	51.2	51.2	51.2	18.648	0	174.9	17044000000	59	Q14011;K7EJV5;K7EJV1;K7EMY9;K7EPM4;K7ER40;K7EQR7;D6W5Y5;K7ENX8;K7ELV6;K7ELT6;Q14011-2;K7EQX4;K7ENN6;K7EIF7;K7EQL0;Q14011-3	Q14011;K7EJV5;K7EJV1;K7EMY9;K7EPM4;K7ER40;K7EQR7;D6W5Y5;K7ENX8;K7ELV6;K7ELT6;Q14011-2
PARP4	Poly [ADP-ribose] polymerase 4	0.166493	-0.172801	26.8404	27.7767	27.6925	27.1812	27.5921	28.0547	12	12	12	8.3	8.3	8.3	192.59	0	22.313	1323600000	35	Q9UKK3	Q9UKK3
TRMT112	Multifunctional methyltransferase subunit TRM112-like protein	0.27334	-0.1728	29.02	28.7067	28.3436	28.7551	29.1805	28.6532	5	5	5	48.8	48.8	48.8	14.199	0	195.06	4060400000	24	Q9UI30;F5GX77;Q9UI30-2;F5GYQ2	Q9UI30;F5GX77;Q9UI30-2;F5GYQ2
PPHLN1	Periphilin-1	0.245679	-0.172649	27.4292	28.0807	27.4802	27.6645	28.2014	27.642	14	1	0	32.6	4.5	0	43.397	0	3.0102	1752200000	40	Q8NEY8-2;F8W0Q9;Q8NEY8-8;Q8NEY8-9;F8VPY7;F8VWU8;F8VRK2;Q8NEY8-7;F8VXV7;REV__K7EN69	Q8NEY8-2;F8W0Q9;Q8NEY8-8;Q8NEY8-9;F8VPY7;F8VWU8
FADS2	Fatty acid desaturase 2	0.342525	-0.172615	27.5448	27.765	27.1299	27.4788	27.8017	27.677	6	6	6	13.7	13.7	13.7	52.259	0	12.851	1321700000	23	O95864;O95864-3;O95864-4;O95864-2;E5RGD8;E5RGZ5	O95864;O95864-3;O95864-4;O95864-2
RFC2	Replication factor C subunit 2	0.211504	-0.172224	30.1522	31.0412	30.6658	30.4476	30.8592	31.0691	14	14	14	39.3	39.3	39.3	39.157	0	125.82	12840000000	83	P35250;P35250-2;A0A087WVY3;H7C5P4;H7C5P1;H7C5Q7;F8WC37;H7C5A0;H7C5G4;H7C5S7	P35250;P35250-2;A0A087WVY3
RANBP10	Ran-binding protein 10	0.229787	-0.172059	28.6687	27.9988	28.8067	28.837	28.3553	28.7981	7	5	5	13.9	9.8	9.8	67.256	0	28.782	2685800000	26	Q6VN20;A0A0D9SEU5;R4GMX8;Q6VN20-3;Q6VN20-2;R4GN91;R4GMX7;R4GNA3	Q6VN20;A0A0D9SEU5;R4GMX8;Q6VN20-3;Q6VN20-2
SLC35B2	Adenosine 3-phospho 5-phosphosulfate transporter 1	0.370319	-0.171345	29.5569	29.1814	29.6174	29.8337	29.3648	29.6712	10	10	10	18.8	18.8	18.8	47.514	0	24.89	6156300000	50	Q8TB61;Q8TB61-3;Q8TB61-2;Q8TB61-5;Q8TB61-4	Q8TB61;Q8TB61-3;Q8TB61-2;Q8TB61-5;Q8TB61-4
ZMYND8	Protein kinase C-binding protein 1	0.26992	-0.170876	27.2055	27.6309	27.6776	27.3384	27.6446	28.0435	13	1	1	21.7	1.7	1.7	82.69	0.0019799	1.6149	1518200000	26	Q9ULU4-4	Q9ULU4-4
NCAPG2	Condensin-2 complex subunit G2	0.430862	-0.170764	28.7803	29.0077	29.317	29.1215	29.3391	29.1567	16	16	16	16.4	16.4	16.4	130.96	0	33.03	4006500000	65	Q86XI2;Q86XI2-2;H0Y6U5;F8WE06	Q86XI2;Q86XI2-2;H0Y6U5
CECR5	Cat eye syndrome critical region protein 5	0.763149	-0.170659	30.8956	31.0086	30.8659	30.9144	31.1403	31.2274	11	11	11	36.2	36.2	36.2	46.321	0	177.01	18450000000	125	Q9BXW7;Q9BXW7-2;A8MYZ9	Q9BXW7;Q9BXW7-2
PSMB4	Proteasome subunit beta type-4	0.195472	-0.170268	31.2116	32.0346	31.8833	31.4479	32.1574	32.035	10	10	10	60.6	60.6	60.6	29.204	0	183.21	35386000000	144	P28070	P28070
FAM134C	Protein FAM134C	0.0932394	-0.170261	27.3234	28.4588	26.8675	26.8348	28.2842	28.0413	8	8	8	23.4	23.4	23.4	51.396	0	64.22	1869400000	23	Q86VR2;K7ENZ6;K7EMF4;K7ELM8;K7EJ34;K7ENF4;K7EQI9;Q86VR2-2;K7EPD0;K7EJ42	Q86VR2;K7ENZ6;K7EMF4;K7ELM8;K7EJ34;K7ENF4
RMDN1	Regulator of microtubule dynamics protein 1	0.0633271	-0.170026	26.1308	28.2111	27.538	26.0556	28.1904	28.144	9	9	9	29.3	29.3	29.3	35.808	0	14.519	1440300000	27	Q96DB5;Q96DB5-2;H0YC27;H0YC67;H0YBD9;Q96DB5-3;H0YB03;E5RH53;H0YB83;H0YAP5;E5RGC8	Q96DB5;Q96DB5-2;H0YC27;H0YC67;H0YBD9;Q96DB5-3;H0YB03;E5RH53
DUS2	tRNA-dihydrouridine(20) synthase [NAD(P)+]-like	0.199209	-0.170005	26.2746	25.3381	25.4803	25.8943	25.5926	26.1161	7	7	7	15.6	15.6	15.6	55.05	0	4.8541	432660000	12	Q9NX74;E7EUN9;J3QLD5;I3L4Y9;H3BQX4;H3BM64;I3L4H0;I3L0K0;H3BMK6;I3L1K5;H3BRI6;H3BSF3;H3BTR3	Q9NX74;E7EUN9;J3QLD5;I3L4Y9
MT-CO2	Cytochrome c oxidase subunit 2	0.243235	-0.169746	31.9207	32.6035	32.4919	32.1556	32.6702	32.6995	6	6	6	30.8	30.8	30.8	25.565	0	108.8	49939000000	132	P00403	P00403
EXOC4	Exocyst complex component 4	0.375904	-0.169158	30.001	30.6017	30.418	30.3868	30.6003	30.5411	30	30	30	39.9	39.9	39.9	110.5	0	295.8	10060000000	154	Q96A65;Q96A65-2	Q96A65
RNASEH2C	Ribonuclease H2 subunit C	0.157869	-0.169102	29.2408	30.2132	30.3112	29.677	30.2277	30.3678	9	9	9	63.4	63.4	63.4	17.84	0	205.24	9358200000	39	Q8TDP1;Q8TDP1-2;H0YEF3;E9PN81;H0YE52;H0YCP5;E9PKP0	Q8TDP1;Q8TDP1-2;H0YEF3;E9PN81;H0YE52;H0YCP5;E9PKP0
TEFM	Transcription elongation factor, mitochondrial	0.676364	-0.168739	26.8687	26.8431	26.6606	27.0118	26.7798	27.087	7	7	7	21.9	21.9	21.9	41.676	0	12.061	761360000	26	Q96QE5;J3KTG7;Q96QE5-4	Q96QE5;J3KTG7;Q96QE5-4
METAP2	Methionine aminopeptidase 2	0.353997	-0.168683	29.7463	30.0178	29.3745	29.7638	29.996	29.8848	12	1	1	37.7	2.5	2.5	52.891	0	30.56	7289500000	108	P50579;P50579-3;G3V1U3;F8VSC4	P50579;P50579-3;G3V1U3
SSBP1	Single-stranded DNA-binding protein, mitochondrial	0.815567	-0.168643	31.5107	31.6936	31.6638	31.6515	31.9178	31.8048	9	9	9	64.9	64.9	64.9	17.259	0	323.31	27374000000	92	Q04837;A0A0G2JLD8;E7EUY5;C9K0U8	Q04837;A0A0G2JLD8;E7EUY5;C9K0U8
CLPTM1	Cleft lip and palate transmembrane protein 1	0.37892	-0.168437	29.0571	28.9295	29.32	29.1371	29.1103	29.5643	14	14	14	28.4	28.4	28.4	76.096	0	194.3	5614100000	84	O96005;O96005-4;O96005-3;K7EQQ1;K7EJ16;K7ERL5	O96005;O96005-4;O96005-3;K7EQQ1
ENOSF1	Mitochondrial enolase superfamily member 1	0.377608	-0.168213	26.6301	26.8007	27.2231	26.9282	27.1091	27.1212	7	7	3	13.8	13.8	5.9	49.786	0	8.741	966640000	22	Q7L5Y1;Q7L5Y1-4;Q7L5Y1-5;J3QL81;Q7L5Y1-6;Q7L5Y1-2;J3QL99;J3QSB6	Q7L5Y1;Q7L5Y1-4;Q7L5Y1-5;J3QL81;Q7L5Y1-6;Q7L5Y1-2
SLAIN1	SLAIN motif-containing protein 1	0.482776	-0.167857	25.7057	25.9756	26.1716	26.1517	26.2165	25.9882	4	4	4	10	10	10	60.594	0	11.25	614860000	15	Q8ND83;A0A0A0MSS3;Q8ND83-4;X6RGK9;A0A0C4DFN6;Q8ND83-2;B7Z326;Q8ND83-3;Q5T6P5;C9JP03;Q5T6P2;C9JD09;C9JUW9;X6RDJ2;Q5T6P1	Q8ND83;A0A0A0MSS3;Q8ND83-4;X6RGK9;A0A0C4DFN6;Q8ND83-2;B7Z326;Q8ND83-3
RPL30	60S ribosomal protein L30	0.096084	-0.16742	30.1594	31.8096	31.5867	30.6773	31.8381	31.5426	5	5	5	40	40	40	12.784	0	32.844	20077000000	74	P62888;E5RI99;E5RJH3;A0A0C4DH44;A0A0B4J213	P62888;E5RI99;E5RJH3;A0A0C4DH44
LANCL2	LanC-like protein 2	0.0989754	-0.166759	27.1029	27.8129	28.4393	27.0235	28.3765	28.4554	5	5	5	11.8	11.8	11.8	50.854	0	19.289	2171100000	28	Q9NS86	Q9NS86
ACTBL2	Beta-actin-like protein 2	0.170126	-0.166758	35.6589	35.9702	36.3665	35.548	36.4802	36.4676	10	3	3	29	14.1	14.1	42.003	0.00014881	2.2528	744390000000	1124	Q562R1	Q562R1
CDCA5	Sororin	0.434261	-0.166726	27.8033	28.2289	27.9563	27.9593	28.3241	28.2052	7	7	7	40.1	40.1	40.1	27.6	0	19.36	2094900000	22	Q96FF9;B5MBX0;H0YCL8	Q96FF9;B5MBX0
S100P	Protein S100-P	0.196876	-0.166723	27.4248	27.2544	28.1633	27.4652	27.8401	28.0373	3	3	3	41.1	41.1	41.1	10.4	0	25.33	1433800000	14	P25815	P25815
DDA1	DET1- and DDB1-associated protein 1	0.0870356	-0.166608	27.015	28.5423	28.3232	27.181	28.7804	28.4189	6	6	6	63.7	63.7	63.7	11.835	0	51.888	1996700000	30	Q9BW61	Q9BW61
USP34	Ubiquitin carboxyl-terminal hydrolase 34	0.212881	-0.166276	26.54	27.1433	27.2353	26.7313	27.4341	27.2521	16	16	16	5.5	5.5	5.5	404.23	0	13.273	1097100000	41	Q70CQ2;Q70CQ2-3;Q70CQ2-2;H7C183;H7C150;A0A0C4DG73	Q70CQ2;Q70CQ2-3;Q70CQ2-2
PRKD3;PRKD1	Serine/threonine-protein kinase D3;Serine/threonine-protein kinase D1;Serine/threonine-protein kinase	0.12911	-0.166183	24.3436	25.7909	24.9471	24.7601	25.4356	25.3844	4	3	3	6.6	5.1	5.1	100.47	0	5.1106	262060000	9	O94806;Q15139;F8WBA3;O94806-2;H0Y5M6	O94806;Q15139;F8WBA3;O94806-2
BAK1	Bcl-2 homologous antagonist/killer	0.0346268	-0.165694	25.8601	26.2296	26.0169	25.7898	29.1805	23.6333	3	3	3	26.1	26.1	26.1	23.408	0	7.6421	370190000	11	Q16611;Q16611-2;A0A0A0MRG8	Q16611;Q16611-2;A0A0A0MRG8
CHAF1B	Chromatin assembly factor 1 subunit B	0.598903	-0.165602	29.1074	29.3923	29.1778	29.4168	29.5318	29.2257	10	10	10	19.7	19.7	19.7	61.492	0	156.68	4966800000	49	Q13112	Q13112
DHX32	Putative pre-mRNA-splicing factor ATP-dependent RNA helicase DHX32	0.725391	-0.165566	25.6144	25.5746	25.8424	25.7413	25.9579	25.8289	8	8	8	13.2	13.2	13.2	84.418	0	28.595	359700000	16	Q7L7V1;Q7L7V1-2;X6R717;X6RHK1	Q7L7V1;Q7L7V1-2
ASPH	Aspartyl/asparaginyl beta-hydroxylase	0.201908	-0.165534	26.1129	27.0533	26.8182	26.5499	27.0171	26.914	8	8	8	11.9	11.9	11.9	85.862	0	8.2009	703600000	14	Q12797;Q12797-10;E5RHK2;Q12797-3;E5RHJ2;G3XAN5;A0A087WW51;E5RG29;A0A0A0MSK8;E5RG56;Q12797-7;Q12797-4;Q12797-9;Q12797-6;Q12797-5;Q12797-8;Q12797-2	Q12797;Q12797-10
TNPO1	Transportin-1	0.150943	-0.165489	31.2647	32.0429	32.222	31.4402	32.3083	32.2775	23	23	17	28.6	28.6	23.6	102.35	0	323.31	30155000000	196	Q92973;Q92973-2;Q92973-3;E7EW37;S4R398	Q92973;Q92973-2;Q92973-3
SEPHS1	Selenide, water dikinase 1	0.15361	-0.165469	27.9913	29.291	28.8019	28.6283	28.8545	29.0978	10	10	10	36.2	36.2	36.2	42.91	0	158.39	3773000000	48	P49903;P49903-2;P49903-4;P49903-3;Q5T5U6;Q5T5U7	P49903;P49903-2;P49903-4;P49903-3;Q5T5U6
AP4E1	AP-4 complex subunit epsilon-1	0.325608	-0.165257	26.5783	27.2411	27.1577	27.1563	27.1452	27.1713	11	11	11	10.4	10.4	10.4	127.29	0	63.699	1068400000	37	Q9UPM8;Q9UPM8-2;H0YK95;H0YL95;H0YK94	Q9UPM8;Q9UPM8-2
MYCBP	C-Myc-binding protein	0.127561	-0.164977	29.402	30.2805	28.9463	29.2	29.8157	30.1081	6	6	6	71.8	71.8	71.8	11.967	0	14.184	6227200000	43	Q99417;A0A087WV05;A0A0D9SEI7	Q99417;A0A087WV05
EPM2AIP1	EPM2A-interacting protein 1	0.0329195	-0.164878	29.9537	25.0646	25.0756	27.478	25.9711	27.1394	3	3	3	7.6	7.6	7.6	70.369	0.0025274	1.5177	1568600000	5	Q7L775;A0A096LPB0	Q7L775
PAIP1	Polyadenylate-binding protein-interacting protein 1	0.246059	-0.164819	29.2384	28.727	28.6812	29.3758	29.0663	28.699	8	8	2	25.8	25.8	6	45.63	0	9.9828	3815000000	32	Q9H074-2;D6REB4;H0YA44	Q9H074-2;D6REB4
DYNC1I2	Cytoplasmic dynein 1 intermediate chain 2	0.128417	-0.164646	31.0046	31.9343	31.9642	31.1477	32.3442	31.9051	15	15	15	37.9	37.9	37.9	68.426	0	323.31	27125000000	134	Q13409-3;Q13409-6;Q13409-7;Q13409-2;Q13409;Q13409-5;E7EQL5;E7EQU2;E7EV09;E7ESD3;E7ET01;E7ETL8;E7EMU4;E9PGG1;E7EUM4;E7EU01;E7ERR6;E7ERH4;O14576;E5RFE1;C9J3E7;E5RJ75;O14576-4;O14576-3;O14576-5;O14576-2	Q13409-3;Q13409-6;Q13409-7;Q13409-2;Q13409;Q13409-5;E7EQL5
ABHD11	Alpha/beta hydrolase domain-containing protein 11	0.186606	-0.164588	25.6112	26.0827	26.1679	26.6604	26.0216	25.6735	6	6	6	24.8	24.8	24.8	34.69	0	8.2746	561990000	16	Q8NFV4;Q8NFV4-4;Q8NFV4-6;H0YC52;H7C396;C9J7Q4;H7BZ58;Q8NFV4-3;Q8NFV4-2;Q8NFV4-5	Q8NFV4;Q8NFV4-4;Q8NFV4-6
INTS5	Integrator complex subunit 5	0.517708	-0.164526	28.1766	27.7375	28.0629	28.2494	28.1074	28.1138	10	10	10	11.1	11.1	11.1	107.99	0	13.01	2261900000	42	Q6P9B9	Q6P9B9
DYM	Dymeclin	0.690001	-0.164021	28.4529	28.2734	28.4875	28.7362	28.4556	28.5139	10	10	10	17	17	17	75.935	0	25.988	2949300000	41	Q7RTS9;Q7RTS9-2;J3QR81;J3QQT7;J3KSU8;J3KSF9;J3QSE7;J3QRF2;J3KRG4	Q7RTS9;Q7RTS9-2
IBTK	Inhibitor of Bruton tyrosine kinase	0.279285	-0.16395	25.6872	25.8449	25.5602	25.4243	26.1398	26.0201	7	7	7	5.8	5.8	5.8	150.53	0	6.1504	410000000	20	Q9P2D0;E7EPI0;Q9P2D0-2;E9PDR5;D6R9F4	Q9P2D0;E7EPI0;Q9P2D0-2;E9PDR5;D6R9F4
MAP7D3	MAP7 domain-containing protein 3	0.121945	-0.16378	26.7565	27.0833	27.7458	26.5695	27.7518	27.7556	11	11	11	19.3	19.3	19.3	98.428	0	32.123	1036000000	18	Q8IWC1;A0A0A0MRP0;Q8IWC1-2;Q8IWC1-4;Q8IWC1-3	Q8IWC1;A0A0A0MRP0;Q8IWC1-2;Q8IWC1-4;Q8IWC1-3
SLC35E1	Solute carrier family 35 member E1	0.195656	-0.163752	27.6378	28.4148	28.5231	28.0378	28.5477	28.4814	6	6	6	22.7	22.7	22.7	44.772	0	104.02	2678200000	52	Q96K37;H7C1I0;Q96K37-2;A0A0C4DGZ3;C9JK45	Q96K37;H7C1I0
ATXN2	Ataxin-2	0.14349	-0.163434	28.8905	29.7387	29.7827	29.0208	29.913	29.9684	23	22	2	23.7	23.1	2	140.28	0	75.602	5833700000	82	Q99700;V9GY86;Q99700-4;H0YH87;F8VQP2;Q99700-2;Q99700-5	Q99700;V9GY86;Q99700-4;H0YH87;F8VQP2;Q99700-2;Q99700-5
UBL4A	Ubiquitin-like protein 4A	0.501211	-0.1632	30.0351	30.0096	30.4197	30.4037	30.2257	30.3246	7	7	7	46.5	46.5	46.5	17.776	0	71.1	8754800000	41	P11441;Q5HY81	P11441;Q5HY81
COPB1	Coatomer subunit beta	0.300483	-0.162388	32.7968	33.3322	33.0308	32.9512	33.4899	33.2058	33	33	17	39.6	39.6	22.7	107.14	0	323.31	68317000000	323	P53618	P53618
KIAA0391	Mitochondrial ribonuclease P protein 3	0.19841	-0.162268	26.3747	27.0102	26.7581	26.4454	27.3271	26.8573	8	8	8	15.8	15.8	15.8	67.315	0	4.9598	744600000	22	O15091;O15091-4;O15091-2;A0A0A0MTQ0;O15091-3	O15091;O15091-4;O15091-2
NUP188	Nucleoporin NUP188 homolog	0.457393	-0.162193	30.591	30.5401	30.8707	30.6036	30.9581	30.9268	38	38	38	26.2	26.2	26.2	196.04	0	170.79	14086000000	174	Q5SRE5;Q5SRE5-2;H7C4K7	Q5SRE5;Q5SRE5-2
WDR18	WD repeat-containing protein 18	0.427943	-0.162165	30.258	29.9296	30.076	30.5047	30.0684	30.1769	11	11	11	22.9	22.9	22.9	47.405	0	28.464	8722400000	72	Q9BV38;U3KQC1;A0A0A0MQU0;K7EIR0;K7EML4;A0A087X237;K7EKX5	Q9BV38;U3KQC1;A0A0A0MQU0;K7EIR0
LIME1	Lck-interacting transmembrane adapter 1	0.575037	-0.162041	25.3401	25.2864	25.397	25.4161	25.7429	25.3506	4	4	1	20	20	5.8	31.288	0	2.8688	573020000	9	Q9H400;A0A087WUJ1;X6RKG5;Q9H400-2	Q9H400;A0A087WUJ1;X6RKG5;Q9H400-2
PGAM5	Serine/threonine-protein phosphatase PGAM5, mitochondrial	0.690708	-0.16177	31.2167	31.3881	31.3745	31.309	31.6086	31.547	15	15	15	52.2	52.2	52.2	32.004	0	63.883	24311000000	94	Q96HS1;Q96HS1-2;F5GXG4	Q96HS1;Q96HS1-2
MED27	Mediator of RNA polymerase II transcription subunit 27	0.0889501	-0.161692	27.5719	26.9388	28.3336	26.7665	28.3069	28.256	6	6	6	29.6	29.6	29.6	35.431	0	49.419	1740200000	18	Q6P2C8;Q6P2C8-2;Q6P2C8-4	Q6P2C8;Q6P2C8-2
TUBAL3	Tubulin alpha chain-like 3	0.477726	-0.161507	32.8154	32.558	32.8188	32.9632	32.6607	33.0528	4	1	1	8.3	3.8	3.8	49.908	0	6.5248	80519000000	203	A6NHL2;A6NHL2-2	A6NHL2;A6NHL2-2
HAUS3	HAUS augmin-like complex subunit 3	0.0855767	-0.161304	30.5823	32.1645	31.9391	30.8244	32.1334	32.212	9	9	9	19.2	19.2	19.2	69.65	0	19.873	22259000000	28	Q68CZ6;Q68CZ6-2	Q68CZ6;Q68CZ6-2
SHPK;TRPV1	Sedoheptulokinase	0.629085	-0.161208	28.5329	28.4261	28.1607	28.5758	28.5577	28.4697	9	9	9	25.5	25.5	25.5	51.49	0	37.732	2808000000	40	Q9UHJ6;A0A0B4J2A0	Q9UHJ6;A0A0B4J2A0
PRKRIR	52 kDa repressor of the inhibitor of the protein kinase	0.404771	-0.161187	26.4699	26.0291	26.5744	26.5671	26.4993	26.4907	7	7	7	11.4	11.4	11.4	87.703	0	11.306	702200000	17	O43422;O43422-2;E9PSI2	O43422;O43422-2
PEX6	Peroxisome assembly factor 2	0.37312	-0.160652	25.8475	26.2217	26.0549	25.9154	26.3152	26.3754	6	6	6	9.1	9.1	9.1	104.06	0	4.6707	535850000	11	Q13608;Q13608-2;Q13608-3	Q13608;Q13608-2;Q13608-3
GLUL	Glutamine synthetase	0.21512	-0.160641	30.9591	31.6516	31.4441	31.1334	31.8386	31.5647	12	12	12	40.2	40.2	40.2	42.064	0	181.35	21482000000	89	P15104;A0A087WYJ1	P15104
DUS3L	tRNA-dihydrouridine(47) synthase [NAD(P)(+)]-like	0.204204	-0.160576	29.2407	29.8486	29.8593	29.3854	30.1486	29.8964	14	14	14	28.9	28.9	28.9	72.593	0	294.25	7910400000	93	Q96G46;Q96G46-2;Q96G46-3;K7EJX8;K7EMI3;K7EPA4;K7ER20;K7EM42;K7EQU9	Q96G46;Q96G46-2
ARID1B	AT-rich interactive domain-containing protein 1B	0.207513	-0.160509	28.8968	29.6142	29.7223	29.272	29.7266	29.7162	26	23	23	13.1	12.1	12.1	236.12	0	30.602	5487100000	81	Q8NFD5;Q8NFD5-3;Q8NFD5-2;H0Y7H8;Q8NFD5-4;H0Y2R3;H0Y3S9	Q8NFD5;Q8NFD5-3;Q8NFD5-2;H0Y7H8;Q8NFD5-4
PSMB3	Proteasome subunit beta type-3	0.199668	-0.160407	31.7951	32.5676	31.5997	32.1824	32.2862	31.9749	10	10	3	49.3	49.3	17.6	22.949	0	191.69	31725000000	125	P49720;A0A087WXQ8;A0A087WY10	P49720;A0A087WXQ8;A0A087WY10
LDHA	L-lactate dehydrogenase A chain	0.116972	-0.160259	35.7294	36.6031	36.3256	35.5265	36.8066	36.8057	24	24	23	63.6	63.6	59.9	36.688	0	323.31	668170000000	841	P00338;P00338-3;P00338-4;P00338-2;P00338-5;F5GXY2;F5GYU2;F5GXH2;F5H5J4;F5H6W8;F5GZQ4;F5H8H6;F5GXC7;F5GWW2;F5GXU1;Q6ZMR3;A0A087WUM2	P00338;P00338-3;P00338-4;P00338-2;P00338-5
LARP1B	La-related protein 1B	0.232837	-0.160161	29.089	28.5264	28.596	28.6226	29.2956	28.7737	7	4	4	9.3	5.9	5.9	105.32	0	13.598	3295300000	26	Q659C4;Q659C4-9;Q659C4-2;D6RJB0;H0Y9K3;D6R9W6;G3V0E9;Q659C4-3;Q659C4-4	Q659C4;Q659C4-9;Q659C4-2;D6RJB0;H0Y9K3;D6R9W6
UBE2V1	Ubiquitin-conjugating enzyme E2 variant 1	0.138756	-0.160159	30.7927	31.7968	31.6708	31.0127	31.9388	31.7893	9	1	1	61.2	10.7	10.7	11.842	0.002116	1.5734	26355000000	100	Q13404-6	Q13404-6
YTHDC2	Probable ATP-dependent RNA helicase YTHDC2	0.386843	-0.16003	27.5576	27.8223	27.9665	27.7233	27.9415	28.1617	20	20	20	18.2	18.2	18.2	160.25	0	45.31	1808900000	45	Q9H6S0;D6RA70;D6RF50;D6R9T8	Q9H6S0;D6RA70
BROX	BRO1 domain-containing protein BROX	0.0993597	-0.159433	29.2575	30.2427	30.1595	29.0852	30.4729	30.58	10	10	10	32.8	32.8	32.8	46.476	0	75.713	7471800000	68	Q5VW32;Q5VW32-2;F5GXQ0;Q5VW33	Q5VW32;Q5VW32-2;F5GXQ0;Q5VW33
GBA2	Non-lysosomal glucosylceramidase	0.226378	-0.15936	26.0163	25.994	25.3546	25.6206	26.1889	26.0335	6	6	6	7.9	7.9	7.9	104.65	0	6.776	522090000	16	Q9HCG7;Q9HCG7-2;Q9HCG7-3;A0A0A0MRV1	Q9HCG7;Q9HCG7-2;Q9HCG7-3
HUWE1		0.784753	-0.159113	28.6839	28.929	28.7027	28.8756	29.0318	28.8855	6	1	1	35.7	16.1	16.1	23.944	0	20.376	3566600000	40	A0A087X1S3	A0A087X1S3
SRM	Spermidine synthase	0.130802	-0.159002	31.5188	32.4697	31.7221	31.3921	32.5037	32.2917	12	12	12	47.7	47.7	47.7	33.824	0	173.12	31208000000	160	P19623;K7EL89;K7EQ47;K7EKM4;K7ESL0	P19623
KIF3A	Kinesin-like protein KIF3A;Kinesin-like protein	0.0953239	-0.158778	25.0892	26.0485	24.2467	24.9091	25.8552	25.0964	6	6	6	8.7	8.7	8.7	80.04	0	3.1134	357830000	7	Q9Y496;J3KPF9;A0A087X011;E9PES4;H7C2F6;C9J9X2	Q9Y496;J3KPF9;A0A087X011;E9PES4
RANGRF	Ran guanine nucleotide release factor	0.417369	-0.158728	26.0857	26.0861	25.6627	25.9518	26.2207	26.1382	2	2	2	16.7	16.7	16.7	20.448	0	5.6043	553040000	16	Q9HD47;Q9HD47-4;Q9HD47-2;Q9HD47-3	Q9HD47;Q9HD47-4;Q9HD47-2;Q9HD47-3
RAP2B	Ras-related protein Rap-2b	0.10634	-0.158618	29.1026	30.4896	30.0612	29.3475	30.3546	30.4272	7	7	4	42.1	42.1	30.1	20.504	0	83.47	7797800000	48	P61225	P61225
PRPS2	Ribose-phosphate pyrophosphokinase 2	0.229006	-0.158488	31.4592	32.0089	31.2933	31.4449	32.0072	31.7848	14	7	7	52.2	30.2	30.2	34.769	0	100.31	26443000000	138	P11908;P11908-2;H7C540;D3YTJ7;A6NMS2	P11908;P11908-2
UNC13D		0.38915	-0.158396	29.5792	29.9495	29.4153	29.8003	29.9252	29.6937	10	2	2	48.7	12.4	12.4	30.68	0	6.9253	7405400000	82	K7EQ37	K7EQ37
NDUFS8	NADH dehydrogenase [ubiquinone] iron-sulfur protein 8, mitochondrial	0.232171	-0.15835	29.6415	30.073	30.2273	29.7592	30.4494	30.2083	7	7	7	34.3	34.3	34.3	23.705	0	11.541	9683100000	37	O00217;E9PPW7;E9PKH6;E9PN51;F8W9K7;Q08E91;H0YDT4	O00217;E9PPW7;E9PKH6;E9PN51;F8W9K7
USP8	Ubiquitin carboxyl-terminal hydrolase 8	0.157094	-0.158339	28.8107	29.477	29.5732	28.8682	29.8076	29.66	31	31	4	32.4	32.4	4.3	127.52	0	159.06	5067400000	111	P40818;A0A075B720;H0YNL5;H0YM47;H0YKV1;H0YLH2;H0YLS3;H0YM17	P40818;A0A075B720
PUM2		0.0885874	-0.158297	26.4106	27.6737	27.8021	26.5472	27.8538	27.9602	7	1	1	29	8.9	8.9	32.03	0	6.4612	1304700000	20	C9JW01;C9JE24	C9JW01
MRM1	rRNA methyltransferase 1, mitochondrial	0.294953	-0.157996	29.0176	28.6937	28.6513	29.3025	28.6918	28.8422	10	10	10	33.4	33.4	33.4	38.638	0	29.416	3710200000	49	Q6IN84;A0A087WZC1;Q6IN84-2	Q6IN84
C19orf66	UPF0515 protein C19orf66	0.79547	-0.157945	27.4092	27.4234	27.6094	27.5105	27.724	27.6813	6	6	6	28.5	28.5	28.5	33.11	0	86.091	1474600000	32	Q9NUL5;Q9NUL5-3;Q9NUL5-4;Q9NUL5-2;K7EML3;K7EMS9	Q9NUL5;Q9NUL5-3;Q9NUL5-4;Q9NUL5-2
USP47	Ubiquitin carboxyl-terminal hydrolase 47	0.118742	-0.157759	28.1104	29.4273	29.38	28.6925	29.3203	29.3782	23	23	23	20.1	20.1	20.1	157.31	0	110.89	3970400000	88	Q96K76;Q96K76-4;Q96K76-2;Q96K76-3	Q96K76;Q96K76-4;Q96K76-2
CTSA	Lysosomal protective protein;Lysosomal protective protein 32 kDa chain;Lysosomal protective protein 20 kDa chain;Carboxypeptidase	0.197177	-0.156633	29.2414	29.5347	28.8074	28.9199	29.4866	29.647	6	6	6	13.8	13.8	13.8	54.465	0	116.77	4082100000	28	P10619;X6R5C5;X6R8A1;P10619-2;U3KQ41;U3KQU6;U3KQF1	P10619;X6R5C5;X6R8A1;P10619-2
HN1	Hematological and neurological expressed 1 protein;Hematological and neurological expressed 1 protein, N-terminally processed	0.0903359	-0.156584	26.911	28.7246	28.3568	27.6229	28.5279	28.3114	7	7	7	54.5	54.5	54.5	16.014	0	74.99	2009300000	16	Q9UK76;Q9UK76-2;J3KT51;J3KSH8;Q9UK76-3	Q9UK76;Q9UK76-2;J3KT51;J3KSH8;Q9UK76-3
THOC6	THO complex subunit 6 homolog	0.288761	-0.156527	29.6581	30.1282	29.9327	29.7536	30.3457	30.0892	9	9	9	33.1	33.1	33.1	37.535	0	99.846	8781600000	56	Q86W42;Q86W42-3;Q86W42-2	Q86W42;Q86W42-3;Q86W42-2
BANF1	Barrier-to-autointegration factor;Barrier-to-autointegration factor, N-terminally processed	0.217025	-0.156521	29.834	29.961	29.9096	29.5383	30.4896	30.1463	7	7	7	62.9	62.9	62.9	10.058	0	35.776	6999600000	53	O75531	O75531
RBM25	RNA-binding protein 25	0.144278	-0.156509	30.5353	31.3816	31.2003	30.5811	31.4343	31.5714	25	25	25	32.9	32.9	32.9	100.18	0	323.31	20498000000	141	P49756;P49756-2;P49756-3;E9PQU5;H0YE46;E9PSE8;P49756-4	P49756
FAM98C	Protein FAM98C	0.183987	-0.156488	26.4562	25.8744	25.6948	25.7084	26.3646	26.4219	6	6	6	24.4	24.4	24.4	37.329	0	66.895	564870000	19	Q17RN3;Q17RN3-2;K7EQL1;K7EQT7	Q17RN3;Q17RN3-2
TCHP	Trichoplein keratin filament-binding protein	0.598003	-0.156269	25.1626	25.2892	25.4757	25.3435	25.4551	25.5976	4	4	4	9	9	9	61.071	0	3.9077	378550000	8	Q9BT92;F5GWH6	Q9BT92;F5GWH6
MTPN	Myotrophin	0.148276	-0.156263	30.8796	31.9329	31.9551	31.4403	32.0172	31.779	4	4	4	34.7	34.7	34.7	12.895	0	273.16	24832000000	60	P58546;C9JL85	P58546;C9JL85
PCBD1	Pterin-4-alpha-carbinolamine dehydratase	0.138512	-0.156205	27.0354	26.6684	26.2148	27.4485	26.6509	26.2879	4	4	4	45.2	45.2	45.2	11.999	0	36.58	828960000	18	P61457	P61457
HDAC1	Histone deacetylase 1	0.0883856	-0.156158	31.9113	32.5911	32.7167	31.4106	33.1466	33.1303	14	6	6	39	21.4	21.4	55.102	0	121.17	42601000000	128	Q13547;Q5TEE2	Q13547;Q5TEE2
BST2	Bone marrow stromal antigen 2	0.180414	-0.156135	29.1442	29.5	28.4767	28.9684	29.4382	29.1828	4	4	4	22.2	22.2	22.2	19.769	0	46.331	3614100000	16	Q10589;Q10589-2	Q10589;Q10589-2
CMTR2	Cap-specific mRNA (nucleoside-2-O-)-methyltransferase 2	0.160206	-0.155745	26.4145	26.1785	25.3747	25.8361	26.475	26.1238	4	4	4	6.4	6.4	6.4	88.119	0	7.5491	491150000	13	Q8IYT2;A0A087WY95	Q8IYT2
DPY19L1	Probable C-mannosyltransferase DPY19L1	0.148695	-0.155716	26.5965	26.9769	26.834	26.2153	27.403	27.2563	7	7	7	11.4	11.4	11.4	77.318	0	7.1253	926060000	27	Q2PZI1;Q6NUT2;H7C1I8;F5H1L7	Q2PZI1
C3orf58	Deleted in autism protein 1	0.209036	-0.155494	26.0086	26.4267	26.2638	25.8681	26.6863	26.611	4	4	4	11.4	11.4	11.4	49.481	0	3.4236	662830000	7	Q8NDZ4;E7ET39;C9JY09;Q8NDZ4-2	Q8NDZ4;E7ET39;C9JY09;Q8NDZ4-2
FAM206A	Protein Simiate	0.256433	-0.155436	24.8756	25.374	25.4242	25.2524	25.1792	25.7085	2	2	2	14.9	14.9	14.9	20.378	0	3.2187	229510000	7	Q9NX38;X6R8U7;X6REY2	Q9NX38;X6R8U7;X6REY2
TMX1	Thioredoxin-related transmembrane protein 1	0.125432	-0.155233	31.6553	32.2456	32.5899	31.5958	32.66	32.7007	10	10	10	36.8	36.8	36.8	31.791	0	323.31	42537000000	69	Q9H3N1;G3V448	Q9H3N1
TECR	Very-long-chain enoyl-CoA reductase	0.237895	-0.15479	32.5189	32.9138	32.8716	32.4847	33.2182	33.0659	12	12	12	34.7	34.7	34.7	36.034	0	76.983	55271000000	134	Q9NZ01;M0QXM3;M0R3C3;Q9NZ01-2;M0R329;B4DR74	Q9NZ01
ABCE1	ATP-binding cassette sub-family E member 1	0.25618	-0.154544	32.2257	32.7385	32.8971	32.5352	32.8158	32.9739	22	22	18	33.4	33.4	28.2	67.314	0	274.45	50969000000	159	P61221;D6R9I9;D6RGF4	P61221;D6R9I9
REXO2	Oligoribonuclease, mitochondrial	0.111163	-0.154391	28.1162	29.5344	29.4572	28.8368	29.5378	29.1964	7	7	1	31.2	31.2	6.3	26.832	0	49.862	4331800000	31	Q9Y3B8;H0YGR4;F5GYG5;H0YG54;Q9Y3B8-2;F5H7P1;Q9BTR4;F5H6P8;H0YG37;F5H784	Q9Y3B8;H0YGR4;F5GYG5;H0YG54;Q9Y3B8-2
WDR46		0.530961	-0.154226	29.5328	29.2117	29.4042	29.3712	29.6685	29.5716	8	1	1	41	8.7	8.7	35.787	0	3.1561	5612600000	55	A0A0G2JJL1;H0Y6G3	A0A0G2JJL1;H0Y6G3
ABHD12	Monoacylglycerol lipase ABHD12	0.333888	-0.154211	28.3196	28.0981	28.5944	28.7053	28.2717	28.4978	12	12	12	29.9	29.9	29.9	45.096	0	21.571	2595500000	33	Q8N2K0;Q8N2K0-2;Q8N2K0-3;I3L294;I3L1V0;I3L380;Q5T712;I3L440	Q8N2K0;Q8N2K0-2;Q8N2K0-3
TONSL	Tonsoku-like protein	0.241605	-0.154144	27.4597	27.8989	27.8116	27.453	28.0618	28.1178	10	10	10	9	9	9	150.93	0	27.952	1844400000	51	Q96HA7;Q96HA7-2;A0A087X1F6	Q96HA7;Q96HA7-2
KIF18B	Kinesin-like protein KIF18B;Kinesin-like protein	0.320478	-0.153713	24.9174	25.5728	25.3726	25.387	25.5001	25.4368	5	5	5	8.6	8.6	8.6	94.222	0	5.7039	308070000	7	Q86Y91;A0A0C4DGP2;A0A0C4DGP5;Q86Y91-2;Q86Y91-3;Q86Y91-4	Q86Y91;A0A0C4DGP2;A0A0C4DGP5;Q86Y91-2;Q86Y91-3;Q86Y91-4
CLEC12A	C-type lectin domain family 12 member A	0.114195	-0.153637	26.3063	26.8943	26.7102	25.905	27.4252	27.0416	4	4	4	19.2	19.2	19.2	30.761	0	11.484	796060000	13	Q5QGZ9;Q5QGZ9-4;Q5QGZ9-1;Q5QGZ9-5	Q5QGZ9;Q5QGZ9-4;Q5QGZ9-1;Q5QGZ9-5
DACH1	Dachshund homolog 1	0.186732	-0.153557	27.583	27.7182	28.2135	27.5345	28.3906	28.0503	6	6	4	10.3	10.3	7.2	78.675	0	74.042	1821600000	16	Q9UI36;A0A087WZP2;Q9UI36-2;Q9UI36-3;A0A087WY66;A0A087WZA7;Q9UI36-4;D6REJ4;D6RFG7	Q9UI36;A0A087WZP2;Q9UI36-2;Q9UI36-3;A0A087WY66;A0A087WZA7;Q9UI36-4
MRRF	Ribosome-recycling factor, mitochondrial	0.0989074	-0.153502	27.4825	28.9146	28.8569	27.977	28.7869	28.9506	8	8	8	37.4	37.4	37.4	29.277	0	53.667	3053800000	39	Q96E11;Q96E11-3;Q96E11-8;Q96E11-2;X6RDS5;Q96E11-7;Q96E11-5;Q96E11-6;Q96E11-4	Q96E11;Q96E11-3;Q96E11-8;Q96E11-2;X6RDS5;Q96E11-7;Q96E11-5;Q96E11-6;Q96E11-4
UQCR10	Cytochrome b-c1 complex subunit 9	0.213735	-0.153242	29.2046	28.6716	28.5643	28.7468	29.3571	28.7963	3	3	3	50.8	50.8	50.8	7.3084	0	4.8513	4112200000	22	Q9UDW1;Q9NZY4;Q9UDW1-2	Q9UDW1;Q9NZY4;Q9UDW1-2
SLC7A1	High affinity cationic amino acid transporter 1	0.140627	-0.152385	28.3482	28.5681	29.0083	28.101	29.2394	29.0413	5	5	4	6.7	6.7	4.6	67.638	0	7.1043	3305500000	31	P30825;Q5JR49	P30825
PYCRL	Pyrroline-5-carboxylate reductase 3;Pyrroline-5-carboxylate reductase	0.487782	-0.151785	26.7528	26.7548	26.8287	27.1961	26.7807	26.8148	5	5	5	19	19	19	28.663	0	8.0966	1041400000	21	Q53H96;Q53H96-2;A0A0A0MQS1;F8WEI0;B5MD87	Q53H96;Q53H96-2;A0A0A0MQS1;F8WEI0
NUDT16	U8 snoRNA-decapping enzyme	0.171173	-0.151618	27.4198	28.2235	28.0277	27.6708	28.4676	27.9875	8	8	7	46.7	46.7	41	21.273	0	17.484	2055500000	44	Q96DE0;Q96DE0-3;Q96DE0-2;Q96DE0-4	Q96DE0;Q96DE0-3;Q96DE0-2;Q96DE0-4
UBE2G2	Ubiquitin-conjugating enzyme E2 G2	0.246407	-0.151576	28.2837	28.3244	27.7723	27.9959	28.5714	28.2678	3	3	3	26.7	26.7	26.7	18.566	0	106.85	2669700000	22	P60604;P60604-2	P60604;P60604-2
TUBGCP6	Gamma-tubulin complex component 6	0.1541	-0.151553	28.8515	29.2343	29.9083	29.0882	29.6321	29.7285	17	17	17	12.8	12.8	12.8	200.5	0	56.127	6204200000	61	Q96RT7;Q96RT7-3;Q96RT7-2;E7EQL8;H7C2H5;H7C358	Q96RT7;Q96RT7-3;Q96RT7-2;E7EQL8
COA4	Cytochrome c oxidase assembly factor 4 homolog, mitochondrial	0.139793	-0.151233	26.7004	27.8176	27.7226	27.2252	27.8374	27.6317	4	4	4	34.5	34.5	34.5	10.134	0	10.159	1352900000	23	Q9NYJ1;Q9NYJ1-2	Q9NYJ1;Q9NYJ1-2
PDCD7	Programmed cell death protein 7	1.96756	-0.150731	26.2085	26.223	26.1651	26.3374	26.3073	26.404	3	3	3	9.3	9.3	9.3	54.699	0	6.0705	625310000	15	Q8N8D1;H3BT73	Q8N8D1
KCNAB2	Voltage-gated potassium channel subunit beta-2	0.209591	-0.150407	31.8865	32.1119	32.4367	31.8655	32.3811	32.6396	15	15	1	51	51	2.8	39.287	0	206.31	36936000000	149	Q13303-2;Q5TG80	Q13303-2;Q5TG80
AAR2	Protein AAR2 homolog	0.120655	-0.150379	27.3639	28.3514	28.0577	27.3833	28.4877	28.3531	8	8	8	27.6	27.6	27.6	43.472	0	65.11	2120000000	43	Q9Y312;A2A2Q9	Q9Y312;A2A2Q9
PDCD5	Programmed cell death protein 5	0.0904196	-0.150312	30.4585	32.1124	31.8756	31.0603	31.992	31.8451	9	9	9	76	76	76	14.285	0	323.31	25103000000	91	O14737;O14737-2;K7EQA1;K7ESJ4;Q3HM38;X6R2P6	O14737;O14737-2;K7EQA1
CCNDBP1	Cyclin-D1-binding protein 1	0.211536	-0.150185	27.6987	26.9916	27.8566	27.7792	27.6839	27.5344	3	3	3	12.2	12.2	12.2	40.262	0	77.921	1735500000	25	O95273;H3BR23;O95273-2;H3BQA6;H3BUF4	O95273;H3BR23;O95273-2;H3BQA6
TIA1	Nucleolysin TIA-1 isoform p40	0.182899	-0.150153	29.2585	29.9244	29.8405	29.3608	30.0292	30.0837	7	1	1	29.5	8.8	8.8	42.963	0	4.24	6758500000	43	P31483;F8W8I6;P31483-3;E5RGV5	P31483;F8W8I6;P31483-3
EPX	Eosinophil peroxidase;Eosinophil peroxidase light chain;Eosinophil peroxidase heavy chain	0.331632	-0.150089	33.7009	33.668	33.7075	33.4748	34.0773	33.9745	20	13	13	28.3	21.7	21.7	81.04	0	30.777	125950000000	386	P11678	P11678
EYA3	Eyes absent homolog 3;Eyes absent homolog	0.101093	-0.149642	27.3993	28.2835	28.0192	27.1501	28.6855	28.3154	4	4	4	9.1	9.1	9.1	62.662	0	26.154	2501100000	22	Q99504;Q99504-5;Q99504-3;B1APR7;Q99504-2;Q99504-4	Q99504;Q99504-5;Q99504-3;B1APR7;Q99504-2;Q99504-4
ZNF318	Zinc finger protein 318	0.177506	-0.149569	27.8521	28.5718	28.4749	28.0448	28.4725	28.8301	25	24	24	14	13.6	13.6	251.11	0	122.51	2408400000	62	Q5VUA4;Q5VUA4-2	Q5VUA4;Q5VUA4-2
C5orf51	UPF0600 protein C5orf51	0.130954	-0.149525	27.1548	27.6434	27.6111	26.8497	27.9052	28.1029	5	5	5	19.7	19.7	19.7	33.62	0	35.969	1575700000	22	A6NDU8;A0A0C4DGW6	A6NDU8;A0A0C4DGW6
APLP2	Amyloid-like protein 2	0.264508	-0.149373	29.0556	28.7945	28.9441	28.6659	29.3673	29.2091	14	14	13	21.9	21.9	20.8	86.955	0	31.32	4103500000	67	Q06481;Q06481-2;Q06481-5;Q06481-4;Q06481-3;Q06481-6;E9PQS3;E9PSC7;E9PK76	Q06481;Q06481-2;Q06481-5;Q06481-4;Q06481-3;Q06481-6
INTS12	Integrator complex subunit 12	0.0617119	-0.14925	26.6139	28.704	27.7985	26.6927	28.4911	28.3803	7	7	7	23.4	23.4	23.4	48.807	0	70.253	1827200000	22	Q96CB8;A0A087WXN4;C9J0M6;E9PGI3;C9JDP3;D6R9Y5	Q96CB8;A0A087WXN4;C9J0M6;E9PGI3
WBP11	WW domain-binding protein 11	0.357641	-0.148988	30.7289	30.9293	31.1206	30.8122	31.2138	31.1998	19	19	19	32.1	32.1	32.1	69.997	0	250.15	17120000000	138	Q9Y2W2;F5H5G4;F5GXS9	Q9Y2W2
SLC37A4	Glucose-6-phosphate translocase	0.160585	-0.148968	28.6368	28.5534	29.3502	28.5264	29.3135	29.1474	5	5	5	15.9	15.9	15.9	46.36	0	41.775	4516300000	44	O43826;U3KPU7;U3KQS2;O43826-2;U3KQL4	O43826;U3KPU7;U3KQS2;O43826-2
TMEM87A	Transmembrane protein 87A	0.514196	-0.148919	27.8208	27.5318	27.4832	27.8488	27.6205	27.8132	8	8	8	16	16	16	63.429	0	75.859	1477500000	35	Q8NBN3;Q8NBN3-3;Q8NBN3-2;H3BMU0;H3BTS6	Q8NBN3;Q8NBN3-3;Q8NBN3-2
ZMAT2	Zinc finger matrin-type protein 2	0.0982398	-0.148755	28.3476	29.5068	29.3151	28.4004	29.7146	29.5007	8	8	8	30.7	30.7	30.7	23.612	0	10.512	4618400000	51	Q96NC0;R4GNG8;R4GMX9	Q96NC0;R4GNG8
LYZ	Lysozyme C;Lysozyme	0.143124	-0.148717	26.9351	25.6553	26.3932	26.6751	26.3188	26.4358	3	3	3	19.6	19.6	19.6	16.537	0	5.1997	817480000	10	P61626;F8VV32;A0A0B4J259	P61626;F8VV32;A0A0B4J259
PGGT1B	Geranylgeranyl transferase type-1 subunit beta	0.31798	-0.148603	28.072	28.4994	28.6708	28.4228	28.6441	28.6211	8	8	8	18.6	18.6	18.6	42.368	0	9.6031	2865400000	31	P53609;P53609-2	P53609;P53609-2
KIDINS220	Kinase D-interacting substrate of 220 kDa	0.762598	-0.148362	27.2032	27.1305	26.9675	27.1727	27.3584	27.2151	14	14	14	9.6	9.6	9.6	196.54	0	9.909	1127500000	25	Q9ULH0;Q9ULH0-4;E9PH70;Q9ULH0-2;Q9ULH0-3;H0Y8E4;F8WAY8;H7C584;Q9ULH0-5	Q9ULH0;Q9ULH0-4;E9PH70;Q9ULH0-2;Q9ULH0-3;H0Y8E4
NME6	Nucleoside diphosphate kinase;Nucleoside diphosphate kinase 6	0.678798	-0.148203	26.9124	27.0151	26.6906	27.0632	26.9738	27.0257	7	7	7	51.1	51.1	51.1	16.188	0	8.6152	1059200000	27	C9JQB1;C9J9V6;A0A0C4DG91;O75414;C9J1J2;O75414-2	C9JQB1;C9J9V6;A0A0C4DG91;O75414
UBN1	Ubinuclein-1	0.306709	-0.148063	26.2046	26.5737	26.5619	26.3636	26.8893	26.5315	5	5	5	7.3	7.3	7.3	121.52	0	10.2	583930000	10	Q9NPG3;Q9NPG3-2;K7EQR1	Q9NPG3;Q9NPG3-2
PHF10	PHD finger protein 10	0.0588854	-0.147887	26.8586	25.364	27.6157	25.7793	26.7688	27.734	5	5	5	10	10	10	56.05	0	7.9749	972090000	12	Q8WUB8;S5FZ81;Q8WUB8-2;Q8WUB8-3	Q8WUB8;S5FZ81;Q8WUB8-2;Q8WUB8-3
ABCF3	ATP-binding cassette sub-family F member 3	0.293736	-0.147484	28.4152	29.0452	28.9848	28.9239	28.9359	29.0279	17	17	17	29.9	29.9	29.9	79.744	0	36.407	4094600000	66	Q9NUQ8;Q9NUQ8-2;F8WCU6	Q9NUQ8;Q9NUQ8-2
MRC2	C-type mannose receptor 2	0.322215	-0.147432	29.4027	29.0238	29.0215	29.4366	29.434	29.0196	13	13	13	8.9	8.9	8.9	166.67	0	105.02	6770700000	56	Q9UBG0;E7EME3;J3QQZ6;J3KRF1	Q9UBG0
ANK2	Ankyrin-2	0.76581	-0.147369	27.7097	27.8198	27.6929	27.7915	27.828	28.045	4	3	3	1.2	1	1	433.71	0.0017058	1.6776	1452100000	8	Q01484;I6L894;Q01484-2;Q01484-5;Q01484-7;H0Y931;H0Y8Y2;E9PCH6	Q01484;I6L894;Q01484-2;Q01484-5;Q01484-7;H0Y931;H0Y8Y2;E9PCH6
CHAC2	Putative glutathione-specific gamma-glutamylcyclotransferase 2	0.113454	-0.147214	26.6749	25.4943	25.4638	26.4661	26.0086	25.5999	5	5	5	27.2	27.2	27.2	20.874	0	6.2164	516610000	19	Q8WUX2	Q8WUX2
SLC16A3	Monocarboxylate transporter 4	0.502358	-0.147	31.5738	31.8982	31.6015	31.6921	31.9385	31.8839	8	8	8	17.4	17.4	17.4	49.469	0	73.61	27837000000	98	O15427;J3QQV2;J3QSC3;J3QQS9;J3QLE3;J3KTM6;J3QRU2;J3KT83;J3QRA0;J3KTI8;J3QRP8	O15427;J3QQV2;J3QSC3
RAPGEF6	Rap guanine nucleotide exchange factor 6	0.447679	-0.146782	27.6868	28.1305	28.0367	28.0217	28.1608	28.1118	18	18	17	15.9	15.9	15.4	179.42	0	128.31	1832100000	53	Q8TEU7;E9PCH4;Q8TEU7-4;Q8TEU7-2;B7Z7Y1;A0A0A6YYB7;A0A0A0MR23;Q8TEU7-5;Q8TEU7-3;D6RE77;A0A0A6YYJ1;Q8TEU7-6	Q8TEU7;E9PCH4;Q8TEU7-4;Q8TEU7-2;B7Z7Y1;A0A0A6YYB7;A0A0A0MR23;Q8TEU7-5;Q8TEU7-3;D6RE77;A0A0A6YYJ1;Q8TEU7-6
LRWD1	Leucine-rich repeat and WD repeat-containing protein 1	0.133445	-0.14642	27.6547	28.656	28.5105	27.9083	28.6472	28.7049	12	12	12	24.7	24.7	24.7	70.86	0	174.57	2553600000	34	Q9UFC0;H7C5S6;F8WDB4;H7C5N7	Q9UFC0;H7C5S6
AP1G1	AP-1 complex subunit gamma-1	0.417063	-0.146074	30.855	30.9502	30.8634	30.7437	31.1857	31.1774	24	24	24	33.8	33.8	33.8	91.35	0	179.13	14811000000	141	O43747;O43747-2;H3BNR4;H3BR36;H3BUN9;B4DGE1;H3BN71;B3KNW1;H3BRM7;H3BN75;H3BNN2;H3BS13;H3BV30	O43747;O43747-2
POM121C	Nuclear envelope pore membrane protein POM 121C	0.0865108	-0.14588	26.3068	27.9819	27.867	27.0362	27.901	27.6562	7	7	2	10.2	10.2	2.9	125.06	0	11.928	1383200000	12	A8CG34;A0A075B7F8;A0A087WY75;A8CG34-2;A6NF01;Q6PJE2;C9JER0;C9J370;Q6PJE2-5	A8CG34;A0A075B7F8;A0A087WY75;A8CG34-2
BLMH	Bleomycin hydrolase	0.369409	-0.145786	31.2338	31.5686	31.252	31.253	31.6593	31.5795	15	15	15	38.2	38.2	38.2	52.562	0	144.14	19415000000	123	Q13867;K7ESE8;J3KSD8;K7ES02;J3KS79;K7ENH5	Q13867;K7ESE8;J3KSD8;K7ES02
TSEN2	tRNA-splicing endonuclease subunit Sen2	0.279299	-0.145678	27.0486	27.5337	26.9458	27.1299	27.4941	27.3412	8	8	8	19.6	19.6	19.6	53.246	0	11.24	1159400000	25	Q8NCE0;C9J7Z4;Q8NCE0-2;Q8NCE0-5;Q8NCE0-4;Q8NCE0-3	Q8NCE0;C9J7Z4;Q8NCE0-2;Q8NCE0-5;Q8NCE0-4;Q8NCE0-3
DDX54	ATP-dependent RNA helicase DDX54	0.231711	-0.145649	30.7551	30.6462	30.6364	30.3485	31.1518	30.9743	31	31	1	44.6	44.6	1.9	98.665	0	293.69	13800000000	149	Q8TDD1-2	Q8TDD1-2
UBR2	E3 ubiquitin-protein ligase UBR2	0.321345	-0.145582	27.2959	27.6078	27.8402	27.832	27.8182	27.5304	11	11	9	7	7	5.6	200.54	0	22.94	1608400000	27	Q8IWV8-4;Q8IWV8;Q8IWV8-2	Q8IWV8-4;Q8IWV8
ASF1A	Histone chaperone ASF1A	0.493903	-0.145571	29.1838	29.599	29.3807	29.5144	29.6214	29.4644	6	6	5	48	48	44.1	22.968	0	243.94	6515900000	33	Q9Y294	Q9Y294
MAN2B2	Epididymis-specific alpha-mannosidase;Alpha-mannosidase	0.248262	-0.145465	27.5756	27.9897	27.4895	27.5031	28.0918	27.8962	11	11	11	15.9	15.9	15.9	113.98	0	53.473	1888000000	39	Q9Y2E5;E9PCD7;H0YA68;Q9Y2E5-2	Q9Y2E5;E9PCD7;H0YA68;Q9Y2E5-2
RAD23B	UV excision repair protein RAD23 homolog B	0.625426	-0.145324	32.2407	31.991	32.1402	32.1192	32.3547	32.334	12	10	10	40.1	36.4	36.4	43.171	0	323.31	35858000000	144	P54727;P54727-2;Q5W0S5;Q5W0S4;H0Y579	P54727;P54727-2
PTPN9	Tyrosine-protein phosphatase non-receptor type 9;Protein-tyrosine-phosphatase	0.184237	-0.14523	26.8421	26.8993	26.9841	26.4585	27.3336	27.369	9	9	9	16.4	16.4	16.4	68.019	0	53.731	1058800000	32	P43378;A0A0A0MR09;H3BQT6	P43378;A0A0A0MR09
PKM	Pyruvate kinase PKM;Pyruvate kinase	0.189676	-0.144993	36.0247	36.9505	36.548	36.4248	36.8145	36.7188	40	40	0	66.7	66.7	0	58.061	0	323.31	836170000000	1080	P14618-2;H3BR70	P14618-2;H3BR70
HNRNPA1		0.10086	-0.144772	32.858	33.9264	32.9299	32.6347	33.901	33.6128	13	1	1	56.5	7.9	7.9	19.471	0	3.0769	82616000000	204	H0YH80	H0YH80
SNIP1	Smad nuclear-interacting protein 1	0.193988	-0.144428	28.799	29.3464	29.6126	29.0859	29.5652	29.54	14	14	14	33.8	33.8	33.8	45.777	0	79.9	4693600000	71	Q8TAD8	Q8TAD8
USP28	Ubiquitin carboxyl-terminal hydrolase 28;Ubiquitin carboxyl-terminal hydrolase	0.144502	-0.144386	26.2575	26.8962	26.0371	26.9872	26.5729	26.064	7	7	7	9.6	9.6	9.6	122.49	0	11.471	633450000	23	Q96RU2;Q96RU2-2;B4E3L3;Q96RU2-3;G3V1N5;H0YFX3;F5GZ74;H0YG96	Q96RU2;Q96RU2-2;B4E3L3;Q96RU2-3;G3V1N5
SACM1L	Phosphatidylinositide phosphatase SAC1	0.594532	-0.144351	31.9045	31.8257	32.0194	31.8955	32.2167	32.0706	26	26	26	40.5	40.5	40.5	66.966	0	101.39	32496000000	221	Q9NTJ5;E9PGZ4;Q9NTJ5-2;F8WDN7;C9JV50;F8WCQ2;C9J3E3	Q9NTJ5;E9PGZ4;Q9NTJ5-2
PLD3	Phospholipase D3	0.11741	-0.144341	27.358	28.306	27.581	27.3382	27.8175	28.5223	6	6	6	12.2	12.2	12.2	54.705	0	8.6919	1702200000	20	Q8IV08;M0QZI4;M0R3G9;M0R2W7;M0R1F7	Q8IV08;M0QZI4
ELMOD2	ELMO domain-containing protein 2	0.196886	-0.14433	28.6815	29.3752	29.0914	28.8007	29.4175	29.3629	8	8	8	27	27	27	34.96	0	35.393	3996800000	37	Q8IZ81;D6RBS5;D6RHX2;V9GY58	Q8IZ81;D6RBS5;D6RHX2
STK38	Serine/threonine-protein kinase 38	0.101192	-0.14408	26.9056	27.9834	28.1299	27.1878	28.334	27.9293	7	3	3	18.5	11.8	11.8	54.19	0	3.2924	1574700000	24	Q15208	Q15208
PSPH	Phosphoserine phosphatase	0.260469	-0.14404	28.8018	28.2072	28.3758	28.4435	28.5079	28.8656	4	4	4	19.1	19.1	19.1	25.007	0	10.155	3332100000	20	P78330;C9JBI3	P78330;C9JBI3
ST14	Suppressor of tumorigenicity 14 protein	0.155141	-0.143769	25.703	25.8625	26.3698	25.7019	26.6591	26.0056	5	5	5	8.8	8.8	8.8	94.769	0	5.0408	539720000	10	Q9Y5Y6	Q9Y5Y6
XPO1	Exportin-1	0.154369	-0.143707	32.5541	33.2293	32.7351	32.4279	33.3606	33.1612	40	40	40	42.8	42.8	42.8	123.38	0	323.31	61800000000	393	O14980;C9JKM9;C9J673;C9IZS4;C9JQ02;C9JV99;F8WF71;H7BZC5;C9IYM2;C9JF49	O14980
RPS5	40S ribosomal protein S5;40S ribosomal protein S5, N-terminally processed	0.0712704	-0.143664	32.2528	32.5332	33.1382	31.4738	33.457	33.4244	15	15	15	52	52	52	22.876	0	236.13	60586000000	174	P46782;M0R0R2;M0R0F0;M0QZN2	P46782;M0R0R2;M0R0F0;M0QZN2
C9orf41	UPF0586 protein C9orf41	0.205026	-0.143483	27.606	28.3497	28.2992	28.0188	28.2168	28.4498	10	10	10	27.9	27.9	27.9	47.185	0	16.508	2224000000	40	Q8N4J0;Q5T8U9;Q5T8V1	Q8N4J0;Q5T8U9
MTX2	Metaxin-2	0.0815698	-0.143449	29.609	30.489	30.1304	29.0929	30.8859	30.6799	8	8	8	46.8	46.8	46.8	29.763	0	185.15	9014000000	50	O75431;O75431-2;C9JNK6;C9JAZ1;F8WE26	O75431;O75431-2;C9JNK6;C9JAZ1
NDUFB5	NADH dehydrogenase [ubiquinone] 1 beta subcomplex subunit 5, mitochondrial	0.0723603	-0.14332	29.314	29.9375	29.6111	28.4243	30.4815	30.3866	7	7	7	28.6	28.6	28.6	21.75	0	8.0046	6678100000	35	O43674;E7EWP0;H0Y886;O43674-2	O43674;E7EWP0;H0Y886;O43674-2
ZNF451	Zinc finger protein 451	0.078238	-0.143257	26.4188	27.1834	27.4075	26.015	27.5719	27.8525	7	7	7	7.1	7.1	7.1	121.48	0	22.286	944840000	25	Q9Y4E5;E9PH99;Q9Y4E5-2;D6RIA1	Q9Y4E5;E9PH99;Q9Y4E5-2
HNRNPH2	Heterogeneous nuclear ribonucleoprotein H2	0.12182	-0.14318	32.3829	33.4505	32.7697	32.4221	33.3246	33.286	17	10	10	45.9	27.2	27.2	49.263	0	248.51	69185000000	201	P55795	P55795
MAN2A2	Alpha-mannosidase 2x;Alpha-mannosidase	0.396616	-0.143054	28.2793	28.4898	28.3859	28.3277	28.7972	28.4592	15	15	15	16.6	16.6	16.6	130.54	0	46.063	2962100000	50	P49641;P49641-1;H0YLB9;A0A0C4DGL1;H0YNG5;P49641-2;H0YKM7;H0YKT0;H0YKH9;H0YLU3;H0YLL4	P49641;P49641-1;H0YLB9;A0A0C4DGL1;H0YNG5;P49641-2;H0YKM7
RBBP4	Histone-binding protein RBBP4	0.195336	-0.142976	32.6051	33.0744	32.9257	32.5698	33.4145	33.0498	15	1	1	59.5	5.9	5.9	43.481	0.00086894	1.8843	55404000000	169	Q09028-4;C9JPP3;E9PND5	Q09028-4
RANBP6	Ran-binding protein 6	0.114882	-0.142936	29.2687	30.0387	30.1163	29.2278	30.3414	30.2834	12	9	9	12.4	10	10	124.71	0	16.765	7174200000	57	O60518;A0A096LPA6;A0A096LNS2	O60518
PKM	Pyruvate kinase PKM;Pyruvate kinase	0.138671	-0.142602	35.9768	37.02	36.6304	36.23	36.935	36.8901	39	3	3	66.7	7.3	7.3	57.936	0	174.14	872100000000	1117	P14618;P14618-3;B4DNK4	P14618;P14618-3;B4DNK4
HDAC8	Histone deacetylase 8	0.089529	-0.142194	26.4593	27.6002	27.8439	26.7095	27.7229	27.8975	5	5	5	20.2	20.2	20.2	41.757	0	11.588	1239000000	18	Q9BY41;Q9BY41-4;A6NGJ7;A6NMT1;E7EVA8;Q9BY41-5;Q9BY41-2;C9J8F0;A6NGT0;E7EW22;Q9BY41-6;Q9BY41-8;Q9BY41-7;Q9BY41-3	Q9BY41;Q9BY41-4;A6NGJ7;A6NMT1;E7EVA8;Q9BY41-5;Q9BY41-2
MTFP1	Mitochondrial fission process protein 1	0.171436	-0.142186	28.869	29.1691	28.6007	28.4872	29.2953	29.2828	3	3	3	21.1	21.1	21.1	18.01	0	16.646	4531600000	28	Q9UDX5;B5MC22;H7C417;F8WEN7;Q9UDX5-2	Q9UDX5;B5MC22;H7C417
DUT		0.158202	-0.141961	30.2658	31.0265	31.1198	30.546	31.1462	31.1459	8	1	1	66.5	9.6	9.6	17.827	0	14.013	16885000000	104	H0YNW5;H0YMM5	H0YNW5;H0YMM5
DUT	Deoxyuridine 5-triphosphate nucleotidohydrolase, mitochondrial	0.158202	-0.141961	30.2658	31.0265	31.1198	30.546	31.1462	31.1459	8	1	1	44.8	7.1	7.1	26.563	0	61.158	16885000000	104	P33316;H0YKI0	P33316;H0YKI0
DUT	Deoxyuridine 5-triphosphate nucleotidohydrolase, mitochondrial	0.158202	-0.141961	30.2658	31.0265	31.1198	30.546	31.1462	31.1459	8	8	1	65.9	65.9	7.9	17.748	0	244.59	16885000000	104	P33316-2;A0A0C4DGL3;H0YNJ9;H0YKC5;H0YMP1	P33316-2;A0A0C4DGL3;H0YNJ9;H0YKC5
RAB5C	Ras-related protein Rab-5C	0.276675	-0.141946	32.3959	32.9244	32.7288	32.5531	32.9844	32.9376	13	13	7	73.1	73.1	46.3	23.482	0	212.3	54930000000	179	P51148;P51148-2;K7ERI8;K7ERQ8;F8VVK3;K7ENY4;F8VSF8;F8VWZ7;Q96HU8;O95057;K7EIP6;K7EN06	P51148;P51148-2;K7ERI8;K7ERQ8;F8VVK3
C16orf13	UPF0585 protein C16orf13	0.214072	-0.14178	26.954	27.4371	26.9878	26.8939	27.3113	27.5992	8	8	8	48	48	48	22.578	0	31.787	1232200000	40	Q96S19;A0A087WYU2;Q96S19-3;Q96S19-5;H3BS73;H3BNB2;Q96S19-2;Q96S19-6;Q96S19-4;H3BRT2;H3BQ55;H3BMF3;H3BNT3	Q96S19;A0A087WYU2;Q96S19-3;Q96S19-5;H3BS73;H3BNB2;Q96S19-2;Q96S19-6;Q96S19-4;H3BRT2;H3BQ55
PPHLN1	Periphilin-1	0.265611	-0.141132	27.8241	28.1065	27.5715	27.8231	28.2662	27.8363	14	14	0	25.8	25.8	0	52.736	0	17.597	1968000000	40	Q8NEY8	Q8NEY8
PGM2L1	Glucose 1,6-bisphosphate synthase	0.169057	-0.141026	26.7304	26.3223	26.9046	26.3575	26.7548	27.268	13	13	13	21.7	21.7	21.7	70.441	0	9.7767	790310000	23	Q6PCE3	Q6PCE3
MFSD1	Major facilitator superfamily domain-containing protein 1	0.312431	-0.140975	29.495	29.1099	29.6927	29.694	29.5698	29.4567	3	3	3	6.9	6.9	6.9	51.208	0	5.4286	6120000000	34	Q9H3U5;Q9H3U5-3;H7C593;Q9H3U5-2;Q9H3U5-5;Q9H3U5-6;H7C5U3;Q9H3U5-4	Q9H3U5;Q9H3U5-3;H7C593;Q9H3U5-2;Q9H3U5-5;Q9H3U5-6
PAK4	Serine/threonine-protein kinase PAK 4	0.0623123	-0.140855	26.2325	26.9367	26.7086	25.8816	28.2735	26.1453	7	7	7	17.8	17.8	17.8	64.071	0	60.986	548610000	11	O96013;O96013-2;O96013-3;O96013-4;M0R3G6;M0R2X4;M0R1R1;M0R0L9	O96013;O96013-2;O96013-3;O96013-4
AGPAT5	1-acyl-sn-glycerol-3-phosphate acyltransferase epsilon	0.108673	-0.140793	27.706	28.3647	26.8845	27.4252	28.0571	27.8952	6	6	6	16.2	16.2	16.2	42.072	0	17.86	1541700000	26	Q9NUQ2;H0YC22;E5RH21	Q9NUQ2
EOGT	EGF domain-specific O-linked N-acetylglucosamine transferase	0.102073	-0.140741	24.918	25.9726	25.4984	24.8223	25.9841	26.0048	5	5	5	9.9	9.9	9.9	62.01	0	4.8676	349280000	18	Q5NDL2;Q5NDL2-3;F5H225;Q5NDL2-2	Q5NDL2;Q5NDL2-3
EIF2S2	Eukaryotic translation initiation factor 2 subunit 2	0.290378	-0.140032	32.2587	32.7215	32.6694	32.4326	32.8068	32.8304	24	24	24	62.8	62.8	62.8	38.388	0	323.31	54938000000	248	P20042	P20042
BRK1	Protein BRICK1	0.187203	-0.139929	27.2151	27.6811	28.1839	27.8336	27.7332	27.933	6	6	6	70.7	70.7	70.7	8.7448	0	4.7827	1782600000	24	Q8WUW1;Q8WUW1-2	Q8WUW1;Q8WUW1-2
RNF213	E3 ubiquitin-protein ligase RNF213	0.225931	-0.139634	28.8426	29.0603	29.2029	28.7471	29.318	29.4597	53	53	53	11.8	11.8	11.8	591.4	0	62.268	4224600000	132	A0A0A0MTR7;A0A0A0MTC1;Q63HN8;Q63HN8-4;Q63HN8-5;Q63HN8-6;I3L3H9	A0A0A0MTR7;A0A0A0MTC1;Q63HN8;Q63HN8-4
NSDHL	Sterol-4-alpha-carboxylate 3-dehydrogenase, decarboxylating	0.162525	-0.139301	30.7027	31.3789	31.4573	30.9044	31.4236	31.6288	11	11	11	43.7	43.7	43.7	41.9	0	323.31	18583000000	92	Q15738;C9JDR0	Q15738;C9JDR0
PGRMC2	Membrane-associated progesterone receptor component 2	0.332731	-0.139107	28.8089	28.5201	28.4226	28.5512	28.972	28.6458	8	8	8	43.5	43.5	43.5	23.818	0	62.789	3471800000	30	O15173;O15173-2;U3KQM0;D3DNX8	O15173;O15173-2
DHRS7	Dehydrogenase/reductase SDR family member 7	0.125826	-0.13909	30.1183	31.427	31.0861	30.8206	31.0687	31.1594	7	7	7	24.8	24.8	24.8	38.298	0	41.936	15888000000	83	Q9Y394;Q9Y394-2;A0A087X0Z7;H0YJ66;H0YJE4;H0YJR8	Q9Y394;Q9Y394-2;A0A087X0Z7;H0YJ66
HSPE1	10 kDa heat shock protein, mitochondrial	0.0752753	-0.138866	33.8081	35.0052	34.1154	33.3697	35.0267	34.9489	9	9	3	80.4	80.4	32.4	10.932	0	57.309	161920000000	180	P61604;B8ZZL8;B8ZZ54	P61604;B8ZZL8
CHMP1B	Charged multivesicular body protein 1b	0.277902	-0.138805	29.3286	29.4543	29.7123	29.914	29.6575	29.3401	6	6	6	24.1	24.1	24.1	22.109	0	8.3885	5622400000	31	Q7LBR1	Q7LBR1
PFAS	Phosphoribosylformylglycinamidine synthase	0.240133	-0.138794	30.8305	31.3355	31.212	30.955	31.5397	31.2999	20	20	20	22.3	22.3	22.3	144.73	0	222.42	20992000000	143	O15067;H0YGH1;J3KT98;J3KTQ5;J3QSG0;J3QSH6	O15067
TAOK1	Serine/threonine-protein kinase TAO1	0.123393	-0.138776	28.7955	29.6949	29.3839	28.8012	29.704	29.7854	15	12	12	15.6	13	13	116.07	0	26.257	4552800000	38	Q7L7X3;Q7L7X3-3;Q7L7X3-2;J3QS76	Q7L7X3;Q7L7X3-3;Q7L7X3-2
PARVG	Gamma-parvin	0.156914	-0.138255	29.2452	30.2708	30.0301	29.7761	30.1679	30.0168	10	10	10	37.8	37.8	37.8	37.485	0	79.075	8072100000	88	Q9HBI0;Q9HBI0-2;Q9HBI0-3;Q9HBI0-5;B0QYM9;B0QYN0;U3KQ67;Q9HBI0-4	Q9HBI0;Q9HBI0-2;Q9HBI0-3
TTC1	Tetratricopeptide repeat protein 1	0.0944428	-0.138046	29.3925	30.3201	30.4149	29.365	30.5883	30.5884	12	12	12	42.8	42.8	42.8	33.526	0	323.31	9387800000	70	Q99614;H0YB37;REV__Q9BYX2-6;REV__Q9BYX2-5;REV__Q9BYX2-4;REV__Q9BYX2-2;REV__Q9BYX2	Q99614;H0YB37
WDFY1	WD repeat and FYVE domain-containing protein 1	0.221437	-0.137995	28.4771	29.1239	29.1677	28.8775	29.2023	29.103	10	10	10	27.1	27.1	27.1	46.323	0	20.447	3366900000	53	Q8IWB7;C9JJ54	Q8IWB7;C9JJ54
FCGR1C;FCGR1A;FCGR1B	Putative high affinity immunoglobulin gamma Fc receptor IC;High affinity immunoglobulin gamma Fc receptor I;High affinity immunoglobulin gamma Fc receptor IB	0.21207	-0.137691	24.8723	25.7138	25.1841	25.4801	25.4131	25.2901	3	3	3	10.7	10.7	10.7	32.163	0	3.569	354170000	6	A6NKC4;P12314;Q92637;A0A087WXZ6;A0A0A0MRM3;P12314-2;A0A087WVS4;A0A087WUG7;C9JSN8;Q92637-3;Q92637-2	A6NKC4;P12314;Q92637;A0A087WXZ6;A0A0A0MRM3;P12314-2
FARS2	Phenylalanine--tRNA ligase, mitochondrial	0.1605	-0.137655	25.871	26.541	26.5267	26	26.5645	26.7871	5	5	5	10.4	10.4	10.4	52.356	0	5.8868	608000000	15	O95363;Q5JRF7	O95363
POLD4	DNA polymerase delta subunit 4	0.11166	-0.137482	25.9756	25.0611	25.9939	25.1929	26.2758	25.9744	3	3	3	37.4	37.4	37.4	12.433	0	5.7294	388700000	11	Q9HCU8;A0A087WWV3;Q9HCU8-2	Q9HCU8;A0A087WWV3;Q9HCU8-2
CCNB2;CCNB2V	G2/mitotic-specific cyclin-B2	0.170972	-0.13728	27.5103	28.4684	28.1971	27.9877	28.2889	28.311	8	8	8	23.1	23.1	23.1	45.281	0	17.766	2042400000	24	O95067;H1UBN3;H0YMP3	O95067;H1UBN3;H0YMP3
ORAI1	Calcium release-activated calcium channel protein 1	0.264283	-0.137276	25.5305	24.8413	25.325	25.4076	25.4028	25.2982	4	4	1	19.7	19.7	5.9	26.136	0	34.938	354590000	16	A0A0B4J2E8;Q96D31-2;A0A087WTK9	A0A0B4J2E8;Q96D31-2
HNRNPCL1;HNRNPCL3;HNRNPCL4	Heterogeneous nuclear ribonucleoprotein C-like 1;Heterogeneous nuclear ribonucleoprotein C-like 3;Heterogeneous nuclear ribonucleoprotein C-like 4	0.104293	-0.137151	32.4153	33.2512	33.5091	32.5263	33.6295	33.4313	9	1	1	26.3	9.6	9.6	32.142	0	3.5722	67329000000	101	O60812;B7ZW38;A0A0G2JPF8;P0DMR1	O60812;B7ZW38;A0A0G2JPF8;P0DMR1
SAR1B;DKFZp434B2017	GTP-binding protein SAR1b	0.238228	-0.137022	30.7823	30.982	30.4906	30.5522	31.1456	30.9682	7	3	3	38.4	24.2	24.2	22.41	0	27.386	12206000000	74	Q9Y6B6;Q9H029;D6RD69;D6R9R5	Q9Y6B6;Q9H029;D6RD69
PGAM1	Phosphoglycerate mutase 1	0.0565245	-0.137021	33.2978	35.0843	33.9467	32.9492	35.0486	34.742	15	15	8	63.4	63.4	34.3	28.804	0	323.31	167660000000	234	P18669;P15259	P18669
CRLF3	Cytokine receptor-like factor 3	0.422806	-0.136766	29.0664	29.2708	29.3911	29.3022	29.5785	29.2579	10	1	1	25.3	3	3	49.35	0	4.2929	5470400000	51	Q8IUI8-2	Q8IUI8-2
ACTN2	Alpha-actinin-2	0.119236	-0.136496	31.3448	30.7001	30.3166	31.5022	30.6659	30.6028	11	1	0	13.5	1.9	0	103.92	0	106.06	15742000000	110	P35609-2;P35609	P35609-2;P35609
GOLM1	Golgi membrane protein 1	0.162038	-0.136055	29.2985	28.468	29.4169	29.337	28.998	29.2566	13	13	13	38.7	38.7	38.7	45.333	0	84.281	4453400000	52	Q8NBJ4;Q8NBJ4-2;F8WAT9;C9JYM4;C9J941	Q8NBJ4;Q8NBJ4-2
BCKDHB	2-oxoisovalerate dehydrogenase subunit beta, mitochondrial	0.136142	-0.135972	26.9304	27.9869	27.6028	27.2517	27.7547	27.9216	4	4	4	14.3	14.3	14.3	43.122	0	64.909	1424300000	13	P21953;P21953-2	P21953;P21953-2
GLG1	Golgi apparatus protein 1	0.283391	-0.13566	26.5796	26.4977	26.1272	26.2701	26.6621	26.6792	7	7	7	5.9	5.9	5.9	134.55	0	5.8903	690920000	26	Q92896;Q92896-2;Q92896-3;H3BM42;H3BQT1;H3BQU9	Q92896;Q92896-2;Q92896-3;H3BM42
GSTZ1	Maleylacetoacetate isomerase	0.11582	-0.135235	25.2089	26.355	26.3	25.699	26.3739	26.1967	3	3	3	20.7	20.7	20.7	19.373	0.00015321	2.7046	459090000	11	A0A0A0MR33;G3V5T0;A0A0C4DFM0;G3V4T6;O43708;G3V267;O43708-3;G3V3B9;O43708-2	A0A0A0MR33;G3V5T0;A0A0C4DFM0;G3V4T6;O43708;G3V267;O43708-3
HIST1H2AD	Histone H2A type 1-D	0.0966194	-0.135138	36.6076	37.6526	36.795	36.3943	37.6277	37.4386	9	1	0	69.2	29.2	0	14.107	0	5.1822	1126500000000	425	P20671	P20671
CDCA3	Cell division cycle-associated protein 3	0.0756427	-0.135078	25.1739	26.6393	26.64	25.5157	26.8156	26.5272	6	6	6	35.1	35.1	35.1	28.998	0	14.872	554290000	13	Q99618;J3KMY0;F5GX58;F8WDL1	Q99618;J3KMY0;F5GX58;F8WDL1
SHMT2	Serine hydroxymethyltransferase, mitochondrial;Serine hydroxymethyltransferase	0.123822	-0.135063	33.1525	33.8756	33.1322	32.9384	34.02	33.6072	23	23	9	52	52	20	55.992	0	225.89	99096000000	298	P34897;P34897-3;P34897-2;H0YIZ0;G3V5L0;G3V4W5;G3V540;G3V2W0;G3V241;G3V3Y8;G3V4T0;G3V4X0;G3V2E4	P34897;P34897-3;P34897-2;H0YIZ0
GPD2	Glycerol-3-phosphate dehydrogenase, mitochondrial	0.132061	-0.134974	28.5684	29.6057	29.5262	29.0201	29.5374	29.5477	15	15	15	26	26	26	80.852	0	31.691	4498100000	52	P43304;P43304-2;F5GYK7	P43304;P43304-2
MAN1B1	Endoplasmic reticulum mannosyl-oligosaccharide 1,2-alpha-mannosidase;alpha-1,2-Mannosidase	0.148449	-0.134813	27.4615	28.2045	27.1081	27.5763	27.6872	27.9151	9	9	9	19.3	19.3	19.3	79.579	0	41.917	1662700000	34	Q9UKM7;H0YG20;H0YGV7;H0YIU0;H0YGQ1;H0YI64	Q9UKM7;H0YG20;H0YGV7
CHD3	Chromodomain-helicase-DNA-binding protein 3	0.307174	-0.134698	30.5935	30.5806	30.1664	30.7964	30.4275	30.5208	26	15	15	14.8	10.4	10.4	226.59	0	123.65	10239000000	98	Q12873;Q12873-3;Q12873-2;H7C2H0;K7EPV1;I3L1I4	Q12873;Q12873-3;Q12873-2
TEP1	Telomerase protein component 1	0.413603	-0.134694	27.5147	27.2498	27.5283	27.3604	27.7045	27.6319	8	8	8	4.3	4.3	4.3	290.49	0	4.8006	1227800000	18	Q99973;G3V5X7;Q99973-2;G3V2A4;G3V470;G3V591	Q99973;G3V5X7;Q99973-2;G3V2A4;G3V470
ACO1	Cytoplasmic aconitate hydratase	0.173371	-0.134614	29.1357	29.9571	29.7303	29.4549	30.0181	29.7539	19	19	19	23.5	23.5	23.5	98.398	0	59.301	5563900000	69	P21399	P21399
EIF2AK4	Eukaryotic translation initiation factor 2-alpha kinase 4	0.158808	-0.134354	27.9362	28.1001	28.6957	27.9429	28.598	28.5941	25	25	25	17.5	17.5	17.5	186.91	0	28.329	2401200000	61	Q9P2K8;Q9P2K8-2;H0YME5;Q9P2K8-3;H0YND8	Q9P2K8;Q9P2K8-2;H0YME5
ICT1	Peptidyl-tRNA hydrolase ICT1, mitochondrial	0.0779314	-0.13425	27.2228	28.2531	28.2436	27.0433	28.4511	28.6278	8	8	8	39.8	39.8	39.8	23.63	0	21.874	2216500000	32	Q14197;J3KS15;J3QRF8	Q14197;J3KS15
SEC24D	Protein transport protein Sec24D	0.337506	-0.134242	30.016	30.5301	30.2454	30.2864	30.5265	30.3812	18	18	6	16.1	16.1	6.1	113.01	0	50.369	9613000000	98	O94855;O94855-2;E9PDM8	O94855;O94855-2;E9PDM8
PRDM15;ZNF298	PR domain zinc finger protein 15	0.124841	-0.134179	26.715	27.0558	27.1889	26.3882	27.4434	27.5307	4	4	4	3.7	3.7	3.7	169.27	0	3.4592	1104600000	7	P57071;E7ER26;P57071-5;P57071-3;P57071-2;Q4W8S1;P57071-6	P57071;E7ER26;P57071-5;P57071-3;P57071-2;Q4W8S1;P57071-6
PNPLA6	Neuropathy target esterase	0.931846	-0.134064	28.0767	28.076	28.2647	28.2501	28.3214	28.248	15	15	15	14.1	14.1	14.1	149.99	0	40.542	2227800000	48	Q8IY17;Q8IY17-3;Q8IY17-4;Q8IY17-2;Q8IY17-5;M0R2C2;M0QYT1;Q6ZV29;M0QXH7;Q6ZV29-3;Q6ZV29-4;Q6ZV29-5	Q8IY17;Q8IY17-3;Q8IY17-4;Q8IY17-2;Q8IY17-5
SCLY	Selenocysteine lyase	0.130084	-0.133876	27.8317	28.3598	28.5397	27.7561	28.7497	28.627	11	11	11	36	36	36	48.148	0	26.258	2546600000	30	Q96I15;A0A0A0MQU4;Q96I15-2;H7C3V9;H7C277;H7C1N7;H7C280;H7C1S7;C9JNL5;H7C4A1	Q96I15;A0A0A0MQU4;Q96I15-2;H7C3V9;H7C277
HMOX2	Heme oxygenase 2	0.182125	-0.133871	30.0639	30.886	30.2641	30.2849	30.6096	30.7211	13	13	3	56	56	9.5	36.032	0	197.05	9756600000	73	P30519;I3L159;I3L1F5;A0A087WT44;I3L276;I3L4P8;I3L463;I3L1Y2	P30519;I3L159;I3L1F5;A0A087WT44
COMMD5	COMM domain-containing protein 5	0.165948	-0.133675	27.2006	27.9728	27.4893	27.2852	27.8392	27.9394	6	6	6	34.4	34.4	34.4	24.67	0	10.839	1634700000	25	Q9GZQ3;H0YEQ6;E9PJE4	Q9GZQ3;H0YEQ6;E9PJE4
DDX49	Probable ATP-dependent RNA helicase DDX49	0.635778	-0.133675	29.1755	29.2636	29.0031	29.1698	29.3257	29.3478	16	16	16	37.3	37.3	37.3	54.226	0	73.822	4882600000	78	Q9Y6V7;Q9Y6V7-2;M0R1S3;M0QZC0;M0R0K1	Q9Y6V7;Q9Y6V7-2
MRPL3	39S ribosomal protein L3, mitochondrial	0.441609	-0.133642	29.9595	29.7537	29.7243	29.7761	30.1431	29.9193	10	10	10	32.5	32.5	32.5	38.632	0	14.8	7128800000	49	P09001;H0Y9G6;E7ETU7;E9PF06;D6RC14	P09001;H0Y9G6;E7ETU7;E9PF06
DHRS11	Dehydrogenase/reductase SDR family member 11	0.490893	-0.133486	25.4704	25.6223	25.4265	25.4578	25.6491	25.8128	4	4	4	21.9	21.9	21.9	28.308	0	7.2905	361870000	7	Q6UWP2;A0A087X0R1;A0A087WZN3;Q6UWP2-2;A0A087WYV4	Q6UWP2;A0A087X0R1;A0A087WZN3;Q6UWP2-2
VPS25	Vacuolar protein-sorting-associated protein 25	0.151145	-0.133307	29.7825	30.3568	30.0025	29.6617	30.6371	30.2429	9	9	9	59.7	59.7	59.7	20.747	0	145.92	7945200000	61	Q9BRG1;K7EKV4;K7ENE3;K7EP45	Q9BRG1;K7EKV4
NOTCH2	Neurogenic locus notch homolog protein 2;Notch 2 extracellular truncation;Notch 2 intracellular domain	0.149478	-0.133077	27.1025	26.6716	26.3924	26.3446	27.1915	27.0296	6	6	4	2.8	2.8	2.1	265.4	0	13.327	763860000	18	Q04721	Q04721
TDRD7	Tudor domain-containing protein 7	0.0806152	-0.133026	28.5311	29.5691	29.4164	28.3366	29.8115	29.7675	24	24	24	27.7	27.7	27.7	123.58	0	154.72	4660700000	83	Q8NHU6;Q8NHU6-2;Q8NHU6-3	Q8NHU6;Q8NHU6-2
TTC4	Tetratricopeptide repeat protein 4	0.0833866	-0.132963	28.5749	29.6011	29.6021	28.5032	29.9425	29.7312	9	9	9	27.9	27.9	27.9	44.678	0	21.799	5378200000	47	O95801	O95801
DNAJC16	DnaJ homolog subfamily C member 16	0.0941768	-0.132799	26.2023	27.1253	26.3382	25.8995	26.8673	27.2974	8	8	8	14.6	14.6	14.6	90.59	0	17.662	763480000	30	Q9Y2G8;Q5TDG9;Q5TDH4;Q9Y2G8-2	Q9Y2G8;Q5TDG9;Q5TDH4;Q9Y2G8-2
ALDH16A1	Aldehyde dehydrogenase family 16 member A1	0.440996	-0.132733	29.6863	29.6458	29.7164	30.0443	29.7991	29.6033	12	12	12	19.3	19.3	19.3	85.126	0	259.85	7277100000	71	Q8IZ83;Q8IZ83-3;F5H4B6;Q8IZ83-2;M0QY06	Q8IZ83;Q8IZ83-3;F5H4B6
SPC24	Kinetochore protein Spc24	0.233788	-0.132704	28.9728	29.4041	29.681	29.3384	29.4841	29.6335	9	1	1	71.1	11.2	11.2	22.478	0	3.4065	5037300000	60	Q8NBT2;Q8NBT2-2	Q8NBT2;Q8NBT2-2
PDRG1	p53 and DNA damage-regulated protein 1	0.200647	-0.132503	27.6029	27.9561	27.7178	28.3483	27.735	27.591	5	5	5	32.3	32.3	32.3	15.511	0	13.948	1564500000	23	Q9NUG6	Q9NUG6
SARS2	Serine--tRNA ligase, mitochondrial	0.263386	-0.132453	28.7358	29.309	28.8703	29.1998	29.2116	28.9011	11	11	11	30.7	30.7	30.7	58.282	0	83.385	4393800000	69	Q9NP81;M0QWZ7;M0R2C6;Q9NP81-2;M0R259;B4DJM9;M0QX29;M0R1C0;M0R2H5	Q9NP81;M0QWZ7;M0R2C6;Q9NP81-2;M0R259
ATAT1	Alpha-tubulin N-acetyltransferase 1	0.232605	-0.132074	26.1813	25.6963	26.4373	26.2047	26.3343	26.1721	6	6	6	19.2	19.2	19.2	46.81	0	11.602	568970000	14	Q5SQI0;Q5SQI0-5;Q5SQI0-4;Q5SQI0-7;Q5SQI0-6;Q5SQI0-3;Q5SQI0-2	Q5SQI0;Q5SQI0-5;Q5SQI0-4;Q5SQI0-7;Q5SQI0-6;Q5SQI0-3;Q5SQI0-2
TMEM242	Transmembrane protein 242	0.17147	-0.132031	24.7421	25.3919	24.4578	24.9322	25.1766	24.879	2	2	2	19.9	19.9	19.9	14.758	0	3.0901	228740000	7	Q9NWH2;Q5T2S1	Q9NWH2;Q5T2S1
MRPS5	28S ribosomal protein S5, mitochondrial	0.116864	-0.131959	29.5904	30.1437	29.981	29.2841	30.4217	30.4052	14	14	14	27	27	27	48.006	0	18.424	7769300000	52	P82675;P82675-2	P82675
ITCH	E3 ubiquitin-protein ligase Itchy homolog	0.692679	-0.131885	27.2619	27.5008	27.3844	27.4309	27.5006	27.6114	12	12	10	17.6	17.6	15.2	102.8	0	77.424	1355600000	34	Q96J02;Q96J02-2;Q96J02-3	Q96J02;Q96J02-2;Q96J02-3
NFIC	Nuclear factor 1 C-type	0.104646	-0.131754	25.8399	26.4895	26.7982	25.8012	26.9209	26.8007	3	3	2	6.9	6.9	4.7	55.674	0	28.641	749430000	19	P08651;P08651-4;P08651-5;P08651-3;P08651-6;P08651-2;Q12857;Q14938;Q12857-2;S4R308;K7ESG9;K7EKH0;K7EJB0;S4R3K4;B1AKN6;C9JWJ8;K7EN08;B1AKN7;B1AKN5;B1AKN8;Q14938-6;Q14938-5;Q14938-3;Q14938-2;Q14938-4;Q12857-3;Q12857-4	P08651;P08651-4;P08651-5;P08651-3;P08651-6;P08651-2
RBPJ	Recombining binding protein suppressor of hairless	0.17507	-0.131503	29.2296	29.1696	29.0877	28.732	29.6134	29.5359	12	12	12	37	37	37	55.637	0	70.188	4766200000	64	Q06330;Q06330-5;Q06330-4;Q06330-6;Q06330-7;D6R927;Q06330-2;Q06330-3;D6R946;D6RB37;D6RBQ8;D6RA45;D6RCM1;D6R9X3;D6R9K5;D6REC2;H0Y8R3;D6RAT2;D6RIZ8;Q9UBG7;D6REP3;D6RF98;D6RIV8;Q5QPV1	Q06330;Q06330-5;Q06330-4;Q06330-6;Q06330-7;D6R927;Q06330-2;Q06330-3;D6R946;D6RB37;D6RBQ8;D6RA45;D6RCM1
CORO1A	Coronin-1A;Coronin	0.17723	-0.131109	35.0814	35.8492	35.1985	35.2864	35.7879	35.448	33	32	31	44.7	44.7	43	51.026	0	307.16	339490000000	456	P31146;H3BRY3;H3BTU6;H3BRJ0;H3BNA2;H3BU76;H3BSL1;Q6QEF8;J3QLV6;J3KSS5;Q6QEF8-4;Q6QEF8-3;Q6QEF8-2;Q6QEF8-5	P31146;H3BRY3
UNC13D	Protein unc-13 homolog D	1.80626	-0.131037	31.7331	31.6673	31.7172	31.8585	31.8665	31.7857	31	31	23	34.4	34.4	25.5	123.28	0	323.31	29261000000	246	Q70J99;Q70J99-3;Q70J99-2;K7EN81;K7EIH3;K7EMK8;K7EN29;K7EM66	Q70J99;Q70J99-3
KIFC1	Kinesin-like protein KIFC1	0.11705	-0.130783	30.9547	31.8676	31.744	31.0754	31.9261	31.9571	24	24	21	50.2	50.2	43.1	73.747	0	217.49	22648000000	123	Q9BW19;A2AB20	Q9BW19
NANP	N-acylneuraminate-9-phosphatase	0.104066	-0.130655	26.9606	27.2115	25.8734	26.9524	27.0468	26.4383	6	6	6	17.3	17.3	17.3	27.813	0	5.5497	907100000	13	Q8TBE9	Q8TBE9
SELH;C11orf31	Selenoprotein H	0.0598776	-0.130618	26.9675	28.7543	28.8775	27.4576	28.7878	28.7457	5	5	5	35.2	35.2	35.2	13.453	0	23.106	2772100000	34	Q8IZQ5;A0A087WYP2;H0YE28;H3BV83	Q8IZQ5;A0A087WYP2;H0YE28
RFXANK	DNA-binding protein RFXANK	0.0822328	-0.130611	26.4324	25.7425	27.5589	26.6975	26.3896	27.0385	3	3	3	13.1	13.1	13.1	28.102	0	3.4285	728860000	17	O14593;O14593-2;A0A024R7P0;O14593-3;H0YFZ0;K7ENE6	O14593;O14593-2;A0A024R7P0;O14593-3
C12orf10	UPF0160 protein MYG1, mitochondrial	0.172314	-0.13044	29.1461	29.5562	30.0435	29.548	29.9499	29.6392	9	9	9	28.7	28.7	28.7	42.449	0	136.85	7083000000	51	Q9HB07;F8VR84;F8VQQ3;H3BPH3	Q9HB07;F8VR84;F8VQQ3
RALGAPA1	Ral GTPase-activating protein subunit alpha-1	0.162858	-0.130267	26.4463	25.6284	26.274	25.9199	26.4842	26.3353	8	7	7	4.8	4.2	4.2	221.1	0	6.6252	583280000	18	Q6GYQ0-4;Q6GYQ0;Q6GYQ0-2;Q6GYQ0-7;Q6GYQ0-5;Q6GYQ0-6;Q6GYQ0-3;H0YJB5	Q6GYQ0-4;Q6GYQ0;Q6GYQ0-2;Q6GYQ0-7;Q6GYQ0-5;Q6GYQ0-6;Q6GYQ0-3
SAE1	SUMO-activating enzyme subunit 1;SUMO-activating enzyme subunit 1, N-terminally processed	0.124582	-0.13025	31.0686	32.0509	31.2079	31.1166	31.7781	31.8234	16	16	16	58.4	58.4	58.4	38.449	0	323.31	23450000000	128	Q9UBE0;M0QZS6;Q9UBE0-3;B3KNJ4;Q9UBE0-2;M0QX65;M0R054;M0QYM8;M0R375;M0R286;M0QYP2	Q9UBE0;M0QZS6;Q9UBE0-3;B3KNJ4;Q9UBE0-2;M0QX65
PKN1	Serine/threonine-protein kinase N1	0.179048	-0.130214	28.9454	29.5419	29.4819	29.0513	29.6422	29.6663	21	21	20	28.5	28.5	27.7	103.93	0	108.79	5108500000	84	Q16512;Q16512-2;Q16512-3;K7EM57;K7EL10;K7EKY9;K7EN76	Q16512;Q16512-2;Q16512-3
ZNF800	Zinc finger protein 800	0.108119	-0.130184	25.8601	25.6424	25.8198	25.0513	26.2393	26.4224	7	7	7	12.2	12.2	12.2	75.235	0	7.3394	500860000	7	Q2TB10;A0A087WXB4;C9JLY3;C9K0M9;C9JHX9	Q2TB10
MOGS	Mannosyl-oligosaccharide glucosidase	0.315872	-0.130128	32.7848	32.9747	33.2023	32.8841	33.2614	33.2066	22	22	22	30	30	30	91.916	0	323.31	72835000000	146	Q13724;Q13724-2;C9J8D4;C9JDQ1;B8ZZE2	Q13724;Q13724-2;C9J8D4
PHKG2	Phosphorylase b kinase gamma catalytic chain, liver/testis isoform	0.647623	-0.12962	28.0006	27.7713	27.9557	28.1264	28.0585	27.9316	7	7	7	20.4	20.4	20.4	46.442	0	15.941	2139200000	38	P15735;J3KNN3;P15735-2;H3BP07;H3BTW6;H3BN16;H3BTI9	P15735;J3KNN3;P15735-2;H3BP07;H3BTW6
RWDD1	RWD domain-containing protein 1	0.027922	-0.129571	24.4131	28.2287	27.3656	24.712	27.7151	27.9691	2	2	2	7.4	7.4	7.4	27.939	0	3.7097	1214600000	9	Q9H446;E5RGQ3;Q9H446-2;E5RJE3;E5RGS5	Q9H446;E5RGQ3;Q9H446-2;E5RJE3;E5RGS5
RAB10	Ras-related protein Rab-10	0.136717	-0.129487	32.385	32.3084	31.5678	31.777	32.5714	32.3012	12	11	11	67	61.5	61.5	22.541	0	124.01	35810000000	126	P61026	P61026
SHKBP1	SH3KBP1-binding protein 1	0.140963	-0.129485	26.7468	27.2442	27.5227	26.7969	27.5046	27.6006	6	6	6	14	14	14	76.343	0	60.607	1117200000	24	Q8TBC3;M0R2P6;M0R0S1;Q8TBC3-2;M0R0S2;M0R2U6;M0QZF2;M0R204;M0QXA4;M0QYJ9;M0R1G0;M0QZE8;M0R0K4;M0QYB1;M0R0E3;M0QZF4	Q8TBC3;M0R2P6;M0R0S1;Q8TBC3-2
GUSB	Beta-glucuronidase	0.071028	-0.129396	30.1815	31.3952	31.1736	30.0218	31.683	31.4337	12	12	12	23.5	23.5	23.5	74.731	0	130.29	15408000000	102	P08236;P08236-3;P08236-2;F8WBK6;F2Z3L6	P08236;P08236-3;P08236-2
CPOX	Oxygen-dependent coproporphyrinogen-III oxidase, mitochondrial	0.134255	-0.128794	29.5849	30.5503	30.1251	29.7914	30.5046	30.3508	13	13	13	31.7	31.7	31.7	50.151	0	111.78	9609000000	93	P36551;H0YA22;P36551-2;D6RER6	P36551
SPTLC2	Serine palmitoyltransferase 2	0.22919	-0.128787	26.6319	27.1674	27.3439	27.1422	27.11	27.2774	8	8	8	15.8	15.8	15.8	62.924	0	13.91	1189700000	24	O15270;H0YJV2	O15270;H0YJV2
KIAA1524	Protein CIP2A	0.0942885	-0.128532	28.3071	29.0986	29.2828	28.2729	29.2641	29.5371	23	23	23	29.3	29.3	29.3	102.18	0	20.535	3602800000	54	Q8TCG1;A0A087X211;Q8TCG1-2;F8WAX6;F8WF26	Q8TCG1;A0A087X211;Q8TCG1-2
PRELID1	PRELI domain-containing protein 1, mitochondrial	0.080473	-0.128483	26.5786	27.9283	27.5655	26.7236	28.0382	27.696	2	2	2	11.9	11.9	11.9	25.18	0	2.9656	1148100000	6	Q9Y255;Q9Y255-2;D6REW1;H0YA79	Q9Y255;Q9Y255-2;D6REW1;H0YA79
EXOSC9	Exosome complex component RRP45	0.164569	-0.128377	28.7754	29.3561	29.1806	28.7602	29.5221	29.4148	10	10	10	30.4	30.4	30.4	39.234	0	183.62	4189200000	57	Q06265-3;Q06265-4;Q06265;Q06265-2;D6RIY6;H0Y9L5;D6R905;D6RA17	Q06265-3;Q06265-4;Q06265;Q06265-2;D6RIY6
NAA50		0.0764493	-0.128316	30.2779	31.8675	31.292	30.5487	31.6952	31.5785	8	1	1	42.3	8.3	8.3	19.311	0.00014966	2.3587	16951000000	61	E7EQ69;C9JZU6;C9J5J3	E7EQ69;C9JZU6;C9J5J3
ATR	Serine/threonine-protein kinase ATR	0.130677	-0.128296	28.7796	29.5563	29.4648	28.8655	29.654	29.6661	14	14	14	6.5	6.5	6.5	301.36	0	16.921	4776600000	42	Q13535;Q13535-2;Q13535-3;H0Y9K2;H0Y8R8;H0Y8Y6;D6RIG7	Q13535;Q13535-2;Q13535-3
CHTOP	Chromatin target of PRMT1 protein	0.140874	-0.128218	30.3259	30.5419	30.8111	30.0775	30.9445	31.0415	6	6	6	33.1	33.1	33.1	26.396	0	242.76	14357000000	85	Q9Y3Y2;Q9Y3Y2-4;Q9Y3Y2-3;X6R700;A0A087X1B7;Q5T7Y7	Q9Y3Y2;Q9Y3Y2-4;Q9Y3Y2-3;X6R700;A0A087X1B7
PARS2	Probable proline--tRNA ligase, mitochondrial	0.0945703	-0.127927	24.5422	26.0919	24.7855	25.2016	25.3544	25.2473	5	5	5	14.7	14.7	14.7	53.262	0	5.3253	286690000	13	Q7L3T8	Q7L3T8
IRAK3	Interleukin-1 receptor-associated kinase 3	0.0976441	-0.127605	27.0467	28.0496	27.5156	27.0181	28.2911	27.6855	11	11	11	21.6	21.6	21.6	67.766	0	17.97	1664400000	29	Q9Y616;Q9Y616-2	Q9Y616;Q9Y616-2
MKKS		0.231826	-0.1276	29.3666	29.1596	29.294	28.987	29.6257	29.5903	2	2	2	41.3	41.3	41.3	7.2634	0	59.258	6159700000	27	Q9HB66	Q9HB66
DLG1	Disks large homolog 1	0.0750381	-0.127485	27.5051	29.1099	28.8009	27.9225	28.9235	28.9523	13	13	13	23.5	23.5	23.5	100.45	0	73.549	2686300000	58	Q12959;Q12959-2;A0A0C4DFT3;Q12959-5;Q12959-3;Q12959-6;Q12959-4;Q12959-7;Q12959-8;Q12959-9;E7EQD7;B4E2H8;H7C166;Q15700;Q15700-4;Q15700-3;C9IYP1;C9JN61;C9JCP6;A8MUT6;B7Z264;E9PIW2;B7Z2T4;E9PN83;Q15700-2;P78352;C9J110;F2Z2L0;C9JUA9;H7C325;F8W750;A8MUT9;C9JWP9;C9JYG3;O14909;B5MCC5;Q6ZSU2;Q15700-5;P78352-3;P78352-2	Q12959;Q12959-2;A0A0C4DFT3;Q12959-5;Q12959-3;Q12959-6;Q12959-4;Q12959-7;Q12959-8;Q12959-9;E7EQD7
LY75	Lymphocyte antigen 75	0.104725	-0.127257	25.4686	25.9636	25.8922	25.1025	26.456	26.1478	6	6	1	5	5	1	198.31	0	11.107	456130000	12	O60449	O60449
HINT2	Histidine triad nucleotide-binding protein 2, mitochondrial	0.0682909	-0.127187	27.6449	29.0014	29.0812	27.8025	29.2495	29.057	7	7	7	46.6	46.6	46.6	17.162	0	69.428	3155000000	36	Q9BX68	Q9BX68
PHB2	Prohibitin-2	0.0977221	-0.12674	33.7401	34.7361	34.2006	33.6433	34.8554	34.5582	21	21	21	78.9	78.9	78.9	33.296	0	323.31	170650000000	258	Q99623;J3KPX7;F5GY37;Q99623-2;F5GWA7;F5H3X6;F5H2D2;F5H0C5;U3KPZ5	Q99623;J3KPX7;F5GY37;Q99623-2;F5GWA7;F5H3X6
MRPL41	39S ribosomal protein L41, mitochondrial	0.112309	-0.126727	28.8315	29.8839	30.0186	29.3824	29.8295	29.9023	4	4	4	31.4	31.4	31.4	15.383	0	23.329	6571800000	24	Q8IXM3	Q8IXM3
PNKD	Probable hydrolase PNKD	0.071462	-0.126475	27.105	28.6422	29.0738	28.0914	28.4537	28.6554	4	4	2	31	31	19.7	15.396	0	7.4715	2465100000	20	Q8N490-2	Q8N490-2
CD97	CD97 antigen;CD97 antigen subunit alpha;CD97 antigen subunit beta	0.0843248	-0.126322	29.4899	30.5719	30.9632	29.8961	30.8839	30.6239	13	13	12	21.7	21.7	20.7	91.868	0	96.207	10972000000	101	P48960;P48960-2;P48960-3;K7EPE8;M0QY55;B4DWB8	P48960;P48960-2;P48960-3
ABHD14B	Alpha/beta hydrolase domain-containing protein 14B	0.297339	-0.126265	31.3659	31.5989	31.3836	31.2661	31.712	31.749	10	10	10	51.9	51.9	51.9	22.345	0	83.713	20747000000	74	Q96IU4;F8W9U3;B4DQI4;Q96IU4-2	Q96IU4;F8W9U3;B4DQI4
HDDC3	Guanosine-3,5-bis(diphosphate) 3-pyrophosphohydrolase MESH1	0.152566	-0.126159	27.2319	27.5796	28.2024	27.5589	27.8771	27.9563	5	5	2	31.8	31.8	18.4	20.329	0	57.887	1533800000	19	Q8N4P3;H0YNP9;Q8N4P3-2	Q8N4P3;H0YNP9;Q8N4P3-2
SLC44A1	Choline transporter-like protein 1	0.21213	-0.126147	25.6234	25.5789	25.8642	25.4604	25.7878	26.1967	4	4	4	8.5	8.5	8.5	73.301	0	10.495	400840000	16	Q8WWI5;Q8WWI5-3;Q8WWI5-2	Q8WWI5;Q8WWI5-3;Q8WWI5-2
KIAA1033	WASH complex subunit 7	0.202438	-0.126057	30.0376	30.01	29.7841	29.6188	30.3282	30.2628	25	25	25	23.3	23.3	23.3	136.4	0	195.72	7850500000	86	Q2M389;A0A087X256;Q2M389-2;F8W1W1;F8VYH7;F8VNZ5	Q2M389;A0A087X256;Q2M389-2
REXO1	RNA exonuclease 1 homolog	0.104914	-0.126023	26.4995	25.466	25.5112	26.4696	25.8325	25.5527	9	9	9	8.8	8.8	8.8	131.51	0	10.388	583090000	16	Q8N1G1;K7ESH4	Q8N1G1
GYG1	Glycogenin-1	0.0551949	-0.12578	28.9177	30.5046	30.5153	28.9538	30.5559	30.8052	5	5	5	20	20	20	39.383	0	323.31	11916000000	72	P46976;P46976-2;P46976-3;G5E9W8;C9JQ42;C9J8R8;C9J7C7	P46976;P46976-2;P46976-3;G5E9W8;C9JQ42
TMEM214	Transmembrane protein 214	0.109257	-0.125268	29.9018	29.989	30.3636	29.4311	30.5845	30.6147	18	18	18	30	30	30	77.15	0	52.888	8998300000	83	Q6NUQ4;Q6NUQ4-2;H7C085;H7C0H8;H7C008;H7BZI0	Q6NUQ4;Q6NUQ4-2
CD84	SLAM family member 5	0.0936001	-0.125085	26.7212	28.032	27.4627	26.9725	27.9409	27.6777	6	6	3	24.9	24.9	12.5	38.782	0	118.13	1354900000	26	Q9UIB8;Q9UIB8-3;Q9UIB8-2;Q9UIB8-5;Q9UIB8-7;Q9UIB8-6	Q9UIB8;Q9UIB8-3;Q9UIB8-2;Q9UIB8-5;Q9UIB8-7;Q9UIB8-6
AURKB	Aurora kinase B	0.10669	-0.125034	27.4747	28.0711	27.4791	27.055	28.2222	28.1228	13	13	3	44.8	44.8	14	39.31	0	21.961	1806900000	43	Q96GD4;Q96GD4-5;J3KTD6;Q96GD4-2;Q96GD4-3;J3KRF8	Q96GD4;Q96GD4-5;J3KTD6;Q96GD4-2;Q96GD4-3
SMAP1	Stromal membrane-associated protein 1	0.118333	-0.124858	26.8102	28.0671	27.5213	27.3684	27.7943	27.6105	3	2	2	6.6	4.9	4.9	50.386	0	14.607	1294600000	18	Q8IYB5;Q8IYB5-3;Q8IYB5-2;A0A087X1X9	Q8IYB5;Q8IYB5-3;Q8IYB5-2;A0A087X1X9
AGA	N(4)-(beta-N-acetylglucosaminyl)-L-asparaginase;Glycosylasparaginase alpha chain;Glycosylasparaginase beta chain	0.169454	-0.124666	26.5523	27.1453	27.1686	26.7473	27.0834	27.4095	3	3	3	14.7	14.7	14.7	37.208	0	23.398	1234000000	17	P20933;H0Y9C7;H0Y8L9	P20933;H0Y9C7
MTRF1	Peptide chain release factor 1, mitochondrial	0.0664275	-0.124298	27.1071	26.9924	25.1261	26.6714	26.6235	26.3035	4	4	4	10.3	10.3	10.3	52.305	0.00087007	1.9061	752450000	5	O75570;O75570-2	O75570;O75570-2
ASNA1	ATPase ASNA1	0.180366	-0.123987	30.4396	30.8391	30.6083	30.2879	31.0378	30.9332	12	12	12	40.2	40.2	40.2	38.792	0	158.13	11719000000	62	O43681;A0A087WXS7;K7ERW9	O43681;A0A087WXS7
HNRNPA0	Heterogeneous nuclear ribonucleoprotein A0	0.0966129	-0.1238	32.5477	33.3914	33.6037	32.6533	33.6564	33.6044	11	11	11	40	40	40	30.84	0	323.31	113650000000	164	Q13151	Q13151
KMT2D	Histone-lysine N-methyltransferase 2D	0.181575	-0.123757	27.4544	27.8815	28.1952	27.676	28.1086	28.1178	28	28	28	8	8	8	593.38	0	146.12	1801100000	55	O14686;O14686-3	O14686;O14686-3
EIF1	Eukaryotic translation initiation factor 1	0.0885635	-0.123713	29.8387	31.146	30.5376	30.0036	30.817	31.0729	5	5	1	49.6	49.6	15	12.732	0	222.16	11471000000	47	P41567;K7EM18	P41567;K7EM18
RPL9	60S ribosomal protein L9	0.0969784	-0.123704	32.1432	32.5465	33.1126	32.0107	33.1606	33.0022	7	7	7	45.3	45.3	45.3	21.863	0	323.31	54338000000	143	P32969;D6RAN4;H0Y9V9;E7ESE0;H0Y9R4	P32969;D6RAN4;H0Y9V9;E7ESE0
CHPF2	Chondroitin sulfate glucuronyltransferase	0.641053	-0.123296	29.0942	28.8728	28.9378	29.0043	29.0723	29.198	13	13	13	17.9	17.9	17.9	85.947	0	34.564	3704500000	40	Q9P2E5;G5E9W2;Q9P2E5-2;C9JZF7;H7C5L5	Q9P2E5;G5E9W2;Q9P2E5-2
METAP2	Methionine aminopeptidase 2	0.280085	-0.123161	29.6537	29.9385	29.337	29.8326	29.7427	29.7234	12	12	1	37.5	37.5	2.3	52.82	0	323.31	6917000000	106	F8VQZ7;P50579-2;F8VRR3;F8VY03;F8VZX9	F8VQZ7;P50579-2;F8VRR3
PPM1F	Protein phosphatase 1F	0.260514	-0.123011	30.1854	30.3817	30.3838	30.1868	30.3542	30.779	13	13	13	42.1	42.1	42.1	49.83	0	323.31	10790000000	90	P49593;B5MCT7;P49593-2;A8MX49;C9J2F3	P49593;B5MCT7;P49593-2;A8MX49
ARL8A	ADP-ribosylation factor-like protein 8A	0.45127	-0.122929	30.2132	30.2919	30.3054	30.1694	30.4694	30.5405	7	4	4	43.5	22.6	22.6	21.416	0	20.651	12841000000	67	Q96BM9;A0A087X2J2	Q96BM9;A0A087X2J2
FIG4	Polyphosphoinositide phosphatase	0.679635	-0.122824	25.3472	25.4348	25.2183	25.3625	25.5453	25.461	5	5	5	6.3	6.3	6.3	103.63	0	4.4333	329680000	15	Q92562;Q5JRV4;H0Y6G7;Q5TCS4;Q5TCS5	Q92562
PTGES2	Prostaglandin E synthase 2;Prostaglandin E synthase 2 truncated form	0.196076	-0.122531	28.5007	29.2566	29.0539	28.8969	29.1384	29.1435	8	8	3	24.4	24.4	10.3	41.943	0	33.534	3772500000	34	Q9H7Z7;X6RJ95	Q9H7Z7;X6RJ95
ZMIZ1	Zinc finger MIZ domain-containing protein 1	0.189461	-0.122482	27.6558	27.0095	26.9728	27.5439	27.1736	27.288	6	6	4	7	7	5.4	115.48	0	41.629	1153800000	24	Q9ULJ6;Q9ULJ6-2;F6WR09;A0A087WYE6	Q9ULJ6;Q9ULJ6-2;F6WR09
hCG_1994888;DNAJC25	Guanine nucleotide-binding protein subunit gamma;DnaJ homolog subfamily C member 25	0.371589	-0.122316	26.754	26.9222	26.5026	26.72	26.9164	26.9094	3	1	0	19.6	7.8	0	16.499	0	3.5164	1014300000	17	A0A024R161;Q9H1X3-3	A0A024R161;Q9H1X3-3
TXLNA	Alpha-taxilin	0.128973	-0.122311	30.3214	31.0812	30.7741	30.3172	31.1927	31.0337	22	22	22	52.7	52.7	52.7	61.89	0	90.582	14850000000	109	P40222	P40222
ACAD8	Isobutyryl-CoA dehydrogenase, mitochondrial	0.482665	-0.122274	27.8129	28.0795	27.719	27.9692	27.9731	28.036	7	7	7	20.2	20.2	20.2	45.069	0	10.366	1803600000	23	Q9UKU7;Q9UKU7-2;Q9UKU7-3;E9PLS3	Q9UKU7;Q9UKU7-2;Q9UKU7-3
HIST2H2AA3;HIST2H2AC	Histone H2A type 2-A;Histone H2A type 2-C	0.0736313	-0.12225	36.424	37.797	36.7656	36.3065	37.6404	37.4064	10	10	3	70	70	30	14.095	0	323.31	1126800000000	428	Q6FI13;Q16777	Q6FI13;Q16777
RPS15A	40S ribosomal protein S15a	0.393349	-0.122044	32.9505	33.0548	32.7546	32.848	33.1348	33.1433	11	11	4	68.5	68.5	36.2	14.839	0	86.299	61291000000	147	P62244;I3L3P7;I3L246;H3BV27;H3BT37;I3L303;H3BVC7	P62244;I3L3P7;I3L246
VAV3	Guanine nucleotide exchange factor VAV3	0.159743	-0.121948	27.888	27.7776	27.9408	27.4303	28.3318	28.2102	13	12	12	16.8	15.6	15.6	97.775	0	16.083	1978500000	47	Q9UKW4;Q9UKW4-2;Q9UKW4-4;Q9UKW4-3;H0YDG2	Q9UKW4;Q9UKW4-2;Q9UKW4-4;Q9UKW4-3
RASAL3	RAS protein activator like-3	1.0001	-0.121752	31.6842	31.7169	31.8052	31.771	31.8833	31.9174	25	25	25	29.2	29.2	29.2	111.9	0	94.201	28991000000	126	Q86YV0;Q86YV0-2;V9GYD1;M0QX12	Q86YV0;Q86YV0-2
UBE2J2	Ubiquitin-conjugating enzyme E2 J2	0.0835705	-0.121278	24.9471	26.6137	25.8486	25.7086	26.2787	25.7859	5	5	5	21.8	21.8	21.8	30.971	0	10.248	338540000	14	Q8N2K1-3;Q8N2K1;B1AMF0;D6RB84;B1AMF1;Q8N2K1-2;D6REN4;D6R9H0;D6RD90;D6RA15;D6RC43;A6NGS0	Q8N2K1-3;Q8N2K1;B1AMF0;D6RB84;B1AMF1;Q8N2K1-2
APBB1IP	Amyloid beta A4 precursor protein-binding family B member 1-interacting protein	0.122237	-0.121272	26.2768	26.945	26.7858	26.3159	27.3489	26.7066	6	6	5	13.4	13.4	12	73.182	0	76.423	789530000	15	Q7Z5R6;C9J164;Q70E73-5;Q70E73-2;Q70E73-7;Q70E73-3	Q7Z5R6
CDC37		0.0853876	-0.121226	30.7909	31.964	31.7917	30.9576	32.0895	31.8632	8	1	1	27.8	6.8	6.8	41.659	0.0010102	1.851	22843000000	86	K7EKQ2	K7EKQ2
TRIOBP	TRIO and F-actin-binding protein	0.0868285	-0.121122	25.5058	26.1139	25.3791	24.9151	26.3262	26.1209	5	5	5	2.5	2.5	2.5	261.37	0	3.9001	425590000	10	Q9H2D6;Q9H2D6-3;Q9H2D6-2;Q9H2D6-5;Q9H2D6-7;F6WYE2;F6TR96;H0Y5J9;Q9H2D6-6;Q9H2D6-4	Q9H2D6;Q9H2D6-3;Q9H2D6-2;Q9H2D6-5;Q9H2D6-7
EEF1G	Elongation factor 1-gamma	0.114104	-0.121019	34.183	35.1412	34.8889	34.3506	35.1778	35.0477	22	22	22	51	51	51	50.118	0	323.31	222620000000	235	P26641;P26641-2	P26641;P26641-2
CRKL	Crk-like protein	0.0981789	-0.120702	31.2876	32.4501	31.9364	31.4606	32.4095	32.1661	15	15	15	57.8	57.8	57.8	33.777	0	139.37	32392000000	126	P46109	P46109
WWP2	NEDD4-like E3 ubiquitin-protein ligase WWP2	0.418371	-0.120474	25.8589	25.9269	25.8781	26.1746	26.0776	25.773	7	7	7	11.5	11.5	11.5	98.911	0	8.2534	513290000	12	O00308;O00308-2;H3BS79;O00308-4;H3BPJ8;H3BRX8;O00308-3	O00308;O00308-2
HARS	Histidine--tRNA ligase, cytoplasmic	0.119267	-0.120286	31.3477	32.2194	32.1079	31.5219	32.2665	32.2475	22	22	16	44.4	44.4	34.8	57.41	0	231.47	28488000000	129	P12081;P12081-4;B4DDD8;B3KWE1;P12081-3;P12081-2;B4E1C5;E7ETE2;D6RF05;REV__Q86YG4	P12081;P12081-4;B4DDD8;B3KWE1;P12081-3;P12081-2;B4E1C5;E7ETE2
SYF2	Pre-mRNA-splicing factor SYF2	0.103407	-0.120229	27.8539	28.946	28.6087	28.0957	29.0084	28.6652	11	11	11	70.4	70.4	70.4	28.722	0	120.13	2606700000	38	O95926;O95926-2	O95926;O95926-2
PPCS	Phosphopantothenate--cysteine ligase	0.42165	-0.1199	30.405	30.6695	30.7742	30.6456	30.8234	30.7392	14	14	14	46.3	46.3	46.3	34.005	0	49.385	13034000000	76	Q9HAB8;Q9HAB8-2;Q5VVM3;Q5VVM2	Q9HAB8;Q9HAB8-2
DGKE	Diacylglycerol kinase epsilon;Diacylglycerol kinase	0.275833	-0.11967	26.4665	26.5419	26.5709	26.9111	26.3253	26.702	5	5	5	10.9	10.9	10.9	63.926	0	9.1098	768870000	11	P52429;I3L112	P52429;I3L112
TSPYL2	Testis-specific Y-encoded-like protein 2	0.169084	-0.119436	24.5916	24.1996	24.5788	24.2209	25.0168	24.4906	4	4	4	5.8	5.8	5.8	79.434	0	2.7792	194450000	11	Q9H2G4;J3KS33	Q9H2G4;J3KS33
HDHD2	Haloacid dehalogenase-like hydrolase domain-containing protein 2	0.132475	-0.119211	28.4618	29.4027	28.8566	28.6547	29.26	29.1641	9	9	4	45.2	45.2	22.4	28.536	0	35.483	3721700000	47	Q9H0R4;K7ER15;K7EQD2;K7EMY7;K7EJQ8;K7EKX8	Q9H0R4;K7ER15
EIF4E2	Eukaryotic translation initiation factor 4E type 2	0.175025	-0.119144	29.0133	29.2296	29.7567	29.1937	29.5232	29.6401	5	5	5	28.6	28.6	28.6	28.362	0	323.31	5391400000	45	O60573;C9JEL3;B9A044;B8ZZ50;O60573-2;B4E1E4;B9A023;B8ZZL3	O60573;C9JEL3;B9A044;B8ZZ50;O60573-2;B4E1E4;B9A023;B8ZZL3
SSNA1	Sjoegren syndrome nuclear autoantigen 1	0.0510443	-0.119102	25.7321	26.3602	26.5749	24.8372	26.8937	27.2936	3	3	2	29.4	29.4	20.2	13.596	0	5.801	638880000	18	O43805	O43805
EIF4A1	Eukaryotic initiation factor 4A-I	0.22843	-0.118916	34.6011	34.9819	34.7391	34.5577	35.1173	35.0039	27	25	7	58.4	56.4	21.9	46.153	0	323.31	238210000000	511	P60842;J3KT12;P60842-2;J3KSZ0;J3KTB5;J3QS69;J3QL43;J3QR64;J3QLN6;J3KS25;J3QKZ9;J3QL52;J3KT04;J3KS93;E7EMV8	P60842;J3KT12;P60842-2;J3KSZ0;J3KTB5;J3QS69
INTS2	Integrator complex subunit 2	0.153229	-0.118879	28.4723	28.6573	28.7549	28.193	29.0583	28.9899	13	13	13	17.8	17.8	17.8	134.32	0	80.592	3302000000	54	Q9H0H0;J3KMZ7	Q9H0H0;J3KMZ7
OGFOD1	Prolyl 3-hydroxylase OGFOD1	0.133143	-0.118806	28.3737	28.9689	28.4717	28.2044	29.1243	28.8421	12	12	12	30.1	30.1	30.1	63.245	0	50.504	3514800000	59	Q8N543;A0A0A0MTR2;H3BUA6;H3BR79;Q8N543-2;H3BR02;H3BP48	Q8N543;A0A0A0MTR2;H3BUA6;H3BR79;Q8N543-2
NLE1	Notchless protein homolog 1	0.0698549	-0.118792	28.6085	30.2519	29.7963	28.9967	29.9955	30.0209	12	12	7	35.9	35.9	16.9	53.32	0	120.29	7325600000	75	Q9NVX2;A0A0A0MRH0;K7EN33;K7ERN7	Q9NVX2;A0A0A0MRH0;K7EN33
TDRD3	Tudor domain-containing protein 3	0.129252	-0.118406	27.8059	28.211	28.8853	28.3368	28.2679	28.6526	14	14	14	25.5	25.5	25.5	83.102	0	26.524	2221100000	28	Q9H7E2-3;Q9H7E2;Q9H7E2-2;B1AMN9;F2Z2Y2	Q9H7E2-3;Q9H7E2;Q9H7E2-2
ANPEP	Aminopeptidase N	0.171335	-0.117926	30.0058	30.3686	30.3103	29.8772	30.6002	30.5611	23	23	23	27.1	27.1	27.1	109.54	0	174.96	9599000000	123	P15144;H0YKT6;H0YLZ8	P15144
PTPRC	Receptor-type tyrosine-protein phosphatase C;Protein-tyrosine-phosphatase	0.0888244	-0.117669	30.4417	31.4331	31.6342	30.705	31.5173	31.6397	27	27	27	24.9	24.9	24.9	147.25	0	323.31	19347000000	178	P08575;X6R433;A0A0A0MT22;P08575-2;M3ZCP1;A0A075B788;E9PKH0;A0A0G2JNW2;M9MMK9	P08575;X6R433;A0A0A0MT22;P08575-2
RPL35A	60S ribosomal protein L35a	0.117685	-0.117448	31.7717	32.6937	32.2583	31.8916	32.7316	32.4529	15	15	15	89.1	89.1	89.1	12.538	0	36.647	47832000000	110	P18077;C9K025;F8WBS5;F8WB72	P18077;C9K025
TTLL12	Tubulin--tyrosine ligase-like protein 12	0.153204	-0.117217	32.5329	33.1383	32.9663	32.5525	33.2152	33.2214	22	22	22	45.3	45.3	45.3	74.403	0	323.31	60308000000	247	Q14166;V9GY16	Q14166
CTCF	Transcriptional repressor CTCF	0.103566	-0.117094	29.1431	28.6737	29.7239	28.7571	29.6018	29.533	9	9	9	14.6	14.6	14.6	82.785	0	300.52	6214900000	74	P49711;P49711-2;Q8NI51;V9GY73;Q8NI51-11;Q8NI51-6;Q8NI51-5;Q8NI51-10;Q8NI51-2;Q8NI51-8;Q8NI51-3;Q8NI51-7	P49711
PRRC2B	Protein PRRC2B	0.278708	-0.116985	27.2777	27.7419	27.7745	27.6121	27.7839	27.7491	15	13	13	9.2	8.7	8.7	242.96	0	132.22	1646000000	25	Q5JSZ5;Q5JSZ5-5;H0Y412;Q5JT00;Q5JSZ5-2;Q5JSZ5-3	Q5JSZ5;Q5JSZ5-5
SUCO	SUN domain-containing ossification factor	0.0960029	-0.116954	26.1602	26.1286	27.2401	26.1565	26.9207	26.8026	5	5	5	4.1	4.1	4.1	139.43	0	6.6826	677490000	12	Q9UBS9;Q9UBS9-2;A0A087WV04;B4DYM4	Q9UBS9;Q9UBS9-2;A0A087WV04;B4DYM4
DDX28	Probable ATP-dependent RNA helicase DDX28	0.330646	-0.11676	29.0979	29.0169	29.2539	29.4943	29.0955	29.1292	18	18	18	37.8	37.8	37.8	59.58	0	35.727	4234600000	52	Q9NUL7	Q9NUL7
ATP2C1	Calcium-transporting ATPase type 2C member 1;Calcium-transporting ATPase	0.131348	-0.116314	27.9217	28.4639	28.7772	28.2317	28.9143	28.3658	11	11	11	15	15	15	98.732	0	27.34	2498700000	29	P98194-4;P98194-3;P98194;P98194-8;H0Y9V7;B4E2Q0;P98194-2;P98194-5;P98194-9;P98194-6;P98194-7;H0Y8X9;H0Y9S7;D6RGE9	P98194-4;P98194-3;P98194;P98194-8;H0Y9V7;B4E2Q0;P98194-2;P98194-5;P98194-9;P98194-6;P98194-7
XPO7	Exportin-7	0.207621	-0.116041	30.5447	30.7613	30.5853	30.3351	30.9416	30.9627	26	26	26	27	27	27	123.91	0	148.24	12623000000	99	Q9UIA9;E7ESC6;E5RIW1;H0YBE1	Q9UIA9;E7ESC6
CHM	Rab proteins geranylgeranyltransferase component A 1	0.0923762	-0.115951	27.8208	28.729	28.6098	27.8124	28.8652	28.8299	8	8	7	13.6	13.6	11.8	73.475	0	13.451	2481400000	29	P24386	P24386
VPS33B	Vacuolar protein sorting-associated protein 33B	0.184725	-0.115679	28.7864	29.3359	29.4719	29.0862	29.4532	29.4019	21	21	21	40.4	40.4	40.4	70.584	0	32.393	4771800000	55	Q9H267;F5H008;Q9H267-2;G3V3F9	Q9H267;F5H008;Q9H267-2
PGS1	CDP-diacylglycerol--glycerol-3-phosphate 3-phosphatidyltransferase, mitochondrial	0.542799	-0.115631	27.5182	27.6177	27.5156	27.5067	27.81	27.6816	7	7	7	13.8	13.8	13.8	62.73	0	9.9258	1510200000	34	Q32NB8;Q32NB8-2;K7ELT9;K7EL44;Q32NB8-3;K7EJP6;K7EPX0	Q32NB8;Q32NB8-2;K7ELT9;K7EL44;Q32NB8-3;K7EJP6
NXF3	Nuclear RNA export factor 3	0.448564	-0.115466	29.6896	30.0449	29.9027	30.0349	29.9144	30.0343	9	9	9	23.2	23.2	23.2	60.101	0	91.898	7453600000	53	Q9H4D5;H0Y6A1;Q9H4D5-2;Q9GZY0	Q9H4D5
XRCC1	DNA repair protein XRCC1	0.0868362	-0.115367	29.3244	29.7951	29.8364	28.8832	30.2135	30.2052	18	18	18	32.1	32.1	32.1	66.013	0	83.814	6883100000	70	F5H8D7;P18887;M0QYS5;M0QZ96;M0R0D2;M0R1U8	F5H8D7;P18887;M0QYS5
NRAS;HRAS	GTPase NRas;GTPase HRas;GTPase HRas, N-terminally processed	0.077233	-0.115283	29.5173	30.6428	30.3067	29.4624	30.6103	30.74	7	7	5	46	46	26.5	21.229	0	121.16	9213800000	66	P01111;P01112;P01112-2;G3V4K2;G3V5T7	P01111;P01112
LETMD1	LETM1 domain-containing protein 1	0.199077	-0.115054	27.0118	26.8669	27.5387	27.3501	27.335	27.0774	5	5	5	15.3	15.3	15.3	41.79	0	15.614	1095500000	22	Q6P1Q0;F8VZA2;Q6P1Q0-2;Q6P1Q0-7;F8VP71;Q6P1Q0-4;H0YIV5;F8W1Z2;F8VVQ3;F8VR33;Q6P1Q0-5;H0YHF4;F8VQE7;F8VTR1;F8VS60	Q6P1Q0;F8VZA2;Q6P1Q0-2;Q6P1Q0-7;F8VP71;Q6P1Q0-4;H0YIV5;F8W1Z2;F8VVQ3
XPO5	Exportin-5	0.184327	-0.114934	30.9777	31.3565	31.4735	31.0174	31.6073	31.5278	27	27	27	27.5	27.5	27.5	136.31	0	323.31	20036000000	162	Q9HAV4;E2QRM3;H0Y9I3;H0Y3W3;H0YA57	Q9HAV4
FXN	Frataxin, mitochondrial;Frataxin intermediate form;Frataxin(56-210);Frataxin(78-210);Frataxin mature form	0.0999207	-0.114921	27.5738	28.5772	28.3917	27.7581	28.6603	28.4691	6	6	6	38.1	38.1	38.1	23.135	0	18.166	2170100000	26	Q16595;C9JAX1;H7C585;Q16595-3;Q16595-2	Q16595;C9JAX1;H7C585
PITPNB	Phosphatidylinositol transfer protein beta isoform	0.07228	-0.114779	31.6748	32.5496	32.6249	31.4755	32.9697	32.7485	16	16	2	58.7	58.7	7	31.54	0	170.09	41240000000	170	P48739;P48739-3;A0A0A0MSW4;B3KYB6;B3KYB7	P48739;P48739-3;A0A0A0MSW4;B3KYB6
TTI2	TELO2-interacting protein 2	0.0908595	-0.11476	26.5683	27.7094	27.8278	27.3148	27.2481	27.8869	5	5	5	11.2	11.2	11.2	56.914	0	21.288	1278900000	27	Q6NXR4;E5RIH5	Q6NXR4;E5RIH5
PPIA	Peptidyl-prolyl cis-trans isomerase A;Peptidyl-prolyl cis-trans isomerase A, N-terminally processed;Peptidyl-prolyl cis-trans isomerase	0.186443	-0.114709	35.3372	35.7137	35.4552	35.205	35.8599	35.7853	18	18	14	80	80	63	18.012	0	323.31	384230000000	505	P62937;F8WE65;C9J5S7;P62937-2;E5RIZ5	P62937;F8WE65;C9J5S7
TMEM189-UBE2V1;UBE2V1	Ubiquitin-conjugating enzyme E2 variant 1	0.118131	-0.114594	31.3164	32.2612	31.959	31.5343	32.0995	32.2465	14	14	2	32.4	32.4	5.7	42.208	0	118.33	34413000000	166	I3L0A0;Q13404;Q13404-7;Q13404-1;Q13404-2;G3V2F7;A0A0A0MSL3;Q13404-8;A5PLL7;A5PLL7-2;F8W924;Q5TGE2	I3L0A0;Q13404;Q13404-7;Q13404-1;Q13404-2;G3V2F7;A0A0A0MSL3;Q13404-8
C1GALT1C1	C1GALT1-specific chaperone 1	0.0891971	-0.114557	26.2075	26.7891	26.967	25.9794	27.1402	27.1875	5	5	5	17.9	17.9	17.9	36.382	0	9.8111	864790000	24	Q96EU7	Q96EU7
HNRNPM		0.247415	-0.114323	33.9679	33.424	33.9328	33.914	33.7921	33.9616	29	1	1	79.6	3.7	3.7	39.933	0	3.33	153510000000	761	M0QZM1	M0QZM1
PELP1	Proline-, glutamic acid- and leucine-rich protein 1	0.136894	-0.11432	30.1594	30.5047	30.5506	29.9546	30.8227	30.7804	16	16	16	28.2	28.2	28.2	119.7	0	106.97	13260000000	108	Q8IZL8;C9JFV4;E7EV54;I3L445;I3L1P4;I3L4M7	Q8IZL8;C9JFV4;E7EV54
OSBPL3	Oxysterol-binding protein-related protein 3	0.10816	-0.114314	27.9743	28.3544	28.7922	27.8972	28.8735	28.6932	14	14	14	21.1	21.1	21.1	101.22	0	75.852	3032400000	36	Q9H4L5;Q9H4L5-2;Q9H4L5-3;Q9H4L5-4;Q9H4L5-5;Q9H4L5-7;Q9H4L5-6;Q9H4L5-8;C9J8P4;C9JEF2;C9JZ19	Q9H4L5;Q9H4L5-2;Q9H4L5-3;Q9H4L5-4;Q9H4L5-5;Q9H4L5-7;Q9H4L5-6;Q9H4L5-8
TARS	Threonine--tRNA ligase, cytoplasmic	0.111883	-0.114225	32.713	33.3105	33.1451	32.53	33.5781	33.4032	33	33	30	38.2	38.2	34.6	83.434	0	227.59	72666000000	273	P26639;P26639-2;D6RCA5;D6R9F8;D6RDJ6;D6RBR8	P26639;P26639-2
POLRMT	DNA-directed RNA polymerase, mitochondrial	0.589009	-0.11403	28.7668	28.5096	28.7292	28.7181	28.8115	28.818	18	18	18	17.3	17.3	17.3	138.62	0	73.455	3471200000	69	O00411;K7EMH3;K7ESD1	O00411
PEX3	Peroxisomal biogenesis factor 3	0.268067	-0.113862	28.7575	28.704	28.7047	28.712	29.1702	28.6256	7	7	7	19.8	19.8	19.8	42.139	0	25.014	3112100000	43	P56589;Q7Z6V3	P56589;Q7Z6V3
EIF4A2	Eukaryotic initiation factor 4A-II;Eukaryotic initiation factor 4A-II, N-terminally processed	0.145126	-0.113852	33.7435	34.3225	34.2654	33.7727	34.4501	34.4502	25	11	11	51.8	29	29	46.402	0	323.31	151030000000	391	Q14240;Q14240-2;E7EQG2;J3KSN7	Q14240;Q14240-2;E7EQG2
DDAH2	N(G),N(G)-dimethylarginine dimethylaminohydrolase 2	0.218997	-0.113741	26.9651	27.0096	27.3874	27.4854	27.2562	26.9617	6	6	6	32.3	32.3	32.3	29.644	0	34.571	1227300000	27	O95865;Q5SSV3;Q5SRR8;H0Y7N1	O95865;Q5SSV3;Q5SRR8;H0Y7N1
PCF11		0.0757516	-0.113701	27.126	28.052	27.5981	26.8455	27.879	28.3927	21	2	2	25.2	2.6	2.6	112.31	0	3.8911	1352100000	37	E9PQ01;A0A0C4DGU6;E9PKN0;E9PQF9	E9PQ01;A0A0C4DGU6;E9PKN0
PPP4C	Serine/threonine-protein phosphatase 4 catalytic subunit;Serine/threonine-protein phosphatase	0.172668	-0.11369	29.286	29.3808	28.5926	29.2377	29.1919	29.1709	7	7	7	24.1	24.1	24.1	35.08	0	24.783	4312000000	61	P60510;H3BTA2;I3L4X0;H3BV22;H3BPN5;H3BVE3	P60510;H3BTA2
RASGRP2	RAS guanyl-releasing protein 2	0.130955	-0.113583	30.1104	30.6305	30.0231	29.8624	30.5485	30.6939	18	18	2	30.7	30.7	1.5	69.248	0	123.94	9501900000	121	Q7LDG7;Q7LDG7-2;E7EM78;C9JZ82;A6NHE2;E7EMB4;E7EWQ7;A6NJ28;Q7LDG7-3;C9JKH6;A8MVK8;A8MTF9	Q7LDG7;Q7LDG7-2
ELF2	ETS-related transcription factor Elf-2	0.398303	-0.113098	28.0134	28.3892	28.2717	28.2504	28.3579	28.4054	10	8	8	26.8	22.9	22.9	63.966	0	38.365	2251300000	33	Q15723;Q15723-1;Q15723-4;Q15723-2;Q15723-3;D6R9B1	Q15723;Q15723-1;Q15723-4;Q15723-2;Q15723-3
TCF25	Transcription factor 25	0.692426	-0.113096	24.9542	24.9772	25.1159	25.0371	25.1234	25.2261	5	5	5	11.1	11.1	11.1	76.666	0	7.2188	285960000	16	Q9BQ70;H3BTU3;H3BMJ8;Q9H7D3;H3BSP8;H3BSS3;H3BQ53;H3BR53;H3BS87;Q9H384	Q9BQ70;H3BTU3
MED4	Mediator of RNA polymerase II transcription subunit 4	0.124376	-0.112943	26.9043	27.4243	27.488	26.8658	27.8069	27.4826	7	7	7	30	30	30	29.745	0	45.562	1218000000	23	Q9NPJ6;Q5T911;Q9NPJ6-2;A0A087X0U0	Q9NPJ6;Q5T911;Q9NPJ6-2
SGOL2	Shugoshin-like 2	0.0541519	-0.112713	27.5262	27.8549	25.8157	26.5078	27.4233	27.6038	10	10	10	10.1	10.1	10.1	144.74	0	8.5326	1015200000	15	Q562F6;Q562F6-2;Q562F6-3;C9JW92	Q562F6;Q562F6-2
OSBPL5	Oxysterol-binding protein-related protein 5;Oxysterol-binding protein	0.186899	-0.112666	27.7913	27.8917	27.4456	27.4601	27.9256	28.0808	12	11	11	18.8	17.4	17.4	98.615	0	10.22	1892100000	32	Q9H0X9;Q9H0X9-2;Q9H0X9-3;H0YCD7;E9PNH0;E9PLN3;E9PQB4;E9PIJ6;E9PRA9;E9PJE6;E9PPQ2	Q9H0X9;Q9H0X9-2;Q9H0X9-3;H0YCD7
IGF2R	Cation-independent mannose-6-phosphate receptor	0.145378	-0.112644	29.7163	29.783	30.0355	29.4157	30.2258	30.2312	29	29	29	14.2	14.2	14.2	274.37	0	92.024	7347300000	113	P11717;S4R328	P11717
GANAB	Neutral alpha-glucosidase AB	0.194152	-0.11219	34.8409	35.0144	34.4201	34.6985	35.1353	34.7782	37	37	29	43.4	43.4	36.5	109.44	0	323.31	257080000000	607	Q14697-2;Q14697;F5H6X6;E9PKU7	Q14697-2;Q14697;F5H6X6;E9PKU7
ICAM3	Intercellular adhesion molecule 3	0.173448	-0.112167	30.3859	30.8429	30.9517	30.4934	31.0272	30.9964	9	9	9	15.7	15.7	15.7	59.54	0	45.887	15215000000	67	P32942;K7ERN2;K7ERF0;K7EP52;K7EQC7	P32942;K7ERN2
SLC39A11	Zinc transporter ZIP11	0.139775	-0.112144	28.2519	28.5726	28.8789	28.2129	28.8633	28.9636	4	4	4	17.9	17.9	17.9	34.741	0	16.366	3570900000	17	Q8N1S5-2;Q8N1S5;J3QLB2;J3KRX2;J3QS49;J3QQP1;J3KS66;J3KTP1	Q8N1S5-2;Q8N1S5;J3QLB2;J3KRX2;J3QS49;J3QQP1;J3KS66
MCFD2	Multiple coagulation factor deficiency protein 2	0.0544883	-0.112073	27.3652	28.9972	27.9239	27.1774	28.8807	28.5645	4	4	4	68.5	68.5	68.5	16.39	0	31.614	2325400000	27	Q8NI22;Q8NI22-2;Q8NI22-3;H7BZ18	Q8NI22;Q8NI22-2;Q8NI22-3;H7BZ18
KANSL2	KAT8 regulatory NSL complex subunit 2	0.131289	-0.111961	25.7661	24.9081	25.8287	25.8139	25.5246	25.5002	6	6	6	13	13	13	55.042	0	6.7838	396290000	15	Q9H9L4;F8VXI8;F8VX10;H0YIQ8;F8VUX5;Q9H9L4-4;H0YID1;F8VRX7;H0YHR2;F8VP38	Q9H9L4;F8VXI8;F8VX10;H0YIQ8;F8VUX5;Q9H9L4-4
C1orf198	Uncharacterized protein C1orf198	0.069467	-0.111888	26.6284	26.8991	27.8547	26.4072	27.7853	27.5254	3	3	3	10.7	10.7	10.7	32.214	0	41.731	1014000000	12	Q9H425-3;Q9H425;E5RI90	Q9H425-3;Q9H425;E5RI90
GALNT2	Polypeptide N-acetylgalactosaminyltransferase 2;Polypeptide N-acetylgalactosaminyltransferase 2 soluble form	0.194191	-0.111652	28.4886	28.9649	29.1329	28.7598	29.076	29.0854	15	15	14	32	32	30.3	64.732	0	61.67	4040500000	60	Q10471;Q10471-2;Q8N4A0-2	Q10471
DARS2	Aspartate--tRNA ligase, mitochondrial	0.143689	-0.111282	29.854	30.055	29.6454	29.4879	30.3917	30.0087	17	17	17	37.2	37.2	37.2	73.562	0	323.31	7769600000	90	Q6PI48	Q6PI48
PITPNA	Phosphatidylinositol transfer protein alpha isoform	0.143254	-0.110984	28.7437	29.3073	29.1239	28.7465	29.5569	29.2044	13	12	9	49.3	49.3	33.7	31.806	0	323.31	4360400000	60	Q00169;F5GWE5;I3L4H1;I3L4C0;I3L459;I3L2X8;I3L471;I3L4U7;I3L3W1	Q00169;F5GWE5;I3L4H1;I3L4C0;I3L459
SURF2	Surfeit locus protein 2	0.0542887	-0.110945	24.403	25.5897	26.3559	24.7798	26.203	25.6986	3	3	3	19.5	19.5	19.5	29.647	0	76.967	327060000	11	Q15527	Q15527
CLCN7	H(+)/Cl(-) exchange transporter 7	0.117548	-0.110483	28.7161	29.1353	28.8468	28.3866	29.4381	29.2049	14	14	14	20.9	20.9	20.9	88.678	0	111.18	3900000000	56	P51798;P51798-2;H0Y2M6;H3BNG8;I3L470	P51798;P51798-2;H0Y2M6
RALGAPA2	Ral GTPase-activating protein subunit alpha-2	0.233061	-0.110457	27.7108	27.5274	27.9799	27.6009	28.0491	27.8995	13	13	12	8.3	8.3	7.7	210.77	0	78.592	1967100000	43	Q2PPJ7;Q2PPJ7-3;Q2PPJ7-2;H7C1F9;A0A087WYA8;H7BZA8;H0YJ04	Q2PPJ7;Q2PPJ7-3;Q2PPJ7-2;H7C1F9
MAT2B	Methionine adenosyltransferase 2 subunit beta	0.114517	-0.110125	31.1105	31.8706	31.7776	31.1887	31.9739	31.9264	16	16	2	48.2	48.2	3.6	37.551	0	161.13	25406000000	163	Q9NZL9;Q9NZL9-3;H7C0X7;E5RJR3;Q9NZL9-5	Q9NZL9;Q9NZL9-3;H7C0X7
HEATR6	HEAT repeat-containing protein 6	0.0867143	-0.109927	27.454	28.3052	28.5322	27.5916	28.5049	28.5247	13	13	13	13.8	13.8	13.8	128.78	0	194.45	2314700000	37	Q6AI08;K7EIX2;A0A087WXZ7;K7ELR8;K7EKW7;K7EK31;K7ESP5	Q6AI08;K7EIX2;A0A087WXZ7
GCAT	2-amino-3-ketobutyrate coenzyme A ligase, mitochondrial	0.152265	-0.109878	27.0436	27.1675	26.5943	26.7161	26.9959	27.4231	3	3	3	8.4	8.4	8.4	45.285	0	3.6458	965080000	16	O75600;O75600-2;H7BZ75	O75600;O75600-2
HSD17B11	Estradiol 17-beta-dehydrogenase 11	0.239856	-0.109854	31.6047	32.0973	31.9758	31.8363	32.1911	31.9799	13	13	13	47	47	47	32.935	0	321.86	27213000000	91	Q8NBQ5;D6RCD0	Q8NBQ5;D6RCD0
ABCC1	Multidrug resistance-associated protein 1	0.158394	-0.109554	27.6731	28.1857	28.0716	27.6879	28.1847	28.3865	25	25	24	19.2	19.2	18.5	171.59	0	42.203	1937800000	57	P33527;I3L4X2;P33527-9;P33527-4;P33527-2;P33527-3;A0A0A0MS99;P33527-6;P33527-7;P33527-5;P33527-8;O15438;O15438-4	P33527;I3L4X2;P33527-9;P33527-4;P33527-2;P33527-3;A0A0A0MS99;P33527-6;P33527-7;P33527-5;P33527-8
RNGTT	mRNA-capping enzyme;Polynucleotide 5-triphosphatase;mRNA guanylyltransferase	0.0685493	-0.109417	27.6094	28.6811	28.4431	27.4493	28.7601	28.8524	9	9	9	21.1	21.1	21.1	68.556	0	26.554	2185900000	30	O60942;O60942-4;O60942-2;O60942-3	O60942;O60942-4;O60942-2;O60942-3
TIMM21	Mitochondrial import inner membrane translocase subunit Tim21	0.0624788	-0.109388	27.0849	28.6969	28.4081	27.5053	28.6982	28.3145	7	7	7	32.7	32.7	32.7	28.202	0	6.2046	2091200000	28	Q9BVV7;J3QRI1;J3KRJ3	Q9BVV7;J3QRI1
DDX12P	Putative ATP-dependent RNA helicase DDX12	0.0810061	-0.109381	26.0789	26.0723	25.3578	25.1302	26.4616	26.2455	8	1	1	9.2	1.2	1.2	106	0.0048051	1.2827	472400000	13	Q92771	Q92771
EIF3H	Eukaryotic translation initiation factor 3 subunit H	0.122859	-0.108727	30.9628	31.5909	31.4206	30.9197	31.7915	31.5893	15	15	15	51.1	51.1	51.1	39.93	0	210.61	20557000000	110	O15372;B3KS98;A0A087WZK9;E5RJT0;E5RGU4;E5RFW7;E5RFH0;E5RHC7;E5RH59	O15372;B3KS98;A0A087WZK9;E5RJT0
ALOX5AP	Arachidonate 5-lipoxygenase-activating protein	0.213037	-0.10863	32.9872	32.7077	33.1414	32.767	33.2835	33.1117	4	4	4	25.5	25.5	25.5	18.157	0	16.757	62911000000	47	P20292;A0A087WW23	P20292;A0A087WW23
		0.182365	-0.108461	32.1154	32.3427	31.6971	32.1474	32.3825	31.9507	9	2	2	39.2	17.7	17.7	27.168	0	44.718	33523000000	111	H3BN98;Q15041;H3BPJ2;Q15041-3;H3BTX6;H3BS91;Q15041-2	H3BN98
CUL5	Cullin-5	0.0966247	-0.108435	30.1377	30.9631	30.8264	30.1394	30.968	31.1451	33	33	33	42.8	42.8	42.8	90.954	0	72.266	11735000000	115	Q93034;E9PP19;H0YCA0	Q93034
RPTOR	Regulatory-associated protein of mTOR	0.0814684	-0.108117	27.6917	28.7402	28.834	27.9444	28.8315	28.8144	15	15	15	15.4	15.4	15.4	149.04	0	29.489	2831500000	54	Q8N122;Q8N122-3;I3L436;Q8N122-2	Q8N122;Q8N122-3
ZNF516	Zinc finger protein 516	0.143832	-0.108112	27.1403	27.8764	27.8412	27.4465	27.9109	27.825	16	16	16	19.1	19.1	19.1	124.29	0	33.698	1490600000	36	Q92618;A0A087WUJ4	Q92618
MTAP	S-methyl-5-thioadenosine phosphorylase;Purine nucleoside phosphorylase	0.396102	-0.108103	31.6622	31.8571	31.8098	31.7973	31.7735	32.0826	16	16	13	56.9	56.9	45.9	31.236	0	281.19	28254000000	149	Q13126;B4DUC8;Q13126-4;Q13126-3;Q13126-2;J3QSB7;Q13126-7;Q13126-6;Q13126-5;F2Z2F3;J3KRN1	Q13126;B4DUC8;Q13126-4;Q13126-3;Q13126-2;J3QSB7;Q13126-7;Q13126-6;Q13126-5
ACY1	Aminoacylase-1	0.130188	-0.108077	30.5719	31.2179	31.1646	30.6742	31.4404	31.1641	16	16	1	43.9	43.9	3.2	45.884	0	113.63	16990000000	149	Q03154;Q03154-4;Q03154-2;Q03154-3;C9JYZ0;F8WC59	Q03154;Q03154-4;Q03154-2;Q03154-3
ERMP1	Endoplasmic reticulum metallopeptidase 1	0.257477	-0.107826	30.6951	31.0528	31.0646	30.8644	31.015	31.2566	18	18	18	22.7	22.7	22.7	100.23	0	109.09	15186000000	140	Q7Z2K6;E7ER77;A0A0C4DGF0;Q7Z2K6-2	Q7Z2K6;E7ER77
NDUFA12	NADH dehydrogenase [ubiquinone] 1 alpha subcomplex subunit 12	0.0738578	-0.107379	29.878	30.8324	30.6834	29.7423	30.9525	31.0212	8	8	8	53.1	53.1	53.1	17.114	0	69.735	11467000000	87	Q9UI09;F8VRD8;Q9UI09-2;H0YID5;F8VXI1;H0YIT1	Q9UI09;F8VRD8
CCPG1	Cell cycle progression protein 1	0.179085	-0.10733	27.0237	27.6343	27.5643	27.3044	27.724	27.5159	8	8	8	13.1	13.1	13.1	87.339	0	14.525	1300300000	27	Q9ULG6;Q9ULG6-2;Q9ULG6-5;Q9ULG6-3;Q9ULG6-4;H3BV63;H3BPP4;H3BNE2	Q9ULG6;Q9ULG6-2;Q9ULG6-5;Q9ULG6-3;Q9ULG6-4
PMM2	Phosphomannomutase 2;Phosphomannomutase	0.168107	-0.107194	29.9925	30.7013	30.4337	30.2365	30.611	30.6017	13	13	11	44.3	44.3	41.1	28.082	0	31.099	10800000000	79	O15305;H3BV55;H3BPH4;H3BRM0;O15305-2;H3BR08;H3BM92;H3BV34;H3BT06;H3BNY9	O15305;H3BV55;H3BPH4;H3BRM0
DDX54	ATP-dependent RNA helicase DDX54	0.137531	-0.106735	30.7778	30.6906	30.5773	30.2391	31.1633	30.9635	31	1	1	44.5	1.8	1.8	98.594	0.00015274	2.6548	13684000000	144	Q8TDD1;F8VRX4;H0YHH7;H0YHZ9	Q8TDD1
ARHGEF2		0.135555	-0.106732	30.1836	30.7834	31.0087	30.4755	30.8194	31.001	16	1	1	61.2	3.8	3.8	29.366	0.0049356	1.2697	16268000000	89	V9GYF0	V9GYF0
RNASEH2A	Ribonuclease H2 subunit A	0.0987864	-0.106694	29.9023	30.4683	30.8249	29.9499	30.8283	30.7374	10	10	10	36.1	36.1	36.1	33.395	0	275.58	12090000000	83	O75792	O75792
FNDC3A	Fibronectin type-III domain-containing protein 3A	0.0691718	-0.106571	25.1965	26.4454	26.3285	25.3723	26.4383	26.4795	5	5	5	5.1	5.1	5.1	131.85	0	37.314	640410000	20	Q9Y2H6;Q9Y2H6-2;G5E9X3;A0A087X1M6;H7C507	Q9Y2H6;Q9Y2H6-2;G5E9X3
SOS2	Son of sevenless homolog 2	0.185291	-0.106416	26.23	26.8249	26.615	26.3982	26.7739	26.817	10	10	9	8.6	8.6	7.9	152.98	0	8.5164	782700000	29	Q07890;Q07890-2;A0A087X277	Q07890;Q07890-2
ADSS	Adenylosuccinate synthetase isozyme 2	0.122829	-0.106259	31.4962	32.2963	32.3104	31.8097	32.2836	32.3283	17	17	17	43	43	43	50.097	0	158.91	31359000000	138	P30520;Q8N142	P30520
MVB12A	Multivesicular body subunit 12A	0.0404625	-0.106194	23.394	25.8998	26.1934	25.117	25.4241	25.2646	3	3	3	13.2	13.2	13.2	28.783	0	4.4806	330820000	6	Q96EY5;Q96EY5-2;E9PLL0;E9PQA6;Q96EY5-3;E9PLZ8	Q96EY5;Q96EY5-2;E9PLL0;E9PQA6;Q96EY5-3
SLC25A33	Solute carrier family 25 member 33	0.147171	-0.105939	25.8939	25.0373	25.528	25.448	25.543	25.786	3	3	3	9.7	9.7	9.7	35.375	0	3.5429	385020000	10	Q9BSK2;Q96CQ1;D6RB26;D6RCF5;F6SDC8;Q96CQ1-2;Q96CQ1-3	Q9BSK2
PYROXD1	Pyridine nucleotide-disulfide oxidoreductase domain-containing protein 1	0.11647	-0.105878	28.585	29.3751	29.0465	28.6323	29.3241	29.3678	7	7	7	15.2	15.2	15.2	55.792	0	14.569	3746100000	31	Q8WU10;Q8WU10-2;B5MDP1;H0YGU0;B4DEW4	Q8WU10;Q8WU10-2
RELA	Transcription factor p65	0.164737	-0.105843	30.285	30.3155	30.5276	30.0287	30.7723	30.6446	15	15	15	32.3	32.3	32.3	60.218	0	91.511	12466000000	128	Q04206;Q2TAM5;A0A087X0W8;Q04206-3;Q04206-2;Q04206-4;E9PKH5;E9PKV4;A0A087WVP0;E9PI38;E9PQS6;E9PMD5;E9PNV4;E9PJR1;E9PRX2;E9PM47;H0YCB4;E9PNK5;E9PN69;E9PJZ9	Q04206;Q2TAM5;A0A087X0W8;Q04206-3;Q04206-2;Q04206-4;E9PKH5;E9PKV4;A0A087WVP0;E9PI38;E9PQS6
HOMER3	Homer protein homolog 3	0.0798166	-0.105825	26.5985	27.6315	27.632	27.9569	26.8618	27.3608	8	8	5	44	44	28	39.836	0	68.207	1300800000	23	Q9NSC5;Q9NSC5-2;Q9NSC5-5;M0R2U7;M0R1B8;M0R2T8;M0QZN1;Q9NSC5-4;Q9NSC5-3	Q9NSC5;Q9NSC5-2;Q9NSC5-5;M0R2U7
ALDOC	Fructose-bisphosphate aldolase C;Fructose-bisphosphate aldolase	0.153838	-0.105733	34.606	34.9416	35.2144	34.6527	35.1942	35.2323	28	23	23	78.8	65.1	65.1	39.455	0	323.31	297920000000	504	P09972;A8MVZ9;J3KSV6;J3QKP5;C9J8F3;K7EKH5;J3QKK1;P05062;A0A087WXX2	P09972;A8MVZ9;J3KSV6;J3QKP5;C9J8F3;K7EKH5
SELO	Selenoprotein O	0.0882918	-0.10545	26.674	27.1435	27.6101	26.6003	27.4893	27.6543	9	9	9	19.7	19.7	19.7	73.488	0	78.083	1239600000	28	Q9BVL4;A0A087X0Q9	Q9BVL4;A0A087X0Q9
LAS1L	Ribosomal biogenesis protein LAS1L	0.154256	-0.10523	29.6993	30.335	30.4011	30.0215	30.2893	30.4403	14	14	14	21.4	21.4	21.4	83.064	0	323.31	11434000000	92	Q9Y4W2;Q9Y4W2-2;Q9Y4W2-3;Q9Y4W2-4	Q9Y4W2;Q9Y4W2-2;Q9Y4W2-3;Q9Y4W2-4
PEG10	Retrotransposon-derived protein PEG10	0.0750937	-0.105226	28.7422	29.6359	29.7815	28.7633	29.9677	29.7442	12	12	5	22.9	22.9	12.9	80.172	0	230.81	6438600000	102	Q86TG7;A0A087WXK2;A0A087WUL4;A0A087WX23;A0A087WYS2	Q86TG7;A0A087WXK2;A0A087WUL4;A0A087WX23
DDX59	Probable ATP-dependent RNA helicase DDX59	0.0723382	-0.105179	27.5704	28.199	28.5451	27.4051	28.3908	28.8341	10	10	10	15.7	15.7	15.7	68.809	0	9.9561	2003400000	23	Q5T1V6;Q5T1V6-2;B7ZBU3;H0Y6Y1;Q5T1W1;Q5T1V5	Q5T1V6;Q5T1V6-2
MPZL1	Myelin protein zero-like protein 1	0.114257	-0.104717	26.0229	27.0052	26.2565	26.255	26.7757	26.5681	4	4	2	19	19	7.8	29.082	0	5.0453	607050000	17	O95297;O95297-2;O95297-4;O95297-5	O95297;O95297-2;O95297-4
CTSS	Cathepsin S	0.0668709	-0.104713	28.653	30.2104	29.8694	29.1364	29.9218	29.9887	6	6	6	18.7	18.7	18.7	37.495	0	13.202	5934100000	38	P25774;U3KQE7;P25774-2;U3KPS4	P25774;U3KQE7;P25774-2
CDK4	Cyclin-dependent kinase 4	0.723247	-0.104516	30.2492	30.2351	30.2589	30.2214	30.4288	30.4066	8	7	7	35.3	32.7	32.7	33.729	0	30.886	10967000000	48	P11802;F8VYH9;F8VTV8;F8VWX7;F8VYY1;Q96BE9;F8W1L8;F8VXD2;F8VZZ0;F8VZ51;P11802-2;F8VZ13	P11802;F8VYH9;F8VTV8;F8VWX7;F8VYY1;Q96BE9;F8W1L8
VPS51	Vacuolar protein sorting-associated protein 51 homolog	0.289131	-0.104448	28.492	28.9218	28.7041	28.657	28.8973	28.877	18	18	18	28.3	28.3	28.3	86.041	0	160.02	3369400000	67	Q9UID3;Q9UID3-2;H0YEE1;H0YCB7;E9PJ36;E9PKX7;E9PMB6;E9PRV0;E9PQD5;E9PQN6;E9PKE5	Q9UID3;Q9UID3-2
AHSA1	Activator of 90 kDa heat shock protein ATPase homolog 1	0.0848329	-0.104383	30.7523	31.6514	31.7915	30.9296	31.8665	31.7121	17	17	17	56.8	56.8	56.8	38.274	0	231.05	21890000000	136	O95433;O95433-2;G3V438;H0YJG7;H0YJU2;H0YJ63;G3V3W9	O95433;O95433-2;G3V438;H0YJG7;H0YJU2
POLR2J2;POLR2J;POLR2J3	DNA-directed RNA polymerase II subunit RPB11-b1;DNA-directed RNA polymerase II subunit RPB11-a;DNA-directed RNA polymerase II subunit RPB11-b2	0.0583392	-0.104271	26.3547	27.7025	27.9159	26.6724	27.7621	27.8515	4	4	4	39.1	39.1	39.1	13.088	0	7.5324	1369400000	24	Q9GZM3;P52435;Q9H1A7;A0A0B4J2F8;F6S314;E2QRJ6;A6NFM0;F8WF84;D6RAG0;E7EP90;A0A0B4J1Z8;E7EWC6;Q9GZM3-2;H0Y980	Q9GZM3;P52435;Q9H1A7;A0A0B4J2F8;F6S314;E2QRJ6;A6NFM0;F8WF84;D6RAG0;E7EP90;A0A0B4J1Z8;E7EWC6;Q9GZM3-2
NISCH	Nischarin	0.135686	-0.104169	24.6766	25.0135	25.6359	25.2519	25.2452	25.1416	5	5	4	3.9	3.9	2.9	166.63	0	3.4846	284930000	12	Q9Y2I1;C9J715;Q9Y2I1-4;Q9Y2I1-3;Q9Y2I1-2	Q9Y2I1;C9J715;Q9Y2I1-4;Q9Y2I1-3
TAF5	Transcription initiation factor TFIID subunit 5	0.121329	-0.104116	27.6467	28.2148	27.9659	27.5188	28.3757	28.2453	13	13	13	20.5	20.5	20.5	86.829	0	48.953	2077900000	42	Q15542;Q15542-2	Q15542;Q15542-2
NAA15	N-alpha-acetyltransferase 15, NatA auxiliary subunit	0.140246	-0.104115	32.6655	33.1961	33.1299	32.6649	33.308	33.331	42	42	37	42.4	42.4	37.3	101.27	0	323.31	61069000000	332	Q9BXJ9;A0A0B4J1W3;Q9BXJ9-4	Q9BXJ9;A0A0B4J1W3
TOR1AIP1	Torsin-1A-interacting protein 1	0.0813195	-0.103872	31.0963	32.0406	31.8242	31.0595	32.1333	32.0799	25	25	1	52.7	52.7	2.6	66.319	0	323.31	31181000000	176	Q5JTV8-3;J3KN66;Q5JTV8-2	Q5JTV8-3;J3KN66
UBQLN1	Ubiquilin-1	0.227829	-0.103492	31.7909	32.2644	32.0866	31.9364	32.3145	32.2016	15	1	1	50.1	5.2	5.2	59.219	0.0019768	1.5836	40341000000	279	Q9UMX0-2	Q9UMX0-2
FPGS	Folylpolyglutamate synthase, mitochondrial	0.0977074	-0.103443	25.8939	26.2663	26.7936	26.299	26.018	26.9472	5	5	5	11.9	11.9	11.9	64.608	0	111.09	764790000	17	Q05932;Q05932-3;Q05932-2;Q05932-4;Q5JU21;Q5JU20;Q5JU23	Q05932;Q05932-3;Q05932-2;Q05932-4
RBCK1	RanBP-type and C3HC4-type zinc finger-containing protein 1	0.130685	-0.103404	26.9077	27.4038	27.5745	27.7892	27.064	27.343	9	9	9	20.6	20.6	20.6	57.571	0	15.529	1353100000	27	Q9BYM8;B4DML5;G3XAG9;Q9BYM8-3;H0Y4S7;Q9BYM8-4;A6PVJ6;Q5JWR1;A6PVJ7;A6PVK0	Q9BYM8;B4DML5;G3XAG9;Q9BYM8-3;H0Y4S7;Q9BYM8-4
MCM3AP	Germinal-center associated nuclear protein	0.390588	-0.103032	27.5001	27.5438	27.6427	27.4795	27.835	27.6813	14	14	14	11	11	11	218.4	0	46.854	1520600000	35	O60318;O60318-2	O60318;O60318-2
PHKB	Phosphorylase b kinase regulatory subunit beta	0.0663321	-0.103011	29.0554	30.2582	30.2898	29.2553	30.3314	30.3257	25	25	25	27.3	27.3	27.3	124.74	0	62.524	7488600000	100	Q93100-3;Q93100;Q93100-4;Q93100-2;I3L213;H3BQ89;I3L3F2;H3BV13;I3L0Z1;I3L1N3;I3NHZ9	Q93100-3;Q93100;Q93100-4;Q93100-2
RRM2	Ribonucleoside-diphosphate reductase subunit M2	0.140201	-0.102959	31.1041	31.7615	31.5043	31.1747	31.7807	31.7233	20	20	18	62.2	62.2	56	44.877	0	323.31	24455000000	92	P31350;P31350-2;C9JXC1	P31350;P31350-2;C9JXC1
TAB1	TGF-beta-activated kinase 1 and MAP3K7-binding protein 1	0.148326	-0.10292	29.0307	29.5697	29.7192	29.2396	29.6851	29.7037	18	18	18	58.9	58.9	58.9	54.643	0	69.957	5531300000	77	Q15750;Q15750-2	Q15750;Q15750-2
TTC9C	Tetratricopeptide repeat protein 9C	0.0550195	-0.102762	26.5845	28.086	27.9004	26.7509	28.083	28.0453	6	6	6	37.4	37.4	37.4	20.012	0	7.5053	1420100000	15	Q8N5M4;H0YDR3;E9PKV8;E7EST3;Q8N5M4-2	Q8N5M4;H0YDR3;E9PKV8
ILF3		0.0991164	-0.102714	30.9884	31.6336	31.9386	31.4555	32.1041	31.3092	6	1	1	57.4	10.7	10.7	13.647	0.00086919	1.887	24125000000	31	K7EJ09	K7EJ09
RABGGTA	Geranylgeranyl transferase type-2 subunit alpha	0.291848	-0.102619	29.9691	30.1891	30.2092	30.07	30.4606	30.1447	16	16	16	30	30	30	65.071	0	64.723	9205100000	100	Q92696;H0YLH3;H0YKZ8;H0YMG5;H0YLG7;H0YKP6	Q92696;H0YLH3
TBCD	Tubulin-specific chaperone D	0.450224	-0.102554	30.7631	30.4446	30.6464	30.6715	30.7778	30.7124	22	22	19	25.1	25.1	21.8	132.6	0	323.31	13735000000	109	Q9BTW9;J3KR97;Q9BTW9-4;Q9BTW9-5;I3L439;I3L163;I3L0V3;I3L3H4;I3L131;I3L143;I3L500;I3L4D2;Q9BTW9-3;I3L120	Q9BTW9;J3KR97;Q9BTW9-4;Q9BTW9-5
CCP110	Centriolar coiled-coil protein of 110 kDa	0.175396	-0.102407	27.131	27.3656	27.828	27.4835	27.7104	27.4379	11	11	11	14.3	14.3	14.3	113.42	0	34.636	1357600000	18	O43303;O43303-2	O43303;O43303-2
RTCA	RNA 3-terminal phosphate cyclase	0.288211	-0.10239	29.4088	29.0792	29.057	29.2481	29.4503	29.1537	10	10	10	33.9	33.9	33.9	39.336	0	87.445	5143900000	52	O00442;O00442-2;A6NIC1	O00442;O00442-2
DNAJC11	DnaJ homolog subfamily C member 11	0.358512	-0.102287	29.3377	29.5216	29.2758	29.4257	29.6623	29.3539	15	15	15	33.3	33.3	33.3	63.277	0	92.002	4809200000	80	Q9NVH1;Q9NVH1-3;Q9NVH1-2;B1AK20;Q5TH61	Q9NVH1;Q9NVH1-3;Q9NVH1-2
KDM1A	Lysine-specific histone demethylase 1A	0.106452	-0.102241	30.6964	31.2203	31.3257	30.6115	31.5084	31.4292	25	25	25	45	45	45	92.902	0	177.22	18059000000	151	O60341;O60341-2;R4GMP9;R4GMQ1	O60341;O60341-2
BRPF1	Peregrin	0.166022	-0.102148	26.0418	25.3573	25.9189	25.9638	25.6813	25.9793	5	5	5	4.2	4.2	4.2	137.5	0	3.9334	366800000	8	P55201;P55201-4;P55201-3;P55201-2	P55201;P55201-4;P55201-3;P55201-2
NDUFC2;KCTD14;NDUFC2-KCTD14	NADH dehydrogenase [ubiquinone] 1 subunit C2;NADH dehydrogenase [ubiquinone] 1 subunit C2, isoform 2	0.0700528	-0.101786	29.4394	30.3736	30.5229	29.4579	30.6314	30.552	8	8	8	52.9	52.9	52.9	14.187	0	10.643	9299700000	64	O95298;E9PM14;A0A087WUM3;O95298-2;E9PQ53;E9PRJ5;O95298-3;E9PRQ4;A0A087WY27	O95298;E9PM14;A0A087WUM3;O95298-2;E9PQ53
GALNT7	N-acetylgalactosaminyltransferase 7;Polypeptide N-acetylgalactosaminyltransferase	0.0814621	-0.101667	28.3692	29.2827	29.4525	28.5667	29.4419	29.4007	12	12	12	21.6	21.6	21.6	75.388	0	17.58	4401200000	71	Q86SF2;H0YAH3;H0YAK0;E9PBY3	Q86SF2;H0YAH3
RBM12B	RNA-binding protein 12B	0.319109	-0.10125	29.1215	28.997	28.8106	28.8943	29.1371	29.2014	30	30	30	37.7	37.7	37.7	118.1	0	28.201	3930100000	98	Q8IXT5;B9ZVT1;E5RHG1;E5RJ83;E5RJV8;E5RJW8	Q8IXT5;B9ZVT1
MRPL2	39S ribosomal protein L2, mitochondrial	0.22303	-0.100865	29.5344	29.4243	29.9263	29.5509	29.8131	29.8236	7	7	7	30.5	30.5	30.5	33.3	0	255.1	6942700000	52	Q5T653;C9IY40;C9JZW2;C9JZG7	Q5T653;C9IY40
B4GAT1	Beta-1,4-glucuronyltransferase 1	0.0912497	-0.100818	27.0586	27.0851	27.4274	26.5484	27.756	27.5692	5	5	5	11.6	11.6	11.6	47.119	0	12.067	1361000000	10	O43505	O43505
WBSCR16	Williams-Beuren syndrome chromosomal region 16 protein	0.103543	-0.100646	27.542	28.098	28.0561	27.4054	28.2145	28.3782	8	8	8	24.8	24.8	24.8	49.996	0	53.44	2348500000	40	Q96I51;Q96I51-3;Q96I51-2;A0A087WT38	Q96I51;Q96I51-3;Q96I51-2
P2RX4	P2X purinoceptor 4;P2X purinoceptor	0.140046	-0.100462	25.3076	25.8105	25.4057	25.1857	25.74	25.8996	1	1	1	3.4	3.4	3.4	43.369	0.0011479	1.7876	433290000	12	Q99571;F6SFZ6;Q99571-3;Q99571-2	Q99571;F6SFZ6;Q99571-3;Q99571-2
SLC25A13	Calcium-binding mitochondrial carrier protein Aralar2	0.153654	-0.100394	30.6815	30.9915	31.2252	30.715	31.3509	31.1335	24	18	18	42.8	36.7	36.7	74.175	0	74.491	15824000000	110	Q9UJS0;Q9UJS0-2;R4GN64	Q9UJS0;Q9UJS0-2
KBTBD11	Kelch repeat and BTB domain-containing protein 11	0.2742	-0.100369	27.7698	27.5703	27.3921	27.8713	27.6111	27.5509	10	10	10	21.7	21.7	21.7	65.719	0	85.793	1673600000	43	O94819	O94819
NPEPL1	Probable aminopeptidase NPEPL1	0.0494649	-0.100127	26.7756	28.4489	28.3935	27.126	28.3176	28.4746	8	8	8	20.8	20.8	20.8	55.86	0	70.684	1833100000	26	Q8NDH3;Q8NDH3-5;Q8NDH3-4;Q8NDH3-3;Q8NDH3-2;H0YEP3	Q8NDH3;Q8NDH3-5;Q8NDH3-4;Q8NDH3-3;Q8NDH3-2;H0YEP3
RET	Proto-oncogene tyrosine-protein kinase receptor Ret;Soluble RET kinase fragment;Extracellular cell-membrane anchored RET cadherin 120 kDa fragment	0.161898	-0.0998287	25.3682	25.7126	25.967	25.4756	25.9222	25.9495	7	7	7	7.4	7.4	7.4	124.32	0	6.8392	430350000	17	P07949;P07949-2;Q9BTX6	P07949;P07949-2;Q9BTX6
PAAF1	Proteasomal ATPase-associated factor 1	0.388102	-0.099823	28.9823	28.7857	28.8426	29.1379	28.824	28.9481	10	10	10	24	24	24	42.19	0	44.593	3544000000	36	Q9BRP4;F5H0C4;Q9BRP4-2;F5H3I1;F5H103;Q9BRP4-3;F5H5D4;F5H3E9;F5H0F7;H0YGB1	Q9BRP4;F5H0C4;Q9BRP4-2;F5H3I1;F5H103;Q9BRP4-3
CTU1	Cytoplasmic tRNA 2-thiolation protein 1	0.0961658	-0.0997664	28.3254	28.822	28.7553	28.0863	29.219	28.8966	5	5	5	21	21	21	36.45	0	33.242	2872100000	16	Q7Z7A3	Q7Z7A3
ATG9A	Autophagy-related protein 9A	0.11253	-0.0996838	26.0864	25.9894	26.5342	25.7563	26.5496	26.6031	8	8	8	13.2	13.2	13.2	94.446	0	23.802	693080000	18	Q7Z3C6;Q7Z3C6-2;H7C152;H7C1G6;Q7Z3C6-3	Q7Z3C6;Q7Z3C6-2;H7C152
CHD6	Chromodomain-helicase-DNA-binding protein 6	0.0569939	-0.0996043	25.4824	26.5618	26.3575	25.2304	26.8399	26.6302	9	6	6	3.4	2.5	2.5	305.41	0.00014804	2.1792	514470000	22	Q8TD26;C9JFU2;H7C294;Q8TD26-3	Q8TD26
NT5C	5(3)-deoxyribonucleotidase, cytosolic type	0.102707	-0.0994943	29.0338	28.9074	28.7088	28.3188	29.3963	29.2334	9	9	9	53.2	53.2	53.2	23.382	0	22.038	4019100000	50	Q8TCD5;J3KRC4;J3KSX6;Q8TCD5-2;J3KSY6	Q8TCD5;J3KRC4;J3KSX6;Q8TCD5-2
RHOC	Rho-related GTP-binding protein RhoC	0.10979	-0.0994587	31.0946	31.6278	30.96	30.8218	31.5019	31.6571	5	3	3	38.3	29.5	29.5	22.006	0	6.8322	28865000000	85	P08134;Q5JR08;E9PQH6;Q5JR06;Q5JR07;E9PN11;Q5JR05;U3KQA9;U3KQV3;E9PLA2	P08134;Q5JR08;E9PQH6
TAX1BP1	Tax1-binding protein 1	0.0926273	-0.099383	26.4238	26.7816	27.1344	26.2333	27.2155	27.1891	6	6	6	8	8	8	90.876	0	32.45	753270000	15	Q86VP1;Q86VP1-2;B8ZZD4;Q86VP1-4;Q86VP1-3;H7C3L5	Q86VP1;Q86VP1-2;B8ZZD4;Q86VP1-4;Q86VP1-3
GINS1	DNA replication complex GINS protein PSF1	0.0571833	-0.0992235	25.0127	26.0275	25.8757	24.7305	26.3777	26.1054	2	2	2	15.3	15.3	15.3	22.988	0	64.545	488570000	11	Q14691	Q14691
EIF3G		0.196488	-0.099109	31.0338	31.4797	31.3655	31.132	31.6134	31.4309	9	1	1	45.4	4.8	4.8	25.441	0	39.703	19492000000	47	K7ER90;K7EL60	K7ER90
TIAL1	Nucleolysin TIAR	0.116325	-0.0990117	30.5518	31.3122	31.2417	30.7563	31.3833	31.2632	13	13	10	34.4	34.4	22.4	43.448	0	143.08	16592000000	116	Q01085-2;Q01085;E7ETJ9;E7ETC0;A6NKZ9;A0A087WX93	Q01085-2;Q01085;E7ETJ9
STK38L	Serine/threonine-protein kinase 38-like	0.105952	-0.098875	28.2433	29.1084	28.9292	28.4409	29.0754	29.0612	17	17	13	44	44	37.3	54.002	0	36.103	3359000000	59	Q9Y2H1;F5GY51;I3L0D0;Q9Y2H1-2;F5H7Z3;F5H277;F5H0V1;F5H5E6;H0YGN4	Q9Y2H1;F5GY51
SPG21	Maspardin	0.112509	-0.0988706	29.2266	28.9222	29.5986	28.8801	29.7415	29.4224	8	8	8	31.8	31.8	31.8	34.96	0	50.246	4883200000	59	Q9NZD8;Q9NZD8-2;H0YMB7;H0YKB0;H0YLT5;H0YKM6;H0YML6;H0YLD7;H0YLW1;H3BRR0	Q9NZD8;Q9NZD8-2;H0YMB7;H0YKB0;H0YLT5;H0YKM6
ZNF787	Zinc finger protein 787	0.262033	-0.0988553	28.1819	27.8875	27.9886	28.3542	28.0613	27.939	3	3	3	9.7	9.7	9.7	40.543	0	5.8204	2309800000	22	Q6DD87;A0A087WUD1	Q6DD87;A0A087WUD1
CSTF1	Cleavage stimulation factor subunit 1	0.0939214	-0.0985463	28.9561	29.7737	28.8898	28.8254	29.6238	29.466	11	11	11	34.8	34.8	34.8	48.357	0	58.727	5665700000	69	Q05048;A0A0A0MSZ9;A3KFI9	Q05048;A0A0A0MSZ9
HNRNPA1;HNRNPA1L2	Heterogeneous nuclear ribonucleoprotein A1;Heterogeneous nuclear ribonucleoprotein A1, N-terminally processed;Heterogeneous nuclear ribonucleoprotein A1-like 2	0.0706906	-0.098484	33.8856	34.9986	34.5506	33.8643	35.0706	34.7952	27	26	12	64.8	64.8	33.6	38.746	0	323.31	179200000000	348	P09651;F8W6I7;P09651-2;P09651-3;F8VZ49;F8VTQ5;Q32P51;F8VYN5;F8W646	P09651;F8W6I7;P09651-2;P09651-3;F8VZ49;F8VTQ5;Q32P51
CNPY3	Protein canopy homolog 3	0.122511	-0.0984834	31.5983	31.8162	32.1561	31.4671	32.2294	32.1696	7	7	7	24.5	24.5	24.5	30.748	0	145.27	28921000000	64	Q9BT09;A0A0C4DFY8	Q9BT09
CHD1L	Chromodomain-helicase-DNA-binding protein 1-like	0.0652556	-0.0982571	29.7155	30.986	30.8064	29.9222	31.0228	30.8576	29	1	1	39.6	2.3	2.3	89.974	0.00014704	2.0981	11764000000	112	A0A0A0MSH9;Q86WJ1-4;A0A0A0MRH8;Q86WJ1-5	A0A0A0MSH9;Q86WJ1-4;A0A0A0MRH8;Q86WJ1-5
LRRC59	Leucine-rich repeat-containing protein 59	0.0759798	-0.0982437	32.125	33.305	32.7702	32.2356	33.0618	33.1976	10	10	10	35.8	35.8	35.8	34.93	0	323.31	53299000000	142	Q96AG4;I3L223	Q96AG4
TIMM8A	Mitochondrial import inner membrane translocase subunit Tim8 A	0.095973	-0.0981096	26.1884	27.331	26.9395	26.6465	26.9598	27.147	2	2	2	22.7	22.7	22.7	10.998	0	3.4572	889360000	14	O60220	O60220
SEPSECS	O-phosphoseryl-tRNA(Sec) selenium transferase	0.0351021	-0.0980676	25.3957	27.2085	26.5353	24.9127	27.3118	27.2093	9	9	9	21.2	21.2	21.2	55.726	0	16.868	749440000	20	Q9HD40;Q9HD40-3;H0Y9D2;J3KP25;D6R969;Q9HD40-2	Q9HD40;Q9HD40-3
UBQLN1	Ubiquilin-1	0.143845	-0.0980523	31.8182	32.4834	32.1473	31.9299	32.4814	32.3318	16	16	2	52.5	52.5	9.7	62.518	0	323.31	44635000000	313	Q9UMX0;Q9UMX0-3;Q9UMX0-4;H0YDS0;H0YEZ9	Q9UMX0;Q9UMX0-3
ETNK1	Ethanolamine kinase 1	0.046546	-0.0979678	27.3431	25.1229	27.0916	26.8927	26.3343	26.6245	4	4	4	9.3	9.3	9.3	50.968	0	6.3771	732010000	15	Q9HBU6;H0YH69;Q9HBU6-2;H0YFP7	Q9HBU6;H0YH69;Q9HBU6-2
SYNE2	Nesprin-2	0.0171975	-0.0979627	27.1359	30.0405	23.5865	26.4284	27.4622	27.1662	7	7	7	1.3	1.3	1.3	796.43	0.0011542	1.8496	1788700000	8	Q8WXH0;Q8WXH0-2;G3V5X4;A0A0A0MRE3;A0A0C4DGK3;Q8WXH0-7;G3V3D4;G3V4T3;Q8WXH0-9;Q8WXH0-8	Q8WXH0;Q8WXH0-2;G3V5X4;A0A0A0MRE3
SCAF8	Protein SCAF8	0.199815	-0.0979017	29.2898	29.7761	29.7948	29.5385	29.7835	29.8324	22	22	19	21.8	21.8	19.7	140.52	0	178.38	6584200000	70	Q9UPN6;A0A0A0MT33;Q9UPN6-2	Q9UPN6;A0A0A0MT33;Q9UPN6-2
KCNAB2	Voltage-gated potassium channel subunit beta-2	0.134867	-0.0976607	31.8693	32.1191	32.3532	31.7822	32.2957	32.5568	15	1	1	49.6	3.3	3.3	41	0.00087121	1.9248	34581000000	143	Q13303;Q13303-4;Q13303-5;Q13303-3;Q5TG81;Q5TG84;Q5TG78;C9JQ60;K7EKU4;C9JBV8;K7EIR5	Q13303;Q13303-4;Q13303-5;Q13303-3;Q5TG81
PPP5C	Serine/threonine-protein phosphatase 5;Serine/threonine-protein phosphatase	0.128462	-0.097578	30.785	31.3395	31.0121	30.688	31.3632	31.3781	16	16	5	37.5	37.5	10.6	56.878	0	250.42	16367000000	106	P53041;H0YDU8	P53041;H0YDU8
UHRF1	E3 ubiquitin-protein ligase UHRF1	0.17003	-0.0974483	30.0284	30.6432	30.4374	30.2283	30.5872	30.5858	22	22	22	34.7	34.7	34.7	89.813	0	72.158	10007000000	140	Q96T88;A0A087WVR3;A0A087WTW0;Q96T88-2;A0A087WWG9	Q96T88;A0A087WVR3;A0A087WTW0;Q96T88-2;A0A087WWG9
TPSAB1;TPSB2;TPSD1	Tryptase alpha/beta-1;Tryptase beta-2;Tryptase delta	0.165715	-0.0974267	25.3431	25.1066	25.0514	25.6269	24.9261	25.2404	2	2	2	9.5	9.5	9.5	30.515	0	4.5132	309070000	7	Q15661;P20231;J3QTS8;A0A087WUI4;A0A087X1U0;Q15661-2;Q9BZJ3;A0A0C4DGM1;A0A0C4DFZ7;Q9BZJ3-2	Q15661;P20231;J3QTS8;A0A087WUI4;A0A087X1U0;Q15661-2;Q9BZJ3;A0A0C4DGM1;A0A0C4DFZ7;Q9BZJ3-2
ADD3	Gamma-adducin	0.0990912	-0.0973504	29.8394	30.7615	30.5784	30.0802	30.6073	30.7839	24	24	23	45.6	45.6	44.5	79.154	0	206.54	13057000000	153	Q9UEY8;Q9UEY8-2;A0A087WX08	Q9UEY8;Q9UEY8-2;A0A087WX08
WAC	WW domain-containing adapter protein with coiled-coil	0.0528735	-0.0973447	26.425	26.7108	27.1876	25.6892	27.5513	27.375	10	10	10	21.2	21.2	21.2	70.723	0	88.978	786520000	22	Q9BTA9;Q9BTA9-2;Q9BTA9-5;A0A0A0MRT2;Q9BTA9-3;C9JVK6;C9JD58;J3QTA0;E9PMZ7;C9JMU2	Q9BTA9;Q9BTA9-2;Q9BTA9-5;A0A0A0MRT2;Q9BTA9-3
PASK	PAS domain-containing serine/threonine-protein kinase	0.0791464	-0.0972869	27.4306	27.5353	26.7243	28.0223	27.0625	26.8974	14	14	14	12.4	12.4	12.4	142.93	0	35.2	1293400000	29	Q96RG2;Q96RG2-2;Q96RG2-4;H7C0L7;F8WEB4;C9J4R3;C9J1Z3	Q96RG2;Q96RG2-2;Q96RG2-4
CDK14	Cyclin-dependent kinase 14	0.116344	-0.0972582	29.9545	30.3682	29.8564	29.689	30.1931	30.5887	9	8	7	17.7	17.7	15.6	53.056	0	3.7181	9711700000	29	O94921;O94921-3;O94921-2;E7EUK8;C9JWL6;F8WF96;C9IYJ9	O94921;O94921-3;O94921-2;E7EUK8
SHCBP1	SHC SH2 domain-binding protein 1	0.298597	-0.0969791	26.231	26.4581	26.4894	26.3499	26.6923	26.4272	5	5	5	6.7	6.7	6.7	75.69	0	4.1431	637230000	17	Q8NEM2	Q8NEM2
COX15	Cytochrome c oxidase assembly protein COX15 homolog	0.112822	-0.0968348	28.5957	28.5811	27.821	28.0807	28.6583	28.5493	7	7	7	20.7	20.7	20.7	46.03	0	15.931	2908900000	49	Q7KZN9;Q7KZN9-2	Q7KZN9;Q7KZN9-2
RPGR	X-linked retinitis pigmentosa GTPase regulator	0.137982	-0.0966784	28.4972	28.9996	28.9596	28.5157	29.1726	29.0582	14	14	14	18.5	18.5	18.5	113.39	0	276.47	3495200000	45	Q92834;Q92834-2;Q92834-4;Q92834-6;Q92834-3;Q92834-5;H7C4H4	Q92834;Q92834-2;Q92834-4
MARS2	Methionine--tRNA ligase, mitochondrial	0.144384	-0.0966403	29.6888	29.8203	29.914	29.4249	30.153	30.135	13	13	13	27.5	27.5	27.5	66.59	0	36.669	6852700000	48	Q96GW9	Q96GW9
TMEM97	Transmembrane protein 97	0.117814	-0.0961628	29.2568	29.1056	29.8616	29.3433	29.8767	29.2924	3	3	3	17	17	17	20.848	0	21.114	5881800000	28	Q5BJF2;J3KT68;Q86XC5;J3KTD1	Q5BJF2;J3KT68
POLR2D	DNA-directed RNA polymerase II subunit RPB4	0.157811	-0.0960013	28.5263	28.2594	28.0959	28.0699	28.7286	28.3711	3	3	3	40.8	40.8	40.8	16.311	0	207.99	3412900000	47	O15514;E9PHV4;E9PB93	O15514;E9PHV4;E9PB93
PABPC4	Polyadenylate-binding protein 4;Polyadenylate-binding protein	0.081103	-0.0956853	32.4965	33.2187	33.0773	32.32	33.3914	33.3681	26	17	14	40.6	26.8	22.3	69.578	0	76.157	70332000000	252	Q13310-2;Q13310-3;Q13310;B1ANR0;H0Y5F5;H0YCC8;H0YEU6;H0YEQ8;B1ANR1;H0Y6X6;H0YER0	Q13310-2;Q13310-3;Q13310;B1ANR0;H0Y5F5
OSBPL6	Oxysterol-binding protein-related protein 6	0.11024	-0.0956217	24.8495	25.1751	25.3451	24.8175	25.7532	25.0859	5	5	5	8	8	8	106.3	0	47.84	322830000	13	Q9BZF3;Q9BZF3-3;Q9BZF3-4;Q9BZF3-5;Q9BZF3-2;Q9BZF3-6	Q9BZF3;Q9BZF3-3;Q9BZF3-4;Q9BZF3-5;Q9BZF3-2
ALG11	GDP-Man:Man(3)GlcNAc(2)-PP-Dol alpha-1,2-mannosyltransferase	0.0890541	-0.0954316	27.1363	26.9724	26.1778	27.3216	26.5188	26.7325	6	6	6	13.4	13.4	13.4	55.65	0	9.0317	827130000	24	Q2TAA5	Q2TAA5
POFUT1	GDP-fucose protein O-fucosyltransferase 1	0.0922313	-0.0953865	28.5548	29.465	28.7019	28.5798	29.4016	29.0264	8	8	8	25.8	25.8	25.8	43.955	0	25.184	3318800000	52	Q9H488;Q9H488-2	Q9H488;Q9H488-2
USP10	Ubiquitin carboxyl-terminal hydrolase 10	0.0615532	-0.0948671	29.2781	30.3216	29.3555	28.9173	30.2285	30.0941	18	18	18	30.7	30.7	30.7	87.133	0	238.8	6278900000	67	Q14694;Q14694-3;Q14694-2;H3BQP1;H3BNA1;J3KT19;H3BNS8;H3BQC6	Q14694;Q14694-3;Q14694-2
EXOC3	Exocyst complex component 3	0.0755406	-0.0948607	28.6681	29.3118	29.2195	28.3875	29.4291	29.6674	21	21	21	32.9	32.9	32.9	86.844	0	46.263	3902600000	83	O60645;O60645-2;O60645-3;D6RB59;H0Y995;D6RBR9	O60645;O60645-2;O60645-3;D6RB59
FAM78A	Protein FAM78A	0.141009	-0.094799	25.8296	26.4291	26.5418	26.1444	26.4067	26.5337	3	3	3	14.8	14.8	14.8	31.967	0	4.4086	561980000	9	Q5JUQ0;Q5JUQ1;Q5JUQ2	Q5JUQ0
PREPL	Prolyl endopeptidase-like	0.168635	-0.094717	27.1718	27.7546	27.3447	27.4633	27.3385	27.7533	10	10	10	16.9	16.9	16.9	83.926	0	21.327	1250900000	38	Q4J6C6;Q4J6C6-4;Q4J6C6-3;Q4J6C6-2;H7C0M0;H7BZP6;C9JMT4	Q4J6C6;Q4J6C6-4;Q4J6C6-3;Q4J6C6-2
TAF7	Transcription initiation factor TFIID subunit 7	0.106231	-0.0946509	25.1145	25.9193	26.0369	25.5143	25.9739	25.8664	8	8	8	27.8	27.8	27.8	40.259	0	7.9793	304640000	9	Q15545;A0A096LPC3	Q15545
MUS81	Crossover junction endonuclease MUS81	0.0839035	-0.0944754	24.6419	25.4425	25.8428	25.0958	25.3787	25.736	9	9	9	27.8	27.8	27.8	61.172	0	12.317	412480000	15	Q96NY9;E9PRI1;H0YDU2;H0YDE3;H0YDK3;E9PL60;E9PII7;H0YE94	Q96NY9;E9PRI1;H0YDU2;H0YDE3
RCC1	Regulator of chromosome condensation	0.0902121	-0.0944118	31.6048	32.6928	32.0256	31.8123	32.3605	32.4338	15	15	15	48.5	48.5	48.5	44.969	0	253.7	35653000000	150	P18754;P18754-2;C9JW69;C9JRH2;C9JMJ4;C9JQZ4;C9J3R0;M0R1Q8	P18754;P18754-2;C9JW69;C9JRH2;C9JMJ4;C9JQZ4;C9J3R0
RCCD1	RCC1 domain-containing protein 1	0.128261	-0.0943152	26.731	26.2025	27.0795	26.62	26.7511	26.9248	6	6	6	22.6	22.6	22.6	40.078	0	36.825	886970000	32	A6NED2;G3V2I3;G3V3Q4	A6NED2;G3V2I3
TOR1AIP2	Torsin-1A-interacting protein 2	0.196222	-0.0943057	28.45	28.6454	28.5241	28.3584	28.5834	28.9606	10	10	10	29.8	29.8	29.8	51.263	0	153.38	2868600000	54	Q8NFQ8	Q8NFQ8
FAM49B	Protein FAM49B	0.112416	-0.0941652	31.0127	31.6557	31.4854	31.01	31.74	31.6863	13	13	13	49.7	49.7	49.7	36.748	0	166.96	24418000000	161	Q9NUQ9;Q9NUQ9-2;E5RI16;E5RJL8;E5RJE1;E5RIR8;A0A087X178;E5RGI7;Q9H0Q0;E5RK61;E5RFS4;E5RHU5;E5RK81;E5RH75	Q9NUQ9;Q9NUQ9-2
CAPN2	Calpain-2 catalytic subunit	0.156172	-0.0941346	28.7172	28.8058	28.6582	28.3787	29.0609	29.024	9	9	9	17.6	17.6	17.6	79.994	0	53.373	3920300000	49	P17655;P17655-2	P17655;P17655-2
MIEN1	Migration and invasion enhancer 1	0.0623928	-0.0941346	26.9566	27.9411	28.1828	27.0596	28.0843	28.219	3	3	3	33	33	33	12.403	0	6.1864	2031700000	25	Q9BRT3;J3KTI2	Q9BRT3;J3KTI2
CAPN7	Calpain-7	0.158564	-0.0936858	27.684	28.1014	28.103	27.8003	28.3839	27.9854	12	12	12	17	17	17	92.651	0	23.387	1751500000	36	Q9Y6W3;H7C1B7	Q9Y6W3
NARFL	Cytosolic Fe-S cluster assembly factor NARFL	0.189542	-0.0936025	28.4507	28.0567	28.1704	28.0242	28.4427	28.4917	9	7	7	18.9	14.7	14.7	53.02	0	9.0134	2742600000	41	Q9H6Q4;Q9H6Q4-3;H3BSH2;Q9H6Q4-2;H3BSJ7;I3L2A3	Q9H6Q4;Q9H6Q4-3;H3BSH2
SNX3	Sorting nexin-3	0.192473	-0.0932897	29.4636	29.8157	30.0705	29.9736	29.8881	29.7678	9	9	8	47.5	47.5	43.2	18.762	0	14.657	6378700000	42	O60493;O60493-4;O60493-2;O60493-3	O60493;O60493-4;O60493-2
DERA	Deoxyribose-phosphate aldolase	0.0669843	-0.0930977	27.6161	28.6535	28.7393	27.7833	28.7194	28.7855	10	10	10	41.2	41.2	41.2	35.23	0	110.71	2749900000	57	Q9Y315;E9PPM8;G3V158;E9PML7;E9PMH9;E9PJ44;E9PJB9;E9PPK3	Q9Y315;E9PPM8;G3V158;E9PML7
METTL13	Methyltransferase-like protein 13	0.155519	-0.0930208	27.7121	27.5798	28.0594	27.5398	28.1063	27.9843	9	9	9	15.9	15.9	15.9	78.767	0	40.226	1824200000	24	Q8N6R0;Q8N6R0-4;Q8N6R0-1;Q8N6R0-3;Q8N6R0-2	Q8N6R0;Q8N6R0-4;Q8N6R0-1;Q8N6R0-3
YBX3	Y-box-binding protein 3	0.0720542	-0.0929883	32.7714	33.4592	33.8534	32.8082	33.8012	33.7535	17	12	4	73.1	60.2	14.2	40.089	0	323.31	99337000000	211	P16989;P16989-3;A0A0D9SEI8	P16989;P16989-3
MTA3	Metastasis-associated protein MTA3	0.083625	-0.0929705	29.3372	29.5096	29.2743	28.7045	29.9665	29.729	11	4	4	22.9	10.4	10.4	67.503	0	8.328	5504800000	43	Q9BTC8;E7EV10;Q9BTC8-2;E9PCS8;E7EQY4;D6W5A2;E9PF88	Q9BTC8;E7EV10;Q9BTC8-2;E9PCS8;E7EQY4;D6W5A2
BCR	Breakpoint cluster region protein	0.140594	-0.0929406	27.0144	27.3676	27.5221	27.0106	27.6258	27.5464	19	19	18	15.7	15.7	14.9	142.82	0	22.104	1306500000	43	P11274;P11274-2;H0Y554;A9UF01	P11274;P11274-2
GTF2A1	Transcription initiation factor IIA subunit 1;Transcription initiation factor IIA alpha chain;Transcription initiation factor IIA beta chain	0.0685868	-0.0928669	25.2128	26.5327	25.7445	26.0974	26.2908	25.3803	3	3	3	9.8	9.8	9.8	41.513	0.00058591	2.0422	410580000	8	P52655;J3KNC0;P52655-2	P52655;J3KNC0
ITGAX	Integrin alpha-X	0.295102	-0.0927811	29.4337	29.2746	29.6044	29.4986	29.4021	29.6902	14	14	13	12.8	12.8	11.5	127.83	0	94.105	5421100000	65	P20702;H3BN02;Q13349	P20702;H3BN02
JMJD6	Bifunctional arginine demethylase and lysyl-hydroxylase JMJD6	0.0548867	-0.092687	26.2209	27.4247	27.3236	26.27	27.7659	27.2114	6	6	6	19.4	19.4	19.4	46.461	0	16.429	1082600000	24	Q6NYC1;B2WTI3;B2WTI4;K7EJU9;Q6NYC1-2;Q6NYC1-3	Q6NYC1;B2WTI3;B2WTI4;K7EJU9;Q6NYC1-2;Q6NYC1-3
SLC35F2	Solute carrier family 35 member F2	0.136261	-0.092591	28.5351	28.1773	27.8153	27.9946	28.3515	28.4593	5	5	5	22.2	22.2	22.2	41.211	0	67.644	3023100000	28	Q8IXU6;E9PJD1;Q8IXU6-3;Q8IXU6-2;E9PKZ2;E9PRY2	Q8IXU6;E9PJD1;Q8IXU6-3;Q8IXU6-2
C18orf8	Uncharacterized protein C18orf8	0.140914	-0.0925547	27.8832	28.3688	27.7069	27.8777	28.3516	28.0073	12	12	12	24.8	24.8	24.8	74.974	0	35.359	1943800000	47	Q96DM3;K7ENL9;A0A087WZD4;K7EIS6;K7EQ65	Q96DM3;K7ENL9;A0A087WZD4
ETHE1	Persulfide dioxygenase ETHE1, mitochondrial	0.155516	-0.0924835	28.3163	28.7967	28.7845	28.4125	28.8642	28.8982	4	4	4	19.7	19.7	19.7	27.873	0	44.519	3759400000	32	O95571;M0QXB5;M0QY80;M0QX80	O95571;M0QXB5;M0QY80
IFT122	Intraflagellar transport protein 122 homolog	0.0672593	-0.0924689	24.1562	25.3855	25.6484	24.8832	25.2869	25.2974	4	4	4	4.4	4.4	4.4	141.82	0	18.781	332000000	24	Q9HBG6;Q9HBG6-7;Q9HBG6-10;Q9HBG6-8;Q9HBG6-9;Q9HBG6-4;Q9HBG6-3;Q9HBG6-6;Q9HBG6-5;Q9HBG6-11;H0Y978	Q9HBG6;Q9HBG6-7;Q9HBG6-10;Q9HBG6-8;Q9HBG6-9;Q9HBG6-4;Q9HBG6-3;Q9HBG6-6;Q9HBG6-5;Q9HBG6-11
HLA-C	HLA class I histocompatibility antigen, Cw-6 alpha chain;HLA class I histocompatibility antigen, Cw-18 alpha chain;HLA class I histocompatibility antigen, Cw-1 alpha chain	0.12945	-0.0924454	28.943	29.8022	29.5239	29.6496	29.4738	29.4232	12	12	0	43.2	43.2	0	40.968	0	125.51	5822800000	73	Q29963;Q29865;P30499;P01893	Q29963;Q29865;P30499
SEC61A1		0.0727996	-0.0923742	30.3176	30.6243	30.7157	29.7886	31.0526	31.0935	4	1	1	35.6	11.9	11.9	10.817	0.0014302	1.7382	11218000000	22	C9JXC6	C9JXC6
TOR1AIP1	Torsin-1A-interacting protein 1	0.0754724	-0.0923227	31.1519	32.0612	31.8421	31.1147	32.1078	32.1097	25	1	1	52.7	2.4	2.4	66.248	0	17.382	31641000000	179	Q5JTV8;A0A0A0MSK5;H0Y4R4;H0YD16;H0YDU3	Q5JTV8;A0A0A0MSK5
LHPP	Phospholysine phosphohistidine inorganic pyrophosphate phosphatase	0.0767631	-0.092315	26.6425	26.915	26.9671	26.1477	27.119	27.5349	4	4	4	20.7	20.7	20.7	29.165	0	8.3369	708880000	12	Q9H008;Q5T1Z0;Q9H008-2	Q9H008;Q5T1Z0;Q9H008-2
CRK	Adapter molecule crk	0.0881435	-0.0922375	25.529	26.0686	26.7688	26.0387	26.2292	26.3752	7	7	7	29.9	29.9	29.9	33.83	0	24.244	642700000	20	P46108;P46108-2;I3L297	P46108;P46108-2;I3L297
SNRNP40	U5 small nuclear ribonucleoprotein 40 kDa protein	0.093672	-0.0921974	31.6743	32.2249	31.9889	31.4309	32.3215	32.4124	15	15	15	64.7	64.7	64.7	39.31	0	323.31	30149000000	149	Q96DI7;Q96DI7-2;Q9NSS8	Q96DI7;Q96DI7-2
MPO	Myeloperoxidase;Myeloperoxidase;89 kDa myeloperoxidase;84 kDa myeloperoxidase;Myeloperoxidase light chain;Myeloperoxidase heavy chain	0.132293	-0.092172	36.9396	37.3751	37.3024	36.8674	37.5748	37.4514	48	48	3	66.4	66.4	3.4	83.868	0	323.31	1709000000000	2254	P05164;P05164-3	P05164;P05164-3
TPI1	Triosephosphate isomerase	0.0794116	-0.0921542	34.8472	35.5438	35.1467	34.5655	35.7063	35.5424	18	18	18	73.4	73.4	73.4	30.791	0	323.31	299940000000	335	P60174;P60174-1;P60174-4;U3KPZ0;U3KQF3;U3KPS5	P60174;P60174-1;P60174-4
CENPQ	Centromere protein Q	0.109749	-0.0919209	27.8014	27.9534	28.2733	27.5634	28.352	28.3884	7	7	7	35.4	35.4	35.4	30.595	0	23.035	2053800000	26	Q7L2Z9	Q7L2Z9
UBE2O	E2/E3 hybrid ubiquitin-protein ligase UBE2O	0.161092	-0.0917422	30.0561	30.3227	30.3035	29.9275	30.5049	30.5251	25	25	25	22	22	22	141.29	0	154	10077000000	115	Q9C0C9;K7ES11;K7EQ12	Q9C0C9;K7ES11
SMARCA2	Probable global transcription activator SNF2L2	0.3101	-0.0916964	31.3462	31.6162	31.4824	31.3907	31.6862	31.643	35	1	1	22.8	1.8	1.8	181.28	0.00015286	2.6714	20860000000	177	P51531;B1ALG2;A0A0A0MSS5;F6VDE0	P51531
RIN3	Ras and Rab interactor 3	0.0880614	-0.0916214	27.7629	28.6496	28.5353	27.922	28.6261	28.6746	10	10	10	14.1	14.1	14.1	107.85	0	13.088	2314600000	34	Q8TB24;A0A087WWY9;Q8TB24-4;H0YJ83	Q8TB24;A0A087WWY9;Q8TB24-4;H0YJ83
HMG20B	SWI/SNF-related matrix-associated actin-dependent regulator of chromatin subfamily E member 1-related	0.139239	-0.0909602	28.2338	28.0549	28.0343	27.7325	28.4197	28.4437	12	12	12	38.5	38.5	38.5	35.812	0	30.875	2306200000	52	Q9P0W2;Q9P0W2-3;Q9P0W2-2;C9J8X5;B5MDG7;C9K049;C9JQA7;K7EJR8;F8WES5	Q9P0W2;Q9P0W2-3;Q9P0W2-2;C9J8X5;B5MDG7;C9K049
BCS1L	Mitochondrial chaperone BCS1	0.168381	-0.0909061	28.3848	28.2731	27.9657	28.5924	28.2651	28.0388	7	7	7	21.7	21.7	21.7	47.534	0	120.73	2641000000	44	Q9Y276;H7C492;H7BZF6;C9J1S9;C9J8G3;C9JAS4	Q9Y276;H7C492
ERGIC1	Endoplasmic reticulum-Golgi intermediate compartment protein 1	0.112877	-0.0908279	28.7608	28.7739	29.4153	28.8772	28.8788	29.4664	9	9	9	39.3	39.3	39.3	32.592	0	18.442	3546400000	25	Q969X5;Q969X5-2;F2Z3Q5;F2Z2U2;Q969X5-3	Q969X5;Q969X5-2
PPP6R3	Serine/threonine-protein phosphatase 6 regulatory subunit 3	0.101082	-0.0907752	29.8433	30.4117	30.3645	29.7649	30.5734	30.5535	24	24	24	32.5	32.5	32.5	97.668	0	323.31	10244000000	134	Q5H9R7;H7BXH2;E9PKF6;Q5H9R7-6;Q5H9R7-2;Q5H9R7-5;Q5H9R7-3;Q5H9R7-4;E9PQP7;H0YEN2;E9PK08;E9PNN8;H0YDW1;E9PKG4;H0YEV0;E9PJD8	Q5H9R7;H7BXH2;E9PKF6;Q5H9R7-6;Q5H9R7-2;Q5H9R7-5;Q5H9R7-3;Q5H9R7-4;E9PQP7;H0YEN2
SAMSN1	SAM domain-containing protein SAMSN-1	0.0487324	-0.0906912	26.774	28.2154	28.0052	26.8713	28.3678	28.0277	9	9	1	31.4	31.4	2.4	41.708	0	21.225	1646700000	29	Q9NSI8;S6FRS6;Q9NSI8-2;O94885	Q9NSI8;S6FRS6;Q9NSI8-2
ARHGDIB	Rho GDP-dissociation inhibitor 2	0.0605408	-0.0901985	34.6792	35.8309	35.5272	34.6679	35.8645	35.7755	18	18	18	75.1	75.1	75.1	22.988	0	323.31	384370000000	501	P52566;H0YGX7;F5H3P3;F5H6Q0;F5H2R5	P52566;H0YGX7;F5H3P3;F5H6Q0
PML	Protein PML	0.142529	-0.0901362	30.646	31.0696	31.4341	31.0324	31.22	31.1677	27	2	0	33.5	3.4	0	92.563	0	35.4	18940000000	105	P29590-11;P29590-12;H3BT57;H3BUJ5;H3BRN3	P29590-11;P29590-12;H3BT57
NUDCD2	NudC domain-containing protein 2	0.0813141	-0.0900663	29.3251	30.4181	30.4708	29.9368	30.3298	30.2177	8	8	8	49.7	49.7	49.7	17.676	0	156.7	7856400000	48	Q8WVJ2;E5RFP0	Q8WVJ2;E5RFP0
TAF1C	TATA box-binding protein-associated factor RNA polymerase I subunit C	0.168502	-0.0899328	23.6875	24.0745	23.6812	23.597	24.0449	24.0712	2	2	2	3.7	3.7	3.7	95.212	0	4.2955	137040000	8	Q15572;Q15572-2;Q15572-6;H3BUZ7;H3BNH3;H3BR91	Q15572;Q15572-2;Q15572-6;H3BUZ7;H3BNH3;H3BR91
NDUFA13	NADH dehydrogenase [ubiquinone] 1 alpha subcomplex subunit 13	0.0626106	-0.0898101	31.339	31.2418	31.1036	32.216	31.2242	30.5137	8	8	8	52.8	52.8	52.8	16.698	0	93.841	20860000000	90	Q9P0J0;Q9P0J0-2;B4DEZ3;K7EJE1;E7ENQ6;U3KQP3;K7EP87	Q9P0J0;Q9P0J0-2;B4DEZ3;K7EJE1;E7ENQ6;U3KQP3
SRPK2	SRSF protein kinase 2;SRSF protein kinase 2 N-terminal;SRSF protein kinase 2 C-terminal	0.128323	-0.0896861	28.8783	29.369	29.3808	28.9415	29.3393	29.6163	12	9	9	19.6	16	16	77.526	0	24.945	4918800000	45	P78362;P78362-2;C9J2M4;C9JWF7;H7C5L6;H7C521;F8WBW4	P78362;P78362-2
SLC25A10	Mitochondrial dicarboxylate carrier	1.00794	-0.0895761	30.6856	30.5672	30.6097	30.7378	30.7292	30.6642	10	1	1	39	3.5	3.5	31.282	0.00086957	1.8965	12160000000	60	Q9UBX3;Q9UBX3-2;F6RGN5	Q9UBX3;Q9UBX3-2;F6RGN5
RPL34	60S ribosomal protein L34	0.0728392	-0.0895093	32.1801	31.6501	32.4296	31.4479	32.5119	32.5686	7	7	7	38.5	38.5	38.5	13.293	0	20.099	35191000000	49	P49207	P49207
ORC6	Origin recognition complex subunit 6	0.0978353	-0.0894496	27.6168	27.7625	28.2349	27.4702	28.0142	28.3982	7	7	7	32.1	32.1	32.1	28.107	0	79.566	1840000000	26	Q9Y5N6;H3BT22;H3BTQ7	Q9Y5N6;H3BT22
C1orf131	Uncharacterized protein C1orf131	0.0617896	-0.0894051	26.5942	27.8223	27.134	26.5636	27.6021	27.6531	5	1	1	24.7	6.5	6.5	32.482	0	6.331	1018200000	17	Q8NDD1-3;Q5TBI2;Q8NDD1-4	Q8NDD1-3;Q5TBI2
SENP1	Sentrin-specific protease 1	0.115035	-0.0892582	27.493	27.9835	27.7907	27.3683	28.0013	28.1655	8	8	8	21.9	21.9	21.9	73.48	0	147.74	2075400000	25	Q9P0U3;Q9P0U3-2;F8VRZ8;F8W0I8	Q9P0U3;Q9P0U3-2
VPS33A	Vacuolar protein sorting-associated protein 33A	0.401134	-0.0892124	28.5816	28.6656	28.8689	28.7655	28.8735	28.7447	17	17	17	32.4	32.4	32.4	67.61	0	30.349	3356800000	43	Q96AX1;H3BMM5;F5H6Y0;F5H2X5;F5H7N5	Q96AX1;H3BMM5
TERF2	Telomeric repeat-binding factor 2	0.357624	-0.0891635	28.49	28.7197	28.7841	28.8439	28.6601	28.7573	14	14	14	35.4	35.4	35.4	59.593	0	46.467	2948600000	55	Q15554;H3BR06;U3KQ35;H3BTA7;Q15554-4;J3KSZ6;J3KSJ9;H3BR37;V9GYM1	Q15554;H3BR06;U3KQ35;H3BTA7;Q15554-4
ADRM1	Proteasomal ubiquitin receptor ADRM1	0.106964	-0.0890083	30.1433	30.6939	30.9234	30.3268	30.7146	30.9862	8	8	8	16	16	16	42.153	0	102.53	12119000000	50	Q16186;A0A087WX59;A0A087WUX6	Q16186;A0A087WX59
CYFIP1	Cytoplasmic FMR1-interacting protein 1	0.169091	-0.0887566	30.9562	31.1268	31.1758	30.816	31.2658	31.4434	35	35	18	29.7	29.7	16.9	145.18	0	105.04	18141000000	176	Q7L576;A0A0G2JR96;A0A0G2JQT1;Q7L576-2;Q7L576-3;H0YL50;A0A0G2JQH3;A0A087WVZ5;A0A0G2JRX2;A0A087WU52;A0A0G2JRV9;A0A087WWL1;A0A087WV63;A0A0G2JRF5;A0A087WWY5	Q7L576;A0A0G2JR96;A0A0G2JQT1;Q7L576-2
C1orf52	UPF0690 protein C1orf52	0.480395	-0.0886644	25.9625	25.8337	25.8207	25.8552	26.0828	25.9449	6	6	6	37.4	37.4	37.4	20.599	0	167.54	502300000	11	Q8N6N3;Q8N6N3-2;Q8N6N3-3	Q8N6N3;Q8N6N3-2;Q8N6N3-3
TARBP1	Probable methyltransferase TARBP1	0.319371	-0.0886046	28.377	28.4687	28.6502	28.4301	28.6355	28.6961	17	17	17	15.4	15.4	15.4	181.67	0	176.48	2963800000	62	Q13395	Q13395
DPH5	Diphthine synthase	0.194147	-0.0885048	28.7393	28.7176	28.898	28.9881	28.5473	29.0849	8	8	8	31.6	31.6	31.6	31.651	0	24.047	3349700000	42	Q9H2P9;A0A087WXP7;Q9H2P9-3;Q9H2P9-2;Q9H2P9-6;Q9H2P9-4;Q9H2P9-5	Q9H2P9;A0A087WXP7;Q9H2P9-3;Q9H2P9-2;Q9H2P9-6;Q9H2P9-4;Q9H2P9-5
CYC1	Cytochrome c1, heme protein, mitochondrial	0.0503035	-0.0883274	28.919	30.2611	29.874	28.8704	30.275	30.1738	6	6	6	33.5	33.5	33.5	35.422	0	111.53	12714000000	104	P08574	P08574
VRK3	Inactive serine/threonine-protein kinase VRK3	0.0515477	-0.088316	26.0564	27.5983	26.4143	26.1015	27.332	26.9004	10	10	10	25.5	25.5	25.5	52.881	0	15.942	818770000	22	Q8IV63;Q8IV63-2;M0QYA8;Q8IV63-3;M0R073;M0QXD7;M0R025;M0QYG0;M0QXV1;M0QX88;M0R200;M0QZ79;M0R3H2	Q8IV63;Q8IV63-2;M0QYA8;Q8IV63-3;M0R073;M0QXD7;M0R025;M0QYG0
FAM76B	Protein FAM76B	0.0411627	-0.0882772	26.0834	27.8782	27.1683	26.111	27.6301	27.6537	7	7	7	25.1	25.1	25.1	38.708	0	75.39	984100000	15	Q5HYJ3;F5GX09;Q5HYJ3-2;Q5HYJ3-3	Q5HYJ3;F5GX09
ODR4	Protein odr-4 homolog	0.171264	-0.0882581	27.7267	27.3782	27.1846	27.3414	27.7292	27.4838	7	7	7	16.3	16.3	16.3	51.103	0	12.902	1422800000	43	Q5SWX8;Q5SWX8-4;Q5SWX8-3;Q5SWX8-2	Q5SWX8;Q5SWX8-4;Q5SWX8-3;Q5SWX8-2
FBXL19	F-box/LRR-repeat protein 19	0.175039	-0.0880337	26.6959	26.1496	26.5577	26.3616	26.6638	26.6418	8	8	8	13.8	13.8	13.8	75.706	0	13.998	716350000	15	Q6PCT2;H7C112;H3BPZ0;Q6PCT2-2;H3BME1;Q6PCT2-3;H3BVB1;H3BPI8	Q6PCT2;H7C112;H3BPZ0;Q6PCT2-2;H3BME1;Q6PCT2-3;H3BVB1
VIPAS39	Spermatogenesis-defective protein 39 homolog	0.159217	-0.0880127	27.8185	27.7302	28.0889	27.6132	28.135	28.1534	8	8	8	20.1	20.1	20.1	57.005	0	54.503	1897400000	37	Q9H9C1;G3V4K3;Q9H9C1-2;G3V549	Q9H9C1;G3V4K3;Q9H9C1-2
SNRPB2	U2 small nuclear ribonucleoprotein B	0.0630653	-0.0878646	30.7244	31.4325	30.6413	30.1968	31.5065	31.3585	9	6	6	43.1	38.7	38.7	25.486	0	95.557	17986000000	107	P08579	P08579
MB21D1	Cyclic GMP-AMP synthase	0.0750771	-0.0878646	27.6246	28.2701	28.4541	27.556	28.577	28.4793	13	13	13	27.2	27.2	27.2	58.814	0	110.65	2157200000	54	Q8N884;Q8N884-2	Q8N884;Q8N884-2
RLTPR	Leucine-rich repeat-containing protein 16C	0.312273	-0.0878169	28.3355	28.4411	28.622	28.3996	28.6045	28.658	25	25	25	23.6	23.6	23.6	154.69	0	109.85	2936400000	82	Q6F5E8;Q6F5E8-2;R4GMZ7	Q6F5E8;Q6F5E8-2
TBRG4	Protein TBRG4	0.585772	-0.0877914	29.9615	30.0246	30.1757	30.103	30.1746	30.1476	14	14	14	26	26	26	70.737	0	42.24	8462700000	93	Q969Z0;Q969Z0-2;C9IZN7;C9J7P5;H7C4R5;C9J5A2;C9J347;C9J618	Q969Z0;Q969Z0-2;C9IZN7;C9J7P5
POLR3E	DNA-directed RNA polymerase III subunit RPC5	0.149494	-0.0877488	26.8306	27.245	26.8008	26.8142	27.3661	26.9594	11	11	11	20.3	20.3	20.3	79.897	0	6.5436	1025200000	26	Q9NVU0;Q9NVU0-3;Q9NVU0-2;Q9NVU0-4;A0A0C4DH01;Q9NVU0-5;H3BMR4;H3BM46;H3BRY1;H3BS41;H3BSI5	Q9NVU0;Q9NVU0-3;Q9NVU0-2;Q9NVU0-4;A0A0C4DH01;Q9NVU0-5
FAM207A	Protein FAM207A	0.139001	-0.0877139	28.0952	28.6454	28.8754	28.6746	28.6328	28.5718	10	10	10	51.7	51.7	51.7	25.456	0	89.379	3188700000	44	Q9NSI2;Q9NSI2-2;C9JJU7	Q9NSI2;Q9NSI2-2;C9JJU7
KTI12	Protein KTI12 homolog	0.111058	-0.0874354	28.0706	28.0824	27.2935	27.7089	28.1055	27.8944	9	9	9	35.3	35.3	35.3	38.615	0	179.67	2548000000	36	Q96EK9	Q96EK9
FAM107B	Protein FAM107B	0.0690759	-0.087389	29.7084	30.5511	30.6728	29.7547	30.7274	30.7124	8	8	8	72.5	72.5	72.5	15.558	0	136.29	10455000000	80	Q9H098;Q9H098-2;C9J6N5;C9JQ40;C9JW51;C9J3Q3;X6RET8;C9JP05;C9JYP1;C9J6Y8;F8WCJ2	Q9H098;Q9H098-2;C9J6N5;C9JQ40;C9JW51;C9J3Q3;X6RET8;C9JP05
PARP2	Poly [ADP-ribose] polymerase 2	0.136029	-0.0873725	28.0131	28.1069	27.3914	28.0741	27.873	27.8264	7	7	7	14.1	14.1	14.1	66.205	0	46.953	1939400000	38	Q9UGN5;G3V167;Q9UGN5-2;H0YH02;E9PJ27	Q9UGN5;G3V167;Q9UGN5-2
C2CD2L	C2 domain-containing protein 2-like	0.0467339	-0.0871983	24.4455	25.6647	25.8311	24.4717	25.8082	25.923	5	5	5	9.9	9.9	9.9	76.18	0	14.028	423790000	12	O14523;O14523-2;E9PK05	O14523;O14523-2
DENND3	DENN domain-containing protein 3	0.350571	-0.0871315	27.8794	28.105	28.1194	27.986	28.1947	28.1844	14	14	14	13.8	13.8	13.8	135.89	0	17.314	1981000000	54	H0YAY3;E9PF32;A2RUS2;A2RUS2-2;E5RHH2;E5RI43;E5RIR7;H0YBH5;B3KRG7	H0YAY3;E9PF32;A2RUS2;A2RUS2-2
EIF4B	Eukaryotic translation initiation factor 4B	0.0599684	-0.0870171	30.2508	30.9385	30.9245	29.9613	31.5019	30.9116	20	20	20	40.9	40.9	40.9	69.15	0	216.26	12914000000	60	P23588;E7EX17;P23588-2;F8VP89;F8VX11;F8W0K0;F8VSC7;F8VYE9;F8VRU1	P23588;E7EX17;P23588-2
CAPZA2	F-actin-capping protein subunit alpha-2	0.0598373	-0.0868867	30.428	31.5048	31.6517	30.6362	31.63	31.579	10	8	8	56.3	46.9	46.9	32.949	0	323.31	21219000000	118	P47755;C9JUG7;F8W9N7;P47755-2;A0A0D9SET8;F8WED3	P47755;C9JUG7;F8W9N7;P47755-2;A0A0D9SET8
SLC19A2	Thiamine transporter 1	0.15156	-0.0868346	25.9151	25.5568	25.5279	25.4134	25.8611	25.9858	3	3	3	11.1	11.1	11.1	55.399	0	10.876	444530000	11	O60779;O60779-2	O60779
BTK	Tyrosine-protein kinase BTK;Non-specific protein-tyrosine kinase	0.0661983	-0.0865924	30.0967	30.604	30.774	29.7621	30.9779	30.9945	23	23	23	44	44	44	76.28	0	108.7	11098000000	98	Q06187;Q06187-2;U3NG26;Q5JY90	Q06187;Q06187-2;U3NG26;Q5JY90
TOR3A	Torsin-3A	0.46104	-0.0864188	27.3056	27.3184	27.1485	27.2279	27.4269	27.3768	6	6	6	15.1	15.1	15.1	46.198	0	4.5498	1509900000	20	Q9H497;Q9H497-2;Q5W0C6;Q5W0C9;Q9H497-3	Q9H497;Q9H497-2;Q5W0C6
TADA1	Transcriptional adapter 1	0.0771548	-0.0863196	27.0044	27.9697	28.2472	27.6361	27.8105	28.0337	8	8	8	26	26	26	37.381	0	11.563	1528000000	39	Q96BN2	Q96BN2
NXT2	NTF2-related export protein 2	0.172709	-0.0863183	29.3195	29.5843	29.9231	29.5529	29.7412	29.7917	7	7	7	41.6	41.6	41.6	22.728	0	30.974	6996000000	48	Q9NPJ8-3;Q9NPJ8;Q9NPJ8-2;Q9NPJ8-4	Q9NPJ8-3
KIAA1551	Uncharacterized protein KIAA1551	0.0892122	-0.086209	26.5012	27.4233	27.4666	26.942	27.332	27.3758	5	5	5	4.1	4.1	4.1	194.86	0	23.555	1277700000	3	Q9HCM1;J3KPI3	Q9HCM1
GOLIM4	Golgi integral membrane protein 4	0.150246	-0.0861429	29.5498	29.9915	29.8637	29.5505	30.0647	30.0482	19	19	19	39.5	39.5	39.5	81.879	0	159.54	6518400000	122	O00461;F8W785	O00461;F8W785
GPATCH11	G patch domain-containing protein 11	0.0337863	-0.0860488	27.0646	27.7523	28.3188	26.2568	28.3557	28.7813	7	7	7	29	29	29	30.198	0	7.4401	1573100000	15	Q8N954;A0A0A0MSF9;Q8N954-2	Q8N954;A0A0A0MSF9;Q8N954-2
SNX5	Sorting nexin-5	0.0539926	-0.0860189	29.3933	30.5678	30.1822	29.2881	30.6543	30.459	18	18	17	42.1	42.1	39.6	46.816	0	76.028	9321500000	86	Q9Y5X3;Q5QPE5;Q5QPE4;A0A087WUY5;U3KQL0;U3KQP5;Q9Y5X3-2;G3V2U1	Q9Y5X3;Q5QPE5;Q5QPE4;A0A087WUY5
ZMYM3	Zinc finger MYM-type protein 3	0.0416262	-0.0859839	29.172	30.6293	30.9485	29.4512	30.7648	30.7918	18	17	17	18.8	18.1	18.1	152.38	0	270.82	9542900000	81	Q14202;A6NHB5;A6NHN7;Q14202-2;A6NL54;Q14202-3;A6NC58	Q14202;A6NHB5;A6NHN7;Q14202-2
IL1RAP	Interleukin-1 receptor accessory protein	0.173616	-0.0859229	29.712	30.0937	30.1377	29.8082	30.178	30.215	9	9	9	16	16	16	65.418	0	11.532	7007700000	43	Q9NPH3;Q9NPH3-5;Q9NPH3-3;Q9NPH3-2;C9J1D9;C9JT28;H7C3W4;C9J9W1	Q9NPH3;Q9NPH3-5;Q9NPH3-3;Q9NPH3-2
MAP1S	Microtubule-associated protein 1S;MAP1S heavy chain;MAP1S light chain	0.0799438	-0.0857913	30.0975	30.6846	30.8938	30.0569	30.9663	30.9101	20	20	20	25	25	25	112.21	0	79.319	11419000000	78	Q66K74;Q66K74-2;M0QXQ9;M0QY41;M0R1J2;M0QZ50;M0QXE8;M0R1M7	Q66K74;Q66K74-2
RPL32	60S ribosomal protein L32	0.0453534	-0.0857697	31.2637	33.0351	32.4878	31.5927	32.7783	32.6729	11	11	11	67.4	67.4	67.4	15.86	0	24.543	44219000000	120	P62910;F8W727;D3YTB1;D3YTI8	P62910;F8W727;D3YTB1
C9orf89	Bcl10-interacting CARD protein	0.67556	-0.0855853	27.2807	27.1108	27.2491	27.3211	27.2506	27.3255	5	5	5	26.2	26.2	26.2	20.625	0	6.0457	1239800000	21	Q96LW7-2;Q96LW7	Q96LW7-2;Q96LW7
RING1	E3 ubiquitin-protein ligase RING1	0.0766911	-0.0853233	28.0797	28.9737	28.7335	28.1087	28.9593	28.9749	6	4	4	18.2	14.5	14.5	42.429	0	27.622	2935700000	36	Q06587;Q06587-2	Q06587;Q06587-2
TMED10	Transmembrane emp24 domain-containing protein 10	0.0534091	-0.0853017	31.2494	32.3163	31.704	30.936	32.2189	32.3707	6	6	6	26.9	26.9	26.9	24.976	0	48.602	25561000000	66	P49755;G3V2K7	P49755;G3V2K7
RPS13	40S ribosomal protein S13	0.116008	-0.0852712	33.2151	33.816	33.8363	33.3628	33.8614	33.8991	11	11	11	57	57	57	17.222	0	44.53	99600000000	138	P62277;J3KMX5;E9PS50	P62277;J3KMX5
SNRPD1	Small nuclear ribonucleoprotein Sm D1	0.26023	-0.0851943	31.8293	31.6545	31.4261	31.6693	31.838	31.6583	6	6	6	60.5	60.5	60.5	13.281	0	265.3	32072000000	149	P62314;J3QLI9;J3QLR7	P62314;J3QLI9
TBC1D10C	Carabin	0.14914	-0.0849355	26.7083	26.8939	27.2692	26.7753	27.1748	27.1761	8	8	8	22	22	22	49.712	0	16.481	1088000000	23	Q8IV04	Q8IV04
MED16	Mediator of RNA polymerase II transcription subunit 16	0.09738	-0.0847886	27.5085	28.2827	28.4109	27.8923	28.2306	28.3337	10	10	10	12.3	12.3	12.3	96.792	0	163.48	2050300000	33	Q9Y2X0;Q9Y2X0-2;Q9Y2X0-3;B9TWZ6;U3KQ43;Q9Y2X0-5;Q9Y2X0-4;K7EKS6;U3KQB4;B9TX03;B9TX12;B9TX11	Q9Y2X0;Q9Y2X0-2;Q9Y2X0-3;B9TWZ6;U3KQ43;Q9Y2X0-5;Q9Y2X0-4;K7EKS6;U3KQB4
ANKRD27	Ankyrin repeat domain-containing protein 27	0.108795	-0.0847111	27.4655	27.9636	28.1917	27.6207	28.2462	28.0081	17	17	17	22.1	22.1	22.1	116.98	0	29.358	1908200000	38	Q96NW4;K7ELM1;V9GYL8;A0A087WX52;K7EIH4;K7EIN0;K7ENE0	Q96NW4;K7ELM1
LYAR	Cell growth-regulating nucleolar protein	0.0585006	-0.0844593	31.8709	33.2373	32.8813	32.2832	33.271	32.6888	18	18	18	49.3	49.3	49.3	43.614	0	323.31	57842000000	195	Q9NX58;D6RDJ1	Q9NX58
COX19	Cytochrome c oxidase assembly protein COX19	0.0996093	-0.0844275	25.9983	26.5507	26.5342	25.966	26.764	26.6065	3	3	3	31.1	31.1	31.1	10.394	0.0010114	1.8604	528380000	6	Q49B96;F8WEL9	Q49B96
TMED8	Protein TMED8	0.0738187	-0.0843627	28.2946	29.5518	29.1727	28.7948	29.2067	29.2707	6	6	6	24.9	24.9	24.9	35.74	0	8.8693	3903900000	24	Q6PL24	Q6PL24
TMEM106B	Transmembrane protein 106B	0.115763	-0.0842819	27.8865	28.3411	28.5813	28.0169	28.5061	28.5388	6	6	6	28.8	28.8	28.8	31.127	0	52.034	2632800000	48	Q9NUM4;C9JZ87;F2Z3N7;C9J998	Q9NUM4;C9JZ87;F2Z3N7
REEP3	Receptor expression-enhancing protein 3;Receptor expression-enhancing protein	0.0993934	-0.0842559	26.6285	26.319	26.0826	26.942	26.1075	26.2333	4	4	4	15.3	15.3	15.3	29.264	0	4.4939	537640000	19	Q6NUK4;X6R3X1;Q6NUK4-2	Q6NUK4;X6R3X1;Q6NUK4-2
SAC3D1	SAC3 domain-containing protein 1	0.0330591	-0.0842387	26.4119	24.0924	24.6013	26.0901	24.4692	24.7991	5	5	5	18.3	18.3	18.3	43.553	0	7.5738	317640000	11	A6NKF1;F8WC89;H0YEW7;A6NKF1-2	A6NKF1;F8WC89;H0YEW7;A6NKF1-2
PDPR	Pyruvate dehydrogenase phosphatase regulatory subunit, mitochondrial	0.156701	-0.0842152	28.5922	28.7474	29.0383	28.5859	28.9403	29.1043	17	17	17	21	21	21	99.363	0	30.58	3281400000	58	Q8NCN5;A8MT40;H3BQG3;B7ZAR9;Q8NCN5-2;H3BUH3;H3BV59;H3BU60	Q8NCN5;A8MT40
PITPNB	Phosphatidylinositol transfer protein beta isoform	0.0509707	-0.0838947	31.7027	32.5999	32.6307	31.4462	32.9515	32.7873	15	1	1	58.8	7.4	7.4	31.638	0	8.5486	41708000000	179	P48739-2	P48739-2
GNA13	Guanine nucleotide-binding protein subunit alpha-13	0.157855	-0.0836245	29.9546	30.3792	30.2178	29.9582	30.3975	30.4467	15	15	15	44	44	44	44.049	0	49.798	9092700000	80	Q14344;Q14344-2	Q14344;Q14344-2
CEBPZ		0.0594353	-0.0835908	26.6532	28.1105	27.2819	26.9704	27.5295	27.7966	5	1	1	47.9	8.9	8.9	16.714	0.0001504	2.4225	1357500000	16	C9J9W7	C9J9W7
ADCK3	Atypical kinase ADCK3, mitochondrial	0.0854895	-0.0835832	28.6011	29.408	29.4759	28.8394	29.4591	29.4372	8	8	8	17	17	17	71.949	0	39.105	5167600000	43	Q8NI60;Q8NI60-3;Q8NI60-4;Q8NI60-2	Q8NI60;Q8NI60-3;Q8NI60-4
TRABD	TraB domain-containing protein	0.092496	-0.0834281	28.651	29.1025	29.0698	28.4576	29.2302	29.3857	8	8	8	31.4	31.4	31.4	42.321	0	55.152	3905900000	46	Q9H4I3;J3KPT4;Q9H4I3-2	Q9H4I3;J3KPT4;Q9H4I3-2
LPCAT2	Lysophosphatidylcholine acyltransferase 2	0.118184	-0.0831795	31.7738	32.2675	32.367	31.8613	32.3931	32.4033	17	17	17	28.9	28.9	28.9	60.207	0	158.6	38891000000	173	Q7L5N7;Q7L5N7-2;A0A087X0A3;H3BU68	Q7L5N7;Q7L5N7-2;A0A087X0A3
TMED7;TMED7-TICAM2	Transmembrane emp24 domain-containing protein 7	0.0701891	-0.0831776	28.5007	29.2431	28.6638	28.2348	29.4247	28.9977	3	3	3	13.4	13.4	13.4	25.171	0	5.007	4066000000	19	Q9Y3B3;Q86XR7-2;A0A0A6YYA0;Q9Y3B3-2	Q9Y3B3;Q86XR7-2;A0A0A6YYA0;Q9Y3B3-2
ERAP1	Endoplasmic reticulum aminopeptidase 1	0.068523	-0.0831413	27.8029	28.3986	28.6773	27.7063	28.7643	28.6576	16	16	16	19.2	19.2	19.2	107.23	0	35.405	2532000000	43	Q9NZ08;Q9NZ08-2;H0Y9X5;D6RAL9	Q9NZ08;Q9NZ08-2
SMARCA2	Probable global transcription activator SNF2L2	0.174965	-0.0830847	31.3908	31.7064	31.554	31.3265	31.8274	31.7465	35	16	0	22.4	11	0	179.28	0	59.669	21793000000	185	P51531-2	P51531-2
HNRNPD	Heterogeneous nuclear ribonucleoprotein D0	0.126019	-0.0830065	32.496	33.1565	32.7816	32.6264	33.1334	32.9231	14	1	1	44.6	4.2	4.2	30.672	0	16.655	64955000000	180	Q14103-4;Q14103-2;D6RBQ9	Q14103-4;Q14103-2;D6RBQ9
FBXO6	F-box only protein 6	0.103476	-0.082936	27.4911	27.6298	27.8735	27.2252	28.0947	27.9233	6	6	6	28	28	28	33.932	0	9.0185	1705100000	29	Q9NRD1;J3KQ72	Q9NRD1;J3KQ72
XPO4	Exportin-4	0.160135	-0.0829124	30.0437	30.2735	30.3363	29.961	30.4158	30.5255	26	26	26	26.6	26.6	26.6	130.14	0	144.31	9944100000	136	Q9C0E2;F2Z2X4	Q9C0E2;F2Z2X4
RNPEP	Aminopeptidase B	0.0644821	-0.0827173	31.9617	32.8514	32.6468	31.8568	32.9245	32.9267	22	22	22	40.8	40.8	40.8	72.595	0	323.31	51206000000	174	Q9H4A4;A6NKB8;C9JMZ3;A0A087WU27;A0A087WUS4;H7C2T3	Q9H4A4;A6NKB8
ACP2	Lysosomal acid phosphatase	0.0943488	-0.0826651	26.3384	25.9266	26.6705	25.9417	26.5859	26.6558	4	4	4	10.2	10.2	10.2	48.344	0	87.02	762560000	13	P11117;E9PHY0;E9PP23;E9PQY3;E9PKW9;E9PQW9;B7Z6U3;B7Z7D2;P11117-2	P11117;E9PHY0;E9PP23;E9PQY3;E9PKW9;E9PQW9;B7Z6U3;B7Z7D2;P11117-2
KCMF1	E3 ubiquitin-protein ligase KCMF1	0.198948	-0.0822525	26.8702	27.0877	27.3791	27.2821	27.2218	27.0799	5	5	5	30.4	30.4	30.4	41.945	0	143.03	1227300000	45	Q9P0J7;C9J3I2	Q9P0J7
ZNF598	Zinc finger protein 598	0.176084	-0.0821336	29.3319	29.4225	29.6919	29.2886	29.7456	29.6584	16	16	16	21.3	21.3	21.3	98.123	0	34.407	5626800000	70	Q86UK7-3;Q86UK7;Q86UK7-2;H3BQQ2;Q86UK7-4;H3BR87	Q86UK7-3;Q86UK7;Q86UK7-2;H3BQQ2
C9orf114	Putative methyltransferase C9orf114	0.150284	-0.0821317	29.0797	29.0498	28.8483	28.7442	29.4035	29.0764	8	8	8	27.9	27.9	27.9	42.008	0	54.952	4436100000	51	Q5T280;A0A087WYA7;R4GNG4	Q5T280
PI4KB	Phosphatidylinositol 4-kinase beta	0.138115	-0.0820859	27.6873	27.8534	28.0995	27.5992	28.1975	28.0898	12	12	12	18.1	18.1	18.1	89.806	0	88.76	1925200000	41	Q9UBF8-2;Q9UBF8;A0A0B4J1S8;Q9UBF8-3;F8W860;E9PL47;A0A0A0MSL0	Q9UBF8-2;Q9UBF8;A0A0B4J1S8;Q9UBF8-3
ATL2	Atlastin-2	0.21541	-0.0820707	27.0749	27.4829	27.4196	27.4743	27.2552	27.4941	8	8	8	18.5	18.5	18.5	66.228	0	15.351	1227400000	27	Q8NHH9;Q8NHH9-5;Q8NHH9-4;Q8NHH9-2;Q8NHH9-3;B5MCN0;C9JQQ5;H7C3A2;C9JC25	Q8NHH9;Q8NHH9-5;Q8NHH9-4;Q8NHH9-2;Q8NHH9-3;B5MCN0
NUP205	Nuclear pore complex protein Nup205	0.116904	-0.0820478	31.9692	32.4088	32.1467	31.8162	32.5081	32.4465	50	50	50	26.5	26.5	26.5	227.92	0	323.31	35959000000	337	Q92621;U3KPX2;U3KQ97;U3KQ47	Q92621
TSSC1	Protein TSSC1	0.0974696	-0.0818844	27.08	28.1188	27.5866	27.7226	27.667	27.6415	7	7	7	25.3	25.3	25.3	43.603	0	38.854	1716800000	32	Q53HC9;A8MUM1;F8WDS8;C9J0U9;D3YTH5;C9JVR6;F8WDX0;F8WB12	Q53HC9;A8MUM1;F8WDS8;C9J0U9;D3YTH5
DHX29	ATP-dependent RNA helicase DHX29	0.150566	-0.0817884	27.8525	27.5601	28.0906	27.7655	28.1798	27.8032	12	12	12	12.8	12.8	12.8	155.23	0	16.115	1791000000	23	Q7Z478;A0A087WYN9;H0Y8L1	Q7Z478;A0A087WYN9
RAB44		0.0639276	-0.0816587	29.3749	30.6528	30.0539	29.6188	30.412	30.2958	27	27	27	39.7	39.7	39.7	110.85	0	290.29	7989800000	101	A0A087WXI0;Q7Z6P3	A0A087WXI0
PPP3CA	Serine/threonine-protein phosphatase 2B catalytic subunit alpha isoform;Serine/threonine-protein phosphatase	0.074912	-0.08159	30.4029	31.1295	31.1245	30.3738	31.248	31.28	19	19	12	43.8	43.8	27.2	57.658	0	67.449	15753000000	93	Q08209-2;Q08209;Q08209-3;Q08209-5;E7ETC2;Q08209-4;E9PPC8;E9PK68;H0YB02	Q08209-2;Q08209;Q08209-3;Q08209-5;E7ETC2;Q08209-4
PSMB5	Proteasome subunit beta type-5	0.145368	-0.0813707	31.5567	31.9683	31.7644	31.5103	32.0716	31.9517	14	14	14	58.2	58.2	58.2	28.48	0	270.19	31189000000	123	P28074;P28074-3;P28074-2;H0YJM8;G8JLC2;G3V3K3	P28074;P28074-3;P28074-2
AMPD3	AMP deaminase 3	0.0732372	-0.0805976	27.8041	28.6218	28.4075	27.7769	28.5322	28.7661	12	11	11	18.7	17.6	17.6	89.513	0	18.305	2230100000	43	Q01432-5;Q01432;Q01432-6;Q01432-4;E9PKC5;Q01432-3;P23109;H0YDC3;E9PIR5;E9PLK6;Q01432-2;P23109-2	Q01432-5;Q01432;Q01432-6;Q01432-4;E9PKC5;Q01432-3
CHD1L	Chromodomain-helicase-DNA-binding protein 1-like	0.060837	-0.0805651	29.9053	30.9429	30.8986	30.0525	31.0646	30.8714	31	31	3	36.6	36.6	3.3	100.98	0	192.01	12445000000	125	Q86WJ1;Q86WJ1-2;Q86WJ1-3;A0A087WTM4;A0A087WWW4;A0A087WZM7	Q86WJ1;Q86WJ1-2;Q86WJ1-3
MED29;IXL	Mediator of RNA polymerase II transcription subunit 29	0.0839341	-0.0802453	28.0432	28.7349	28.7271	28.0845	28.8096	28.8519	6	6	6	42.5	42.5	42.5	21.073	0	93.907	3189700000	44	Q9NX70;B4DUA7;M0R3F3;Q9NX70-2;M0R0U2;M0R0A0	Q9NX70;B4DUA7;M0R3F3;Q9NX70-2
DOCK2	Dedicator of cytokinesis protein 2	0.134828	-0.0802193	32.1634	32.7152	32.6081	32.297	32.6941	32.7362	63	63	63	35	35	35	211.95	0	323.31	44475000000	383	Q92608;E7ERW7;E5RFJ0;F6S220;Q92608-2;H0YB76;Q14185;A0A096LNH6	Q92608;E7ERW7;E5RFJ0
DCAF13	DDB1- and CUL4-associated factor 13	0.0920315	-0.079902	29.3631	30.0107	30.0541	29.4631	30.0643	30.1402	13	13	11	30.8	30.8	24.7	51.402	0	57.863	7104400000	91	Q9NV06;A0A087WT20;B3KME9;A0A087X1F8;E5RHM4	Q9NV06;A0A087WT20
UPF3A	Regulator of nonsense transcripts 3A	0.103272	-0.0798346	24.9984	25.5165	25.8169	25.255	25.7391	25.5772	3	3	3	9	9	9	54.696	0.00015188	2.5652	359700000	8	Q9H1J1;Q9H1J1-2;Q9H1J1-3	Q9H1J1;Q9H1J1-2
TEX10	Testis-expressed sequence 10 protein	0.0666098	-0.0795682	30.1182	30.9307	31.1067	30.2351	31.1483	31.0109	27	27	27	30.7	30.7	30.7	105.67	0	130.78	14957000000	167	Q9NXF1;Q9NXF1-2;A0A0A0MSR3	Q9NXF1;Q9NXF1-2
PANK2	Pantothenate kinase 2, mitochondrial	0.135091	-0.0795568	27.0467	26.8186	27.4839	27.0419	27.176	27.3699	9	9	7	25	25	21.5	50.581	0	128.45	1056000000	25	Q9BZ23-4;Q9BZ23;Q9BZ23-3;V9GYZ0;Q9H999;V9GYH1;Q9BZ23-2;E5RHA5	Q9BZ23-4;Q9BZ23;Q9BZ23-3;V9GYZ0
MTPAP	Poly(A) RNA polymerase, mitochondrial	0.0625843	-0.0794665	28.4542	29.7577	29.3759	28.852	29.5025	29.4717	10	10	1	22.7	22.7	3.3	66.171	0	64.376	5225100000	62	Q9NVV4;Q5T851;Q5T852	Q9NVV4
ARHGAP25	Rho GTPase-activating protein 25	0.113568	-0.0793591	27.5882	27.858	27.8001	27.3571	27.985	28.1424	12	12	12	17.8	17.8	17.8	73.434	0	107.32	1551300000	34	P42331;P42331-5;P42331-4;P42331-3;P42331-6;H7C4P1;C9JB56;P42331-2;B7Z8K7;F8WDF6	P42331;P42331-5;P42331-4;P42331-3;P42331-6;H7C4P1;C9JB56;P42331-2
RAB4A	Ras-related protein Rab-4A	0.0479769	-0.0791035	28.5265	29.5931	29.7903	28.5706	29.8189	29.7576	9	9	7	48.2	48.2	41.7	24.389	0	65.728	5934000000	61	P20338;A0A087WYT5	P20338
NAA16	N-alpha-acetyltransferase 16, NatA auxiliary subunit	0.0866712	-0.0790609	30.415	30.5288	30.5533	29.9368	30.922	30.8755	21	16	16	26	20.9	20.9	101.46	0	37.014	11783000000	100	Q6N069;Q6N069-3;Q6N069-2;Q6N069-4;Q6N069-5	Q6N069
HLA-G	HLA class I histocompatibility antigen, alpha chain G	0.063807	-0.0790297	27.3599	28.1677	27.6591	27.6583	27.2719	28.4936	2	1	1	6.8	3	3	38.224	0.0014249	1.7003	2075000000	9	P17693;Q8MH48;Q5RJ85;A0A0G2JPQ3	P17693;Q8MH48;Q5RJ85;A0A0G2JPQ3
SUDS3	Sin3 histone deacetylase corepressor complex component SDS3	0.201551	-0.0789579	28.4017	28.6485	28.803	28.5054	28.7959	28.7888	11	11	11	36.9	36.9	36.9	38.136	0	58.775	2862400000	45	Q9H7L9	Q9H7L9
RAE1	mRNA export factor	0.0631445	-0.0789076	29.6345	30.6444	30.3437	29.657	30.6081	30.5942	8	8	8	40.5	40.5	40.5	40.968	0	279.72	10528000000	89	P78406;E9PQ57;E9PPG9;B0QZ36;B0QZ37	P78406;E9PQ57;E9PPG9
SIRT3	NAD-dependent protein deacetylase sirtuin-3, mitochondrial	0.0373969	-0.0788288	26.0574	26.737	24.4093	25.489	26.1204	25.8308	2	2	2	5.5	5.5	5.5	43.573	0.00015184	2.5614	463300000	9	Q9NTG7;E9PK80;E9PM75;E9PN58;Q9NTG7-2;E9PNA0	Q9NTG7;E9PK80;E9PM75;E9PN58;Q9NTG7-2;E9PNA0
TBCC	Tubulin-specific chaperone C	0.0875119	-0.0786139	27.3473	26.6224	26.9058	27.5159	26.8021	26.7934	7	7	7	20.5	20.5	20.5	39.248	0	7.7938	1020800000	18	Q15814	Q15814
CPSF6	Cleavage and polyadenylation specificity factor subunit 6	0.0794372	-0.0785154	30.9881	31.8569	31.7076	31.1528	31.8551	31.7802	11	11	11	24.9	24.9	24.9	59.209	0	323.31	24131000000	117	Q16630;Q16630-2;F8WJN3;Q16630-3;F8W084	Q16630;Q16630-2;F8WJN3;Q16630-3
PSMD7	26S proteasome non-ATPase regulatory subunit 7	0.0460834	-0.0785141	30.426	32.124	31.6552	30.9082	31.8314	31.7012	13	13	13	54	54	54	37.025	0	99.204	21133000000	135	P51665;H3BNT7;H3BTM8;H3BQV2	P51665
DNAJB2	DnaJ homolog subfamily B member 2	0.0755966	-0.0784473	25.2911	25.5601	25.9186	25.6991	25.1059	26.2002	7	7	6	27.8	27.8	24.7	35.58	0	10.285	432520000	18	P25686;C9JRD2;C9JXB9;P25686-2;C9J1G2;E7ETU0;C9JX00	P25686;C9JRD2;C9JXB9;P25686-2
OSGEP	Probable tRNA N6-adenosine threonylcarbamoyltransferase	0.0531865	-0.078221	30.5812	31.1676	31.3491	30.2171	31.4613	31.6542	10	10	10	40.3	40.3	40.3	36.426	0	120.72	16215000000	63	Q9NPF4;G3V445;G3V249	Q9NPF4
SPCS2	Signal peptidase complex subunit 2	0.0691367	-0.0781975	29.6052	30.0087	29.9987	29.2045	30.3118	30.3308	9	9	9	41.6	41.6	41.6	25.003	0	196.49	7294900000	80	Q15005;A0A087WUC6;E9PI68;E9PL01;E9PRB9;H0YE04	Q15005;A0A087WUC6;E9PI68;E9PL01;E9PRB9
LUC7L3	Luc7-like protein 3	0.115852	-0.0781282	30.8914	30.9259	31.3003	30.7266	31.4322	31.1933	11	11	11	31.7	31.7	31.7	51.466	0	297.17	19826000000	91	O95232;J3KPP4;D6RDI2;E7EN55;C9JL41;O95232-2;D6RHH0;U3KQT3;H0YBV7;H0YAR4;H0YA81	O95232;J3KPP4
TRRAP	Transformation/transcription domain-associated protein	0.0868558	-0.0780074	29.9643	30.3739	30.5466	29.8379	30.6135	30.6675	62	1	0	18.5	0.3	0	437.6	0.0010116	1.8615	10357000000	194	Q9Y4A5;Q9Y4A5-2	Q9Y4A5;Q9Y4A5-2
PPIE	Peptidyl-prolyl cis-trans isomerase E;Peptidyl-prolyl cis-trans isomerase	0.0519035	-0.0779235	29.6302	30.7732	30.5479	29.6403	30.6944	30.8504	12	12	11	48.2	48.2	45.8	33.43	0	169.55	9238800000	75	Q9UNP9;Q9UNP9-2;Q9UNP9-3;E9PEQ6;E9PKY5;E9PK21;E9PIB0	Q9UNP9;Q9UNP9-2;Q9UNP9-3;E9PEQ6;E9PKY5
NDUFA4	Cytochrome c oxidase subunit NDUFA4	0.0397624	-0.0778929	29.9466	31.2994	30.8414	29.7056	31.3393	31.2761	5	5	5	44.4	44.4	44.4	9.3697	0	6.7946	12707000000	37	O00483	O00483
PLD1	Phospholipase D1	0.120781	-0.077879	26.9466	27.0882	27.6497	27.2665	27.4888	27.1629	12	12	12	15	15	15	124.18	0	11.262	1287700000	36	Q13393;Q13393-2;Q13393-4;H7C0L3;C9IY79;Q13393-3;F8WBV7	Q13393;Q13393-2;Q13393-4
DCAF11	DDB1- and CUL4-associated factor 11	0.143987	-0.0778255	26.9994	27.3548	27.688	27.3933	27.4041	27.4783	12	12	12	28.6	28.6	28.6	61.669	0	31.188	1254800000	34	Q8TEB1;Q8TEB1-2;H0YM86;H0YN92;H0YKR8;H0YNS2;H0YLH4;H0YMN6;H0YL64;H0YL98;Q8TEB1-3;H0YN21;H0YM56;H0YMZ4;H0YL77;H0YLQ1;H0YLF1;H0YLX7;H0YN03;H0YNK2;H0YNT0;H0YN15;H0YMF7;H0YL29;H0YLB2	Q8TEB1;Q8TEB1-2;H0YM86;H0YN92;H0YKR8;H0YNS2
TGOLN2	Trans-Golgi network integral membrane protein 2	0.0377084	-0.0774218	28.322	29.0976	28.8607	27.5381	29.6623	29.3122	11	11	11	33.8	33.8	33.8	51.112	0	118.74	3469100000	42	O43493;O43493-2;J3KQ45;F8W8W7;O43493-5;O43493-3;O43493-4;O43493-6	O43493;O43493-2;J3KQ45;F8W8W7;O43493-5;O43493-3;O43493-4;O43493-6
NDUFS7	NADH dehydrogenase [ubiquinone] iron-sulfur protein 7, mitochondrial	0.446523	-0.0773938	29.8898	29.7933	29.8896	29.9021	30.0643	29.8385	3	3	3	15	15	15	23.563	0	101.78	9040100000	42	O75251;F5H5N1;F5GXJ1;O75251-2;A0A087WXF6;A0A087WTI3	O75251;F5H5N1;F5GXJ1;O75251-2;A0A087WXF6;A0A087WTI3
HOOK3	Protein Hook homolog 3	0.0636503	-0.0773614	28.3931	28.8491	28.9822	28.0529	29.1794	29.2241	23	23	23	40.5	40.5	40.5	83.125	0	62.972	3057500000	64	Q86VS8;H0YDM4;H0YDK4;H0YE69	Q86VS8
TBC1D2B	TBC1 domain family member 2B	0.122194	-0.0773602	28.116	28.5195	28.5697	28.1246	28.7215	28.5913	20	20	20	30.9	30.9	30.9	109.88	0	74.673	2333000000	49	Q9UPU7;Q9UPU7-2;C9JW56;Q9UPU7-3	Q9UPU7;Q9UPU7-2
EML2	Echinoderm microtubule-associated protein-like 2	0.0795471	-0.0773061	30.1858	30.7236	30.8089	30.0878	30.967	30.8954	12	12	12	24.8	24.8	24.8	70.678	0	68.799	12166000000	72	O95834;O95834-3;O95834-2;K7EIK7;A0A0C4DGQ7;C9JRL6;K7EII6;K7EKG3;K7EKU5;K7ELB2;K7ERR2;K7EIM1;K7ELI8;K7EQR0;K7ERY9	O95834;O95834-3;O95834-2;K7EIK7;A0A0C4DGQ7;C9JRL6
CSE1L	Exportin-2	0.0618001	-0.0772909	34.1447	35.0026	34.8012	34.0301	35.0895	35.0607	35	35	35	43.7	43.7	43.7	110.42	0	323.31	213400000000	388	P55060;P55060-3;P55060-4;P55060-2	P55060;P55060-3;P55060-4
ARPC5L	Actin-related protein 2/3 complex subunit 5-like protein	0.104523	-0.0772082	29.1619	29.8216	29.6464	29.3053	29.9232	29.6331	8	8	8	58.8	58.8	58.8	16.941	0	293.35	5836000000	47	Q9BPX5	Q9BPX5
RNF169	E3 ubiquitin-protein ligase RNF169	0.2467	-0.0771332	26.8073	26.9234	27.1979	26.9699	27.1161	27.074	9	9	9	21.2	21.2	21.2	77.193	0	18.263	895220000	21	Q8NCN4;H0YEQ1	Q8NCN4
N4BP2L2	NEDD4-binding protein 2-like 2	0.145027	-0.0770016	25.9475	26.0906	26.0733	26.0316	25.8306	26.4801	5	5	5	10.6	10.6	10.6	67.458	0	3.0755	500840000	8	Q92802;D6R968;Q92802-2;B4DPY1;Q92802-3	Q92802;D6R968;Q92802-2
STRIP1	Striatin-interacting protein 1	0.086373	-0.0768922	27.6214	28.5177	28.021	27.7722	28.3484	28.2702	10	10	10	20.2	20.2	20.2	95.575	0	81.75	1890900000	31	Q5VSL9;Q5VSL9-2;Q5VSL9-3;Q5VSL9-4;Q9ULQ0;Q9ULQ0-2	Q5VSL9;Q5VSL9-2;Q5VSL9-3
TMEM109	Transmembrane protein 109	0.103274	-0.0768401	30.7077	31.1741	31.2871	30.7424	31.2499	31.4071	4	4	4	12.3	12.3	12.3	26.21	0	69.174	20423000000	42	Q9BVC6	Q9BVC6
HEXA	Beta-hexosaminidase subunit alpha;Beta-hexosaminidase	0.0425846	-0.0765394	30.082	31.325	31.3108	30.0767	31.4734	31.3972	15	15	15	28.2	28.2	28.2	60.702	0	66.937	15902000000	70	P06865;H3BS10;H3BP20;H3BU85;H3BTD4;P06865-2;A0A087WUJ7	P06865;H3BS10;H3BP20
LGALS8	Galectin-8;Galectin	0.189845	-0.0762628	28.9133	29.3636	29.2172	29.0854	29.3166	29.3209	12	12	12	34.7	34.7	34.7	35.808	0	52.943	4262200000	75	O00214;O00214-2;E9PN19;F6V2D4;B1ANM0;H7BXD8;Q5T3P9;E9PJ77;E9PRN3	O00214;O00214-2;E9PN19;F6V2D4;B1ANM0;H7BXD8;Q5T3P9
NOL12	Nucleolar protein 12	0.114692	-0.0761795	26.6741	26.9273	26.1989	26.4545	26.7575	26.8168	4	4	4	24.4	24.4	24.4	24.663	0	30.44	688040000	23	Q9UGY1;V9GYY5	Q9UGY1;V9GYY5
IPO5	Importin-5	0.0737648	-0.0760791	32.9599	33.1423	33.3065	32.5176	33.5909	33.5285	34	34	23	37.9	37.9	26.3	123.63	0	323.31	71126000000	378	O00410;O00410-3;H0Y8C6;O00410-2;E7ETV3;E7EQT5;C9JMV5;E7EV12;C9JZD8;C9JZ53;E7EWK4;E7EX05;C9JQT6;E7ESA1;E7ETV8;C9JXE0;C9J875	O00410;O00410-3;H0Y8C6;O00410-2
SMAD1	Mothers against decapentaplegic homolog 1	0.0741911	-0.0759557	25.877	25.4256	25.9842	26.434	25.7234	25.3574	7	7	2	19.1	19.1	5.8	52.259	0	7.1897	439290000	11	Q15797;D6RBH9;D6RAY1;D6REQ3;D6RDN7;D6RD62	Q15797
USP22	Ubiquitin carboxyl-terminal hydrolase 22	0.0794632	-0.0758762	27.5569	28.365	28.3706	27.8547	28.5446	28.1209	7	7	7	14.3	14.3	14.3	59.96	0	9.5431	2157700000	40	Q9UPT9;Q9UPT9-2;A6NNY8;K7ESK0;K7ERX6;J3QS30	Q9UPT9;Q9UPT9-2
ANXA6	Annexin	0.0708467	-0.0758667	33.2814	34.3748	33.8841	33.5273	34.1864	34.0542	26	1	1	60	3	3	51.776	0	44.318	113150000000	321	E5RK69;H0YC77	E5RK69
FBXW9	F-box/WD repeat-containing protein 9	0.0745971	-0.0758247	27.4015	27.4305	27.9624	27.0624	28.0252	27.9343	6	6	6	14.6	14.6	14.6	50.76	0	25.92	1716200000	29	Q5XUX1-3;Q5XUX1;Q5XUX1-2	Q5XUX1-3;Q5XUX1;Q5XUX1-2
ACBD3	Golgi resident protein GCP60	0.16116	-0.075531	30.3637	30.9314	30.7714	30.6929	30.8588	30.7414	13	13	13	36.2	36.2	36.2	60.593	0	305.44	15491000000	137	Q9H3P7	Q9H3P7
CLNS1A	Methylosome subunit pICln	0.0883117	-0.0755227	28.7318	29.6461	28.7867	29.0022	29.2381	29.1509	10	10	10	51.5	51.5	51.5	26.215	0	323.31	4896600000	68	P54105;E9PMI6;E9PJF4;J3KN38;E9PQ83	P54105;E9PMI6;E9PJF4;J3KN38
NR3C1	Glucocorticoid receptor	0.0490357	-0.0755202	26.3944	27.715	27.5028	26.6179	27.6874	27.5334	13	13	13	26.5	26.5	26.5	85.658	0	140.79	1030300000	29	P04150;P04150-10;P04150-3;P04150-2;P04150-6;P04150-8;P04150-9;P04150-5;P04150-7;D6RDA9;Q3MSN4	P04150;P04150-10;P04150-3;P04150-2;P04150-6;P04150-8;P04150-9;P04150-5;P04150-7
RPIA	Ribose-5-phosphate isomerase	0.117935	-0.0754649	30.3491	30.4091	29.8175	30.0456	30.2374	30.5192	16	16	16	61.4	61.4	61.4	33.269	0	69.851	9496000000	78	P49247	P49247
FKBP1A;FKBP12-Exip2	Peptidyl-prolyl cis-trans isomerase FKBP1A;Peptidyl-prolyl cis-trans isomerase	0.0540806	-0.0753797	31.3052	32.517	32.3394	31.5409	32.4903	32.3565	5	5	5	64.8	64.8	64.8	11.951	0	210.59	34068000000	80	P62942;Q1JUQ5;Q5W0X3;Q1JUQ3;A0A087WTS4;A0A087WV48;A0A087WZM5;Q5VVH2	P62942;Q1JUQ5;Q5W0X3
IARS	Isoleucine--tRNA ligase, cytoplasmic	0.0890918	-0.0752945	33.5191	33.9729	33.7806	33.293	34.1262	34.0793	54	54	54	43.1	43.1	43.1	144.5	0	323.31	112660000000	520	P41252;A0A0A0MSX9;J3KR24;Q5TCD1;Q5TCC6;Q5TCC9	P41252;A0A0A0MSX9;J3KR24
PROSER1	Proline and serine-rich protein 1	0.385024	-0.0750567	26.2642	26.2923	26.0715	26.31	26.1991	26.344	5	5	5	6.9	6.9	6.9	95.697	0	5.8684	654890000	19	Q86XN7;Q86XN7-2;Q5JS36	Q86XN7;Q86XN7-2
HERC5	E3 ISG15--protein ligase HERC5	0.101812	-0.0750554	27.4679	28.0757	28.1209	27.6415	28.1226	28.1256	13	13	13	14.1	14.1	14.1	116.85	0	81.015	1644000000	33	Q9UII4;E9PBL0	Q9UII4;E9PBL0
CELF1		0.0619652	-0.0750434	29.6473	30.7937	30.7156	30.0744	30.5626	30.7448	5	1	1	57.9	12.6	12.6	10.943	0.0001497	2.3643	11082000000	80	E9PSH0;E9PQK4;E9PKU1;E9PKA1;F5H4Y5;F5H0D8	E9PSH0;E9PQK4;E9PKU1;E9PKA1;F5H4Y5;F5H0D8
PAPSS1	Bifunctional 3-phosphoadenosine 5-phosphosulfate synthase 1;Sulfate adenylyltransferase;Adenylyl-sulfate kinase	0.0851443	-0.0748692	31.3906	32.0235	31.7315	31.2854	32.0521	32.0328	22	22	22	41.3	41.3	41.3	70.832	0	215.43	25500000000	168	O43252	O43252
PGLS	6-phosphogluconolactonase	0.0738167	-0.074852	31.2597	32.0186	32.0625	31.3759	32.1578	32.0317	10	10	10	59.3	59.3	59.3	27.547	0	323.31	32260000000	115	O95336;M0R261;M0R1L2;M0R0U3	O95336;M0R261
UBE3A	Ubiquitin-protein ligase E3A	0.0977933	-0.0747643	29.5312	29.9779	29.8574	29.3872	30.0647	30.1389	25	25	25	31	31	31	100.1	0	124.48	6711600000	98	Q05086-3;Q05086;Q05086-2;A0A0D9SG77;A0A0D9SF91;A0A0D9SGI3;A0A0D9SES7;A0A0D9SG63;S4R306;A0A0D9SEJ2;A0A0D9SG54	Q05086-3;Q05086;Q05086-2;A0A0D9SG77
MAFF	Transcription factor MafF	0.0412349	-0.0746886	26.3835	26.1462	25.4488	27.1579	25.4096	25.6352	3	2	2	19.5	15.2	15.2	17.76	0	3.4993	561000000	7	Q9ULX9;Q9ULX9-2;B0QY71;B0QY70	Q9ULX9;Q9ULX9-2;B0QY71;B0QY70
TM9SF3	Transmembrane 9 superfamily member 3	0.0589024	-0.0746854	30.6346	31.3972	31.3624	30.4876	31.6397	31.491	11	11	11	17.1	17.1	17.1	67.887	0	184.3	18051000000	118	Q9HD45;Q5TB53	Q9HD45;Q5TB53
S100A11	Protein S100-A11;Protein S100-A11, N-terminally processed	0.297244	-0.074543	30.9019	30.7406	30.9537	31.094	30.8327	30.8932	5	5	5	41.9	41.9	41.9	11.74	0	63.091	13833000000	50	P31949	P31949
MBD2	Methyl-CpG-binding domain protein 2	0.0579899	-0.074262	28.9286	30.0292	29.5383	28.9698	29.9836	29.7655	10	10	10	37.7	37.7	37.7	43.254	0	166.04	5279700000	60	Q9UBB5;X6RBL6;Q9UBB5-3;J3KSA7	Q9UBB5
PPAN;PPAN-P2RY11	Suppressor of SWI4 1 homolog	0.180003	-0.0741475	30.5344	30.1007	30.4936	30.3765	30.3769	30.5978	17	17	17	40	40	40	53.193	0	323.31	11830000000	61	Q9NQ55;A0A0A6YYI3;A0A0B4J1V8;Q9NQ55-2;Q9NQ55-3;A8MV53;H7C446;C9J3W3;C9JHF7	Q9NQ55;A0A0A6YYI3;A0A0B4J1V8;Q9NQ55-2;Q9NQ55-3;A8MV53
BTAF1	TATA-binding protein-associated factor 172	0.26709	-0.0740992	29.8479	29.8959	29.8995	29.8447	29.8464	30.1745	28	28	28	18.9	18.9	18.9	206.89	0	113.96	6901100000	97	O14981;A0A0A0MTH9;O14981-2	O14981;A0A0A0MTH9
RPF2	Ribosome production factor 2 homolog	0.0574079	-0.0740967	29.7747	30.6581	30.6886	29.7949	30.8645	30.6844	12	12	12	36.9	36.9	36.9	35.582	0	92.823	10236000000	71	Q9H7B2;Q5VXN0	Q9H7B2;Q5VXN0
KPNB1	Importin subunit beta-1	0.117895	-0.0739835	34.0175	34.5477	33.9634	33.9879	34.4081	34.3545	27	27	27	34.5	34.5	34.5	97.169	0	323.31	161240000000	425	Q14974;Q14974-2;J3KTM9;J3QR48;J3QKQ5;J3QRG4;J3KS06	Q14974;Q14974-2;J3KTM9
ANAPC4	Anaphase-promoting complex subunit 4	0.142042	-0.073953	27.5674	27.8289	27.9148	27.5251	27.9537	28.0542	15	15	15	26	26	26	92.115	0	107.16	1588400000	48	Q9UJX5;Q9UJX5-3;Q9UJX5-2;D6RAP6	Q9UJX5;Q9UJX5-3;Q9UJX5-2
FAM213B	Prostamide/prostaglandin F synthase	0.0769091	-0.0739199	25.9955	25.0522	25.0433	25.6551	25.42	25.2377	2	2	2	9.6	9.6	9.6	21.222	0	7.5539	365950000	14	Q8TBF2;A0A0A0MT35;Q8TBF2-3;Q8TBF2-8;Q8TBF2-5;J3QKK8;A0A0A0MRV4;J3KRV9;J3KPF6;J3KPF5;Q8TBF2-4;Q8TBF2-2;Q8TBF2-7;Q8TBF2-6	Q8TBF2;A0A0A0MT35;Q8TBF2-3;Q8TBF2-8;Q8TBF2-5;J3QKK8;A0A0A0MRV4;J3KRV9;J3KPF6;J3KPF5;Q8TBF2-4;Q8TBF2-2;Q8TBF2-7;Q8TBF2-6
ADD1	Alpha-adducin	0.0544744	-0.0739021	29.422	30.6221	30.3355	29.6077	30.4901	30.5036	17	16	15	35.8	34.7	33.6	80.954	0	323.31	9357900000	75	P35611;P35611-3;P35611-2;E7EV99;E7ENY0;P35611-6;P35611-4;H0Y9H2;P35611-5;A0A0A0MSR2;H0YG19;D6RF25;D6RJE2;D6RAH3;H0YFD8	P35611;P35611-3;P35611-2;E7EV99;E7ENY0;P35611-6;P35611-4;H0Y9H2;P35611-5
SPRYD4	SPRY domain-containing protein 4	0.11942	-0.0737667	28.0614	28.3122	28.4386	28.239	28.7241	28.0704	7	7	7	38.6	38.6	38.6	23.128	0	11.013	2436900000	23	Q8WW59	Q8WW59
VAV1	Proto-oncogene vav	0.105399	-0.0735118	30.0483	30.4011	30.2467	29.8466	30.5539	30.5162	19	19	18	29	29	27.8	98.313	0	63.381	9595700000	96	P15498;F5H5P4;Q96D37;P15498-2;A0A0A0MR07	P15498;F5H5P4;Q96D37;P15498-2;A0A0A0MR07
EXOC1	Exocyst complex component 1	0.0872315	-0.0733884	28.3773	29.0673	29.2036	28.6494	29.0799	29.1391	22	22	22	33.4	33.4	33.4	100.28	0	46.347	3436100000	65	Q9NV70-2;Q9NV70	Q9NV70-2;Q9NV70
ALKBH2	Alpha-ketoglutarate-dependent dioxygenase alkB homolog 2	0.0621633	-0.0732085	26.1987	26.9933	26.9439	26.1616	26.9877	27.2062	3	3	3	17.2	17.2	17.2	29.322	0	45.453	1073300000	22	Q6NS38;F5GZZ0;S4R3T5;F5H5X2;Q6NS38-2	Q6NS38;F5GZZ0;S4R3T5;F5H5X2;Q6NS38-2
NOP16	Nucleolar protein 16	0.172253	-0.0731761	29.4352	29.8848	29.8389	29.6592	29.8055	29.9137	9	9	9	41.6	41.6	41.6	21.188	0	59.15	6050700000	50	Q9Y3C1;D6RIC3;A0A0C4DGU5;A0A087X2G6;Q9Y3C1-3;Q9Y3C1-2;D6RC60;A0A087X1T1;A0A087WU10	Q9Y3C1;D6RIC3;A0A0C4DGU5;A0A087X2G6;Q9Y3C1-3;Q9Y3C1-2
IKZF2;ZNFN1A2	Zinc finger protein Helios	0.135862	-0.0731602	29.3903	28.8736	29.0214	29.3886	29.1638	28.9523	10	6	6	16.5	11.6	11.6	59.573	0	8.5667	4570900000	31	Q9UKS7;B4DWF2;Q9UKS7-2;A0A0A0MSL2;A0A0A0MT14;Q9UKS7-4;Q9UKS7-7;Q9UKS7-6;Q9H2S9;F8VPL6;Q9H2S9-2;Q9UKS7-8;Q9UKS7-3;E7EUI1	Q9UKS7;B4DWF2;Q9UKS7-2;A0A0A0MSL2;A0A0A0MT14;Q9UKS7-4;Q9UKS7-7;Q9UKS7-6
TECPR1	Tectonin beta-propeller repeat-containing protein 1	0.151648	-0.0731068	24.7662	24.7054	24.3693	24.9422	24.6082	24.5097	3	3	3	2.7	2.7	2.7	129.69	0	4.7019	205130000	8	Q7Z6L1;Q7Z6L1-3;Q7Z6L1-2;Q7Z6L1-4	Q7Z6L1;Q7Z6L1-3;Q7Z6L1-2;Q7Z6L1-4
NOL6	Nucleolar protein 6	0.163128	-0.0730368	30.0226	30.3964	30.3913	30.1241	30.5087	30.3966	21	21	21	23.2	23.2	23.2	127.59	0	137.06	10848000000	152	Q9H6R4;A0A0A0MRW6;Q9H6R4-2;Q9H6R4-4;Q9H6R4-3;A0A0C4DFX0	Q9H6R4;A0A0A0MRW6;Q9H6R4-2;Q9H6R4-4;Q9H6R4-3
EXOC7	Exocyst complex component 7	0.0521834	-0.0729281	29.1327	30.4109	29.8404	29.2536	30.1478	30.2014	21	21	21	38.8	38.8	38.8	83.381	0	124.03	6472800000	98	Q9UPT5;A0A0A0MSB8;Q9UPT5-2;Q9UPT5-5;Q9UPT5-1;Q9UPT5-6;A0A0A0MRE1;B4DJ07;Q9UPT5-4;B5MCY9;K7ERQ5;C9JME6;C9JKC2	Q9UPT5;A0A0A0MSB8;Q9UPT5-2;Q9UPT5-5;Q9UPT5-1;Q9UPT5-6;A0A0A0MRE1;B4DJ07
RPL21	60S ribosomal protein L21	0.0413911	-0.0728308	32.5947	33.3157	32.6177	31.8245	33.5869	33.3352	11	11	11	59.4	59.4	59.4	18.565	0	138.31	72454000000	155	P46778;M0R181;G3V1B3	P46778;M0R181;G3V1B3
TRRAP		0.0812289	-0.0724665	29.9709	30.3901	30.5622	29.8581	30.6099	30.6726	62	62	0	18.9	18.9	0	436.13	0	103.44	10493000000	197	F2Z2U4	F2Z2U4
DDX39B	Spliceosome RNA helicase DDX39B	0.0842844	-0.0724182	33.224	33.7928	33.4592	33.063	33.9023	33.7279	21	10	10	52.6	33.6	33.6	48.991	0	182.75	111200000000	451	Q13838;Q13838-2;Q5STU3;A0A0G2JJZ9;F6WLT2;A0A0A0MT12;F6TRA5;F6S4E6;F6UJC5;H0Y400;F6R6M7;F6QYI9;A0A0G2JJL7;A0A0G2JHN7;F6U6E2;F6S2B7;H0YCC6	Q13838;Q13838-2;Q5STU3;A0A0G2JJZ9;F6WLT2;A0A0A0MT12;F6TRA5;F6S4E6
CAD		0.217008	-0.0724125	30.5998	30.38	30.4688	30.3328	30.7011	30.632	10	1	1	46.4	6.8	6.8	31.137	0.00072854	1.9564	11258000000	83	H7BZB3	H7BZB3
RELB	Transcription factor RelB	0.0553261	-0.072389	25.65	24.7979	25.3291	26.0738	24.8466	25.0738	5	5	5	13.6	13.6	13.6	62.134	0	11.136	327050000	11	Q01201;D6R992	Q01201;D6R992
TARDBP	TAR DNA-binding protein 43	0.05427	-0.0723368	30.7576	31.8665	31.3726	30.7469	31.7167	31.7501	11	11	3	37.9	37.9	18.6	44.739	0	248.13	19390000000	111	Q13148;B1AKP7;G3V162;A0A087X260;A0A087WYY0;A0A087WX29;A0A087WXQ5;A0A087WV68;Q13148-4;A0A087WXV3;A0A087WW61;A0A087WX67;A0A087WZC9;A0A087WTZ4;K7EL26;A0A087WYE7;A0A087WVX6	Q13148;B1AKP7;G3V162;A0A087X260;A0A087WYY0;A0A087WX29;A0A087WXQ5;A0A087WV68;Q13148-4
MMACHC	Methylmalonic aciduria and homocystinuria type C protein	0.0612966	-0.0722752	25.7688	26.8298	26.3053	25.8323	26.6119	26.6765	4	4	4	16.7	16.7	16.7	31.728	0	4.554	669960000	9	Q9Y4U1;A0A0C4DGU2	Q9Y4U1;A0A0C4DGU2
USP36	Ubiquitin carboxyl-terminal hydrolase 36;Ubiquitin carboxyl-terminal hydrolase	0.0718803	-0.0722688	29.1887	29.8746	30.1235	29.3772	29.9581	30.0683	26	26	26	28.8	28.8	28.8	122.65	0	48.08	6662600000	80	Q9P275;Q9P275-2;A0A075B784;E9PEW0;K7ELR5;K7EMM6;Q8IXW9;K7EIH0;K7ERC1;K7ELT3;K7EQS0;K7EPT1;K7EKN3;K7EKL7;K7EIT7;K7EJI3;U3KQ92	Q9P275;Q9P275-2;A0A075B784;E9PEW0
EIF4EBP1	Eukaryotic translation initiation factor 4E-binding protein 1	0.0247794	-0.0722027	27.4727	29.5814	29.7666	27.7376	29.5452	29.7545	4	4	4	68.6	68.6	68.6	12.58	0	65.607	6041900000	45	Q13541	Q13541
BRE	BRCA1-A complex subunit BRE	0.216321	-0.0721779	28.7351	29.0628	29.0853	28.9167	29.1351	29.0479	10	10	10	28.7	28.7	28.7	43.551	0	91.154	3822500000	47	Q9NXR7;Q9NXR7-4;Q9NXR7-3;Q9NXR7-1;F8W733;C9J2G0;A0A075B7D2	Q9NXR7;Q9NXR7-4;Q9NXR7-3;Q9NXR7-1;F8W733
SOD2	Superoxide dismutase [Mn], mitochondrial;Superoxide dismutase	0.0667487	-0.0721175	31.183	31.3493	31.8163	30.8743	31.7836	31.907	10	10	10	57.2	57.2	57.2	24.722	0	180.6	20600000000	90	P04179;A0A0C4DFU2;P04179-4;F5H4R2;A0A0C4DFU1;F5GYZ5;P04179-2;F5H3C5;A0A0C4DG56;P04179-3;G8JLJ2;G5E9P6;F5GXZ9	P04179;A0A0C4DFU2;P04179-4;F5H4R2;A0A0C4DFU1;F5GYZ5;P04179-2;F5H3C5;A0A0C4DG56;P04179-3;G8JLJ2
RASA1	Ras GTPase-activating protein 1	0.107408	-0.0720603	27.7076	28.265	28.3006	27.8972	28.1849	28.4073	14	14	14	17.6	17.6	17.6	116.4	0	112.21	2356300000	49	P20936;E9PGC0;P20936-2;P20936-4;P20936-3	P20936;E9PGC0;P20936-2;P20936-4
UBE2C	Ubiquitin-conjugating enzyme E2 C	0.0341358	-0.0720533	28.9394	30.4088	29.889	28.7031	30.5743	30.1761	8	8	8	62.6	62.6	62.6	19.652	0	29.766	6264800000	48	O00762;O00762-2;O00762-3;O00762-4;A0A0A0MSE8;A0A087WVK1;K4DI81	O00762;O00762-2;O00762-3;O00762-4;A0A0A0MSE8
COG3	Conserved oligomeric Golgi complex subunit 3	0.0427493	-0.0719751	28.6824	30.0022	29.4544	28.5964	29.883	29.8755	21	21	21	37.1	37.1	37.1	94.095	0	116.43	5257700000	87	Q96JB2;Q96JB2-2;A0A087WTH9;A0A087WYY9	Q96JB2
DENND4B	DENN domain-containing protein 4B	0.180459	-0.0718721	27.3475	27.0385	27.0073	27.1592	27.0457	27.404	13	13	13	10.3	10.3	10.3	163.84	0	11.799	1249500000	35	O75064;E9PAK5	O75064;E9PAK5
POLR1D	DNA-directed RNA polymerases I and III subunit RPAC2	0.57545	-0.0717704	29.1397	29.1551	29.1795	29.1392	29.327	29.2234	3	2	2	25.6	18	18	15.237	0	20.362	8261900000	35	Q9Y2S0;Q7Z776;A0A087X0U2	Q9Y2S0
TUBGCP3	Gamma-tubulin complex component 3	0.176717	-0.0717195	30.6862	31.0426	30.8393	30.7031	31.0769	31.0033	30	30	30	38.3	38.3	38.3	103.57	0	323.31	15361000000	156	Q96CW5;Q96CW5-2;A0A087WWB5;A0A087WU06;Q96CW5-3;A0A087WZV5	Q96CW5;Q96CW5-2
PUF60		0.045761	-0.0716743	29.9588	31.1108	31.1179	30.0575	31.2015	31.1435	10	1	1	60.3	10.5	10.5	26.943	0	8.0419	13861000000	101	E9PMU7	E9PMU7
RPS6KA4	Ribosomal protein S6 kinase alpha-4;Ribosomal protein S6 kinase	0.0856082	-0.0715898	27.0052	27.258	27.5197	26.8324	27.6826	27.4825	11	11	9	14.6	14.6	12.4	85.605	0	22.021	1370500000	31	O75676;A0A0A6YYC0;E9PJN1;O75676-2	O75676;A0A0A6YYC0;E9PJN1;O75676-2
DSCC1	Sister chromatid cohesion protein DCC1	0.051844	-0.0715841	25.1503	26.3601	26.5105	26.1544	25.6998	26.3814	3	3	3	10.9	10.9	10.9	44.825	0	18.014	579030000	15	Q9BVC3	Q9BVC3
INTS6	Integrator complex subunit 6	0.0794298	-0.0715771	28.3753	29.0965	29.0223	28.4623	29.1157	29.1308	20	20	14	29	29	18.7	100.39	0	70.873	3443400000	75	Q9UL03;Q9UL03-3;B3KQH5;G5E9X1;C9J885;C9K0V7;F8WAV7;C9JAV7;Q9UL03-2	Q9UL03;Q9UL03-3;B3KQH5;G5E9X1
HIST2H2BD;HIST2H2BC	Putative histone H2B type 2-D;Putative histone H2B type 2-C	0.0649924	-0.0715637	33.6405	33.7836	34.7913	34.0951	33.9535	34.3816	5	1	1	26.8	9.1	9.1	18.018	0.0011494	1.8006	126070000000	74	Q6DRA6;Q6DN03	Q6DRA6;Q6DN03
CTSW	Cathepsin W	0.0413981	-0.0715103	25.9241	24.7143	25.3502	26.337	25.0525	24.8136	3	3	3	13.8	13.8	13.8	42.12	0	17.668	317120000	17	P56202;E9PI30;H0YDT2	P56202;E9PI30;H0YDT2
NAT10	N-acetyltransferase 10	0.138621	-0.0711009	32.9262	33.429	33.5229	33.2837	33.3922	33.4155	38	38	38	43.8	43.8	43.8	115.73	0	323.31	81231000000	314	Q9H0A0;Q9H0A0-2;A0A087WV29;E9PMU0;E9PJN6	Q9H0A0;Q9H0A0-2;A0A087WV29
DGKH	Diacylglycerol kinase eta	0.0356306	-0.0710735	24.712	25.5111	26	24.36	25.9602	26.1162	5	5	5	5	5	5	134.86	0	9.0892	376770000	13	Q86XP1;Q86XP1-2;A0A0D9SFR6;Q86XP1-5;Q86XP1-3	Q86XP1;Q86XP1-2;A0A0D9SFR6;Q86XP1-5;Q86XP1-3
FAHD1	Acylpyruvase FAHD1, mitochondrial	0.0809577	-0.070961	26.664	27.3333	26.6595	26.5614	27.2956	27.0127	2	2	2	10.7	10.7	10.7	24.843	0	81.591	787320000	11	Q6P587;Q6P587-2;Q6P587-3	Q6P587;Q6P587-2;Q6P587-3
COPA	Coatomer subunit alpha;Xenin;Proxenin	0.0988803	-0.0709356	33.7823	34.272	33.8514	33.6283	34.2831	34.207	61	61	61	53.5	53.5	53.5	138.34	0	323.31	121210000000	440	P53621;P53621-2	P53621;P53621-2
RALBP1	RalA-binding protein 1	0.0640032	-0.0708402	27.4347	28.4283	28.3241	27.6936	28.3136	28.3925	13	13	13	26.7	26.7	26.7	76.063	0	67.045	2189400000	37	Q15311;J3QLT3;E7ENF8	Q15311
LRSAM1	E3 ubiquitin-protein ligase LRSAM1	0.113699	-0.0707035	30.82	31.0795	31.2286	30.7305	31.2995	31.3101	17	17	17	25.7	25.7	25.7	83.593	0	53.719	16131000000	68	Q6UWE0;Q6UWE0-2;Q6UWE0-3	Q6UWE0;Q6UWE0-2
VARS	Valine--tRNA ligase	0.104913	-0.0706965	33.2793	33.7362	33.561	33.1901	33.8054	33.7931	39	39	39	36.7	36.7	36.7	140.47	0	323.31	103390000000	370	P26640;P26640-2;A2ABF4;H0Y426;A0A0G2JJT9	P26640
HNRNPC	Heterogeneous nuclear ribonucleoproteins C1/C2	0.0570793	-0.0706418	33.2199	34.2974	33.9828	33.3376	34.1506	34.2237	28	28	4	72	72	19.1	32.337	0	323.31	125170000000	328	P07910-2;G3V4C1;P07910;B2R5W2;G3V2Q1;P07910-4;P07910-3;G3V2D6;G3V5V7	P07910-2;G3V4C1;P07910;B2R5W2;G3V2Q1;P07910-4;P07910-3;G3V2D6
RAB18	Ras-related protein Rab-18	0.0666545	-0.07061	27.8391	28.9252	27.8942	28.1344	28.498	28.238	9	9	9	49.5	49.5	49.5	22.977	0	45.675	2214200000	31	Q9NP72;A0A087X163;Q9NP72-2;Q5W0J0;H0Y6T8;Q9NP72-3	Q9NP72;A0A087X163;Q9NP72-2;Q5W0J0;H0Y6T8
ARHGAP19	Rho GTPase-activating protein 19	0.0562679	-0.0705872	26.8028	27.8362	28.0199	27.203	27.8371	27.8306	9	9	9	27.9	27.9	27.9	55.756	0	24.205	1585300000	28	Q14CB8;Q14CB8-7;Q14CB8-2;Q14CB8-3;Q14CB8-6;Q14CB8-5;R4GNI4;R4GMS4;Q14CB8-4	Q14CB8;Q14CB8-7;Q14CB8-2;Q14CB8-3;Q14CB8-6;Q14CB8-5
NUP160	Nuclear pore complex protein Nup160	0.0770938	-0.0705655	29.9624	30.8032	30.0297	29.9909	30.5706	30.4455	25	25	25	22.8	22.8	22.8	162.12	0	229.65	10578000000	98	Q12769;G3V198;E9PR16;Q12769-2;Q12769-3;E9PSI3	Q12769;G3V198;E9PR16
MYBBP1A	Myb-binding protein 1A	0.0852756	-0.0703545	32.6484	33.116	32.9646	32.4662	33.2775	33.1964	43	43	43	37.1	37.1	37.1	148.85	0	323.31	57193000000	269	Q9BQG0;Q9BQG0-2;I3L1L3;I3L2H8;I3L311	Q9BQG0;Q9BQG0-2;I3L1L3
MTFR1L	Mitochondrial fission regulator 1-like	0.106099	-0.0703449	26.877	26.8416	26.1569	26.6672	26.631	26.7883	8	8	8	34.6	34.6	34.6	31.957	0	17.332	773280000	26	Q9H019;Q9H019-3;E9PLD2;C9JF50;E9PPF9;E9PLU1;E9PRK5;Q9H019-2;E9PPQ0;E9PSD6;E9PRW1;E9PNJ0	Q9H019;Q9H019-3;E9PLD2;C9JF50;E9PPF9;E9PLU1;E9PRK5;Q9H019-2;E9PPQ0
EDEM1	ER degradation-enhancing alpha-mannosidase-like protein 1	0.0669536	-0.0702343	26.2312	26.4936	25.7861	25.645	26.4504	26.6262	4	4	4	7.9	7.9	7.9	73.767	0	14.22	678370000	14	Q92611;Q92611-2	Q92611;Q92611-2
UBE2T	Ubiquitin-conjugating enzyme E2 T	0.0517963	-0.0701586	28.6335	29.6187	29.4406	28.5953	29.6126	29.6953	9	9	9	48.2	48.2	48.2	22.521	0	59.32	6165100000	69	Q9NPD8	Q9NPD8
HIST3H3	Histone H3.1t	0.0421624	-0.0701218	34.9769	36.0659	35.2592	34.6271	36.2013	35.684	12	1	1	53.7	9.6	9.6	15.508	0.00014754	2.1315	367020000000	171	Q16695	Q16695
NDRG1	Protein NDRG1	0.137358	-0.0699329	30.9858	31.253	30.6843	30.8758	31.1904	31.0668	9	9	9	35.8	35.8	35.8	42.835	0	151.13	16314000000	111	Q92597;Q92597-3;Q92597-2;E5RJY1;E7ESM1;E5RIR1;E5RGM5;E5RIM2;E5RI76;E5RIV1;E5RJ98;E5RG99;E5RH82;E5RK17	Q92597;Q92597-3;Q92597-2
EEFSEC	Selenocysteine-specific elongation factor	0.102369	-0.0699253	29.8635	29.4427	29.8296	29.384	29.8936	30.0679	17	17	17	28.4	28.4	28.4	65.304	0	52.95	7213500000	86	P57772;P57772-2;C9J8T0	P57772;P57772-2;C9J8T0
CNOT6L	CCR4-NOT transcription complex subunit 6-like	0.0883197	-0.0698675	27.0431	27.3085	27.1482	26.6958	27.5065	27.5072	8	8	5	17.8	17.8	11.4	63.001	0	14.333	1211400000	30	Q96LI5;H0Y9Z5;H0Y9C1;D6RGK9;Q96LI5-2;H0YA76	Q96LI5;H0Y9Z5;H0Y9C1;D6RGK9;Q96LI5-2
SMARCAL1	SWI/SNF-related matrix-associated actin-dependent regulator of chromatin subfamily A-like protein 1	0.0723096	-0.0697276	26.0928	26.4295	26.3471	25.8188	26.9342	26.3256	7	7	7	7.9	7.9	7.9	105.94	0	5.7953	598680000	23	Q9NZC9;H7BYI2;C9J8F8;C9J6I8;C9JS37;C9JP32;H7C1I3	Q9NZC9;H7BYI2
DDOST	Dolichyl-diphosphooligosaccharide--protein glycosyltransferase 48 kDa subunit	0.099131	-0.0697238	32.774	33.0636	32.3679	32.5023	32.9624	32.95	15	15	15	41	41	41	50.8	0	323.31	51812000000	147	P39656;A0A0C4DGS1;P39656-3;P39656-2;U3KQ84	P39656;A0A0C4DGS1;P39656-3;P39656-2;U3KQ84
CTBP1	C-terminal-binding protein 1	0.0819302	-0.069685	30.7101	30.989	30.8142	30.3875	31.3877	30.9472	12	12	10	29.5	29.5	26.1	47.535	0	44.13	15087000000	74	Q13363;Q13363-2;D6RAX2;H0Y8W7;E7ESU7;E7EPF8;H0Y9M9;E9PGB1;H0Y8U5	Q13363;Q13363-2;D6RAX2;H0Y8W7
GALK1	Galactokinase	0.651001	-0.0695229	31.5032	31.6156	31.5057	31.5517	31.6559	31.6255	17	17	17	43.1	43.1	43.1	42.272	0	246.04	23640000000	134	P51570;P51570-2;K7ERJ9;K7EII7;K7ERN9	P51570;P51570-2
ARPC4;ARPC4-TTLL3	Actin-related protein 2/3 complex subunit 4	0.124447	-0.0693862	31.8719	32.2884	32.2825	31.9169	32.3841	32.3498	9	9	9	50	50	50	19.667	0	58.503	35858000000	105	P59998;F8WCF6;P59998-3;H7C0A3;F8WDD7;A0A0A6YYG9;P59998-2;R4GN08;P59998-4;F8WE39;F8WDW3	P59998;F8WCF6;P59998-3;H7C0A3;F8WDD7;A0A0A6YYG9;P59998-2
PRKRIP1	PRKR-interacting protein 1	0.147963	-0.0692851	25.7644	26.3333	26.0751	26.0118	26.1902	26.1787	4	4	4	28.3	28.3	28.3	20.997	0	10.843	544960000	16	Q9H875;Q9H875-2;E9PC43	Q9H875;Q9H875-2
C21orf59	UPF0769 protein C21orf59	0.0288987	-0.0691961	27.7696	29.7153	29.5014	28.0312	29.5164	29.6463	5	5	5	28.3	28.3	28.3	33.224	0	37.932	4065800000	30	P57076;H7BZW1;H7C2R6;C9JX57;D3DSE6;C9J818;F8VZ95	P57076;H7BZW1;H7C2R6;C9JX57;D3DSE6;C9J818;F8VZ95
USP32	Ubiquitin carboxyl-terminal hydrolase 32;Ubiquitin carboxyl-terminal hydrolase	0.029182	-0.0691713	24.5023	25.3757	26.9798	25.0367	25.9229	26.1057	13	13	13	9.3	9.3	9.3	181.65	0	11.09	483520000	23	Q8NFA0;K7EQL6;K7EKZ1;P35125;K7EII4;P35125-2;P35125-3;K7EN13;Q8NFA0-2	Q8NFA0;K7EQL6;K7EKZ1
PRIM2	DNA primase large subunit	0.0625241	-0.0691465	29.085	30.0716	30.0497	29.4097	30.0937	29.9104	18	18	18	40.9	40.9	40.9	58.805	0	125.29	6478800000	68	P49643;P49643-2;A0A096LP51	P49643
RMND5A	Protein RMD5 homolog A	0.0990175	-0.068957	26.6543	26.8804	26.2816	26.3225	26.7974	26.9032	6	6	6	17.1	17.1	17.1	43.992	0	15.201	837270000	23	Q9H871;Q9H871-2;Q96G75;D6RER3;D6RIF9;F5H6G4;Q96G75-2	Q9H871
UQCC1	Ubiquinol-cytochrome-c reductase complex assembly factor 1	0.172098	-0.0685908	27.4515	27.3517	27.3522	27.2449	27.7376	27.3787	4	4	4	13.4	13.4	13.4	34.6	0	13.378	1231200000	17	Q9NVA1;B1AKV6;B1AKV3;B1AKV2;F6UTR7;Q9NVA1-4;Q9NVA1-2;F8WCR2;B1AKV4;Q9NVA1-5;H7BZM2;Q9NVA1-3	Q9NVA1;B1AKV6;B1AKV3;B1AKV2;F6UTR7;Q9NVA1-4;Q9NVA1-2;F8WCR2;B1AKV4;Q9NVA1-5
STRAP	Serine-threonine kinase receptor-associated protein	0.0418066	-0.0680714	31.6886	33.0711	32.7374	31.8365	32.9745	32.8903	17	17	17	56.6	56.6	56.6	38.438	0	323.31	44206000000	178	Q9Y3F4;Q9Y3F4-2;H0YH33	Q9Y3F4;Q9Y3F4-2
NEU3	Sialidase-3	0.133839	-0.0680542	27.3748	27.4064	27.8948	27.4869	27.7717	27.6216	4	4	4	17.1	17.1	17.1	48.251	0	19.565	1541400000	33	Q9UQ49;Q9UQ49-2;E9PR25;E9PNK1	Q9UQ49;Q9UQ49-2
NAMPT	Nicotinamide phosphoribosyltransferase	0.0483307	-0.0679932	32.7738	33.9042	33.5517	32.7822	33.8363	33.8152	25	25	25	58.7	58.7	58.7	55.52	0	323.31	84914000000	276	P43490;A0A0C4DFS8;C9JF35;C9JG65	P43490;A0A0C4DFS8
ABHD16A	Abhydrolase domain-containing protein 16A	0.0664161	-0.0677802	26.964	27.5088	26.9284	26.5976	27.4839	27.5231	9	9	9	19.9	19.9	19.9	63.243	0	11.735	1357900000	32	O95870;A0A0G2JJD3;O95870-2;A0A0G2JI89	O95870;A0A0G2JJD3;O95870-2;A0A0G2JI89
CXorf38	Uncharacterized protein CXorf38	0.0723593	-0.0677592	28.4188	29.4108	29.1736	28.8012	29.2359	29.1695	13	13	13	49.5	49.5	49.5	36.67	0	41.009	4268400000	50	Q8TB03;Q8TB03-2;Q8TB03-3	Q8TB03;Q8TB03-2
CTNNBL1	Beta-catenin-like protein 1	0.0507718	-0.0677497	29.9477	30.857	30.1501	29.6626	30.8486	30.6468	18	18	18	33.7	33.7	33.7	65.173	0	241.52	9963900000	116	Q8WYA6;A0A087WUB9;Q8WYA6-4;Q8WYA6-3;Q8WYA6-2;A2A2P1	Q8WYA6;A0A087WUB9;Q8WYA6-4;Q8WYA6-3;Q8WYA6-2
SNX14	Sorting nexin-14	0.108672	-0.0676492	26.8834	26.248	26.6581	26.4131	26.7617	26.8178	8	8	8	9.3	9.3	9.3	110.18	0	3.229	687530000	16	Q9Y5W7;D6RJG9;Q9Y5W7-3;Q9Y5W7-4;D6RDH9;Q9Y5W7-2;D6RDA6;H0Y926;D6RBA7;E2QRM8;Q5JRQ0	Q9Y5W7;D6RJG9;Q9Y5W7-3;Q9Y5W7-4;D6RDH9;Q9Y5W7-2
COQ6	Ubiquinone biosynthesis monooxygenase COQ6, mitochondrial	0.0440996	-0.067639	26.6267	27.3582	27.555	26.384	27.5255	27.8333	8	8	8	19	19	19	50.869	0	17.524	1285400000	29	Q9Y2Z9;G3XA86;Q9Y2Z9-3;A0A0D9SFJ1;Q9Y2Z9-2;G3V2L5;G3V4A6;G3V434;G3V3A1	Q9Y2Z9;G3XA86;Q9Y2Z9-3;A0A0D9SFJ1;Q9Y2Z9-2
PAIP1	Polyadenylate-binding protein-interacting protein 1	0.199317	-0.067592	29.0631	28.9915	28.8057	29.2279	28.8804	28.9548	7	1	1	18.8	2.3	2.3	53.524	0.0011504	1.8115	3929500000	36	Q9H074;D6R9H8	Q9H074
TNIP1	TNFAIP3-interacting protein 1	0.029988	-0.0675557	26.047	27.6375	26.7349	25.732	27.7766	27.1135	10	10	10	20.8	20.8	20.8	71.863	0	28.577	820660000	16	Q15025;E7EMV7;A0A0A0MRZ4;Q15025-7;Q15025-8;Q15025-5;Q15025-6;Q15025-4;Q15025-3;Q15025-2;E7EW15;H0YC17;E7EWG2;E7EW68	Q15025;E7EMV7;A0A0A0MRZ4;Q15025-7;Q15025-8;Q15025-5;Q15025-6;Q15025-4;Q15025-3;Q15025-2;E7EW15
CERS2	Ceramide synthase 2	0.096395	-0.0675163	30.1114	30.4842	30.2417	29.8955	30.5715	30.5729	9	9	9	28.9	28.9	28.9	44.876	0	56.881	10137000000	79	Q96G23;Q5SZE1;H0YLQ6;H0YNU7;Q5SZE3;H0YKH6;Q5SZE4;Q5SZE2	Q96G23;Q5SZE1;H0YLQ6;H0YNU7
CCNY	Cyclin-Y	0.0671905	-0.067454	26.058	26.8476	26.0884	26.0801	26.2552	26.861	5	5	4	19.9	19.9	17.6	39.336	0	43.147	586130000	4	Q8ND76;Q8ND76-3;Q8ND76-2	Q8ND76;Q8ND76-3;Q8ND76-2
GTF2H3	General transcription factor IIH subunit 3	0.0636473	-0.0672512	27.8506	28.3892	28.465	27.6795	28.5683	28.6586	8	8	8	35.4	35.4	35.4	34.378	0	23.258	2725100000	47	Q13889;F5GWD3;Q13889-2;F5GXG6;F5H4K7;F5H6X0;F5GX35;H0YFF7;F5H3G1;A0A087WYD5	Q13889;F5GWD3;Q13889-2;F5GXG6;F5H4K7;F5H6X0;F5GX35
MED23	Mediator of RNA polymerase II transcription subunit 23	0.0600172	-0.0670249	28.6327	29.4358	29.3237	28.6103	29.5301	29.4527	19	19	19	15	15	15	156.47	0	152.86	4921100000	82	Q9ULK4;Q5JWT2;Q9ULK4-4;Q9ULK4-5;Q9ULK4-3;Q9ULK4-2;Q9ULK4-6	Q9ULK4;Q5JWT2;Q9ULK4-4;Q9ULK4-5;Q9ULK4-3;Q9ULK4-2
BUB1	Mitotic checkpoint serine/threonine-protein kinase BUB1	0.0767439	-0.066939	25.9688	26.8124	26.9216	26.5533	26.5993	26.751	10	10	8	11.8	11.8	10.2	122.37	0	19.379	749830000	20	O43683;O43683-2;O43683-3	O43683;O43683-2;O43683-3
STARD7	StAR-related lipid transfer protein 7, mitochondrial	0.0734678	-0.0669098	26.158	26.7622	26.9499	26.2662	26.916	26.8886	3	3	3	10.3	10.3	10.3	43.113	0	12.114	942530000	14	Q9NQZ5;C9JTD3	Q9NQZ5
TAF9B	Transcription initiation factor TFIID subunit 9B	0.099787	-0.0668958	26.542	27.2941	26.9683	27.1998	26.859	26.9464	6	2	2	25.1	9.6	9.6	27.622	0.0014225	1.6845	959870000	27	Q9HBM6	Q9HBM6
OTUD5	OTU domain-containing protein 5	0.0925051	-0.0666574	26.982	27.3913	27.6355	27.0732	27.4809	27.6547	7	7	7	19.3	19.3	19.3	60.625	0	9.9193	1220300000	14	Q96G74;Q96G74-3;Q96G74-5;A0A087WXV6;Q96G74-2;H7BZQ3;Q96G74-4	Q96G74;Q96G74-3;Q96G74-5;A0A087WXV6;Q96G74-2
CASP1	Caspase-1;Caspase-1 subunit p20;Caspase-1 subunit p10;Caspase	0.101835	-0.0666555	28.7775	29.2816	29.0759	28.744	29.3165	29.2744	7	7	7	23.8	23.8	23.8	45.158	0	80.666	4067300000	57	P29466;G3V169;P29466-2;B4DVD8;P29466-3;P29466-4;H0YEC7;E9PQW1;Q5FBZ0;P29466-5;Q5EG05-2;Q5EG05	P29466;G3V169;P29466-2;B4DVD8;P29466-3;P29466-4;H0YEC7
APOL2		0.366389	-0.0666536	29.5373	29.6242	29.4772	29.7383	29.5591	29.5412	12	1	1	27.6	3.8	3.8	48.915	0	17.375	6459800000	66	J3KQL8	J3KQL8
EIF4H	Eukaryotic translation initiation factor 4H	0.0748417	-0.0666103	31.2508	32.0634	32.2228	31.8332	32.0815	31.8221	13	13	13	64.1	64.1	64.1	27.385	0	154.49	29087000000	126	Q15056;Q15056-2;REV__B4E135	Q15056;Q15056-2
HIST1H2AG;H2AFJ;HIST1H2AJ;HIST1H2AH;HIST1H2AA	Histone H2A type 1;Histone H2A.J;Histone H2A type 1-J;Histone H2A type 1-H;Histone H2A;Histone H2A type 1-A	0.0438865	-0.0665868	36.691	37.6654	36.7917	36.2904	37.6066	37.4508	9	2	0	69.2	29.2	0	14.091	0	24.129	1126600000000	425	P0C0S8;Q9BTM1;Q99878;Q96KK5;H0YFX9;Q9BTM1-2;Q96QV6;REV__H0Y672;REV__E7EQ67;REV__H7BY63;REV__Q8NB25-4;REV__Q8NB25-2;REV__A0A087X2A7;REV__Q8NB25-3;REV__Q8NB25;Q71UI9-5	P0C0S8;Q9BTM1;Q99878;Q96KK5;H0YFX9;Q9BTM1-2;Q96QV6
ENGASE	Cytosolic endo-beta-N-acetylglucosaminidase	0.152414	-0.0664012	27.3131	26.9788	27.3639	27.3674	27.0692	27.4185	11	11	11	16.4	16.4	16.4	83.986	0	14.831	1167000000	40	Q8NFI3;Q8NFI3-2;Q8NFI3-3;J3QLG5;F8W925;J9JID0	Q8NFI3;Q8NFI3-2;Q8NFI3-3
44261	E3 ubiquitin-protein ligase MARCH6	0.0682812	-0.0663509	25.8691	25.0509	25.5153	25.0596	25.7654	25.8095	3	3	3	3.8	3.8	3.8	102.54	0	8.4121	402990000	14	O60337;O60337-6;O60337-5;A0A0B4J206	O60337;O60337-6;O60337-5
PEBP1	Phosphatidylethanolamine-binding protein 1;Hippocampal cholinergic neurostimulating peptide	0.0210469	-0.0663503	31.7296	33.6758	33.7853	31.5338	34.1847	33.6712	10	10	10	67.4	67.4	67.4	21.057	0	323.31	74622000000	122	P30086	P30086
TUT1	Speckle targeted PIP5K1A-regulated poly(A) polymerase	0.0355256	-0.0658843	26.0474	26.7738	27.1496	25.6484	27.2135	27.3065	8	8	8	12	12	12	93.846	0	14.989	938390000	18	Q9H6E5;F5H0R1;H3BRB1;F8WA97;J3KN81;C9JBX0	Q9H6E5;F5H0R1;H3BRB1
TRAPPC13	Trafficking protein particle complex subunit 13	0.0351411	-0.065869	27.467	26.029	27.1405	27.8657	26.4408	26.5276	4	4	4	8.2	8.2	8.2	46.523	0	2.9134	967990000	10	A5PLN9;A5PLN9-2;A5PLN9-4;A5PLN9-5;A5PLN9-7;D6RB83	A5PLN9;A5PLN9-2;A5PLN9-4;A5PLN9-5;A5PLN9-7
MAP3K1	Mitogen-activated protein kinase kinase kinase 1	0.114298	-0.0657527	25.5653	25.7931	25.9374	26.09	25.9144	25.4886	9	9	9	8.2	8.2	8.2	164.47	0	19.485	409770000	10	Q13233	Q13233
HPS6	Hermansky-Pudlak syndrome 6 protein	0.133351	-0.0656878	27.7307	28.0962	28.2157	27.9451	28.0015	28.2931	10	10	10	19.5	19.5	19.5	82.974	0	41.537	2405700000	42	Q86YV9	Q86YV9
ZDHHC17	Palmitoyltransferase ZDHHC17	0.0791765	-0.0656185	25.6323	25.8528	26.5066	25.8061	26.197	26.1854	5	4	4	10.3	8.7	8.7	72.639	0	4.0027	466540000	11	Q8IUH5;F8VPW2;H0YI74;H0YIK0;Q8IUH5-3;F8VX48;Q8IUH5-2	Q8IUH5;F8VPW2;H0YI74;H0YIK0;Q8IUH5-3
ANTXR2	Anthrax toxin receptor 2	0.72027	-0.0654869	28.506	28.4912	28.5809	28.5747	28.5483	28.6515	8	8	8	17.6	17.6	17.6	53.492	0	11.843	2735600000	40	P58335-4;P58335;J3KPY9;P58335-2;P58335-3;A0A0C4DG84	P58335-4;P58335;J3KPY9;P58335-2;P58335-3
DOK3	Docking protein 3	0.356808	-0.0654182	29.0989	28.9309	29.0226	29.0536	28.9987	29.1963	12	12	12	31.1	31.1	31.1	47.601	0	32.115	4156300000	39	D6RAM3;Q7L591;D6RC22;Q7L591-3;D6R951;D6R977;D6RAV2;Q7L591-4;D6RAZ9;Q7L591-2;D6RF29	D6RAM3;Q7L591;D6RC22;Q7L591-3;D6R951;D6R977
MKRN2	Probable E3 ubiquitin-protein ligase makorin-2	0.139093	-0.0653674	26.652	27.1007	27.0146	27.1475	27.0295	26.7863	5	5	5	11.3	11.3	11.3	46.94	0	3.374	845010000	17	Q9H000;C9J494;Q9H000-2	Q9H000;C9J494;Q9H000-2
SPATA7	Spermatogenesis-associated protein 7	0.0225166	-0.0649808	29.5102	28.7606	27.8514	29.5839	29.6323	27.1009	2	2	2	1.5	1.5	1.5	67.718	0.0077988	1.0832	3368900000	16	Q9P0W8;G3V3D2;G3V5V8;G3V5H6;G3V2V4;G3V287;G3V4A9;G3V2E1;Q9P0W8-3;Q9P0W8-2	Q9P0W8;G3V3D2;G3V5V8;G3V5H6;G3V2V4;G3V287;G3V4A9;G3V2E1;Q9P0W8-3;Q9P0W8-2
DMXL1	DmX-like protein 1	0.0734279	-0.0649484	27.5361	27.3099	27.7387	27.0764	28.058	27.6451	13	12	12	4.9	4.6	4.6	340.24	0	9.9944	1311700000	21	F5H269;Q9Y485;E7EMZ0	F5H269;Q9Y485
EIF5A;EIF5AL1	Eukaryotic translation initiation factor 5A-1;Eukaryotic translation initiation factor 5A;Eukaryotic translation initiation factor 5A-1-like	0.0611618	-0.0648963	32.3929	32.4806	31.5306	32.4104	32.4066	31.7818	7	7	1	57.8	57.8	16.9	16.832	0	101.48	31136000000	84	P63241;I3L397;I3L504;Q6IS14;Q9GZV4;F8WCJ1;C9J7B5;C9J4W5	P63241;I3L397;I3L504;Q6IS14
FASN	Fatty acid synthase;[Acyl-carrier-protein] S-acetyltransferase;[Acyl-carrier-protein] S-malonyltransferase;3-oxoacyl-[acyl-carrier-protein] synthase;3-oxoacyl-[acyl-carrier-protein] reductase;3-hydroxyacyl-[acyl-carrier-protein] dehydratase;Enoyl-[acyl-carrier-protein] reductase;Oleoyl-[acyl-carrier-protein] hydrolase	0.13139	-0.0648956	34.8688	35.1849	35.0639	34.7976	35.3129	35.2018	88	88	88	42.1	42.1	42.1	273.42	0	323.31	281300000000	906	P49327	P49327
[truncated: 4,519 more rows]

## Sheet: HL-60 3h
Proteome identified in HL-60 cells treated with CIGB-300 peptide during 3h
[truncated: 6,182 more rows]

## Sheet: OCI-AML3 30min
Proteome identified in OCI-AML3 cells treated with CIGB-300 peptide during 30 min
[truncated: 6,383 more rows]

## Sheet: OCI-AML3 3 h
Proteome identified in OCI-AML3 cells treated with CIGB-300 peptide during 3 h
[truncated: 6,423 more rows]
